# Supplementary material for: Transcriptome analysis of Polianthes tuberosa during floral scent formation
Source: PLoS One. 2018 Sep 5;13(9):e0199261. doi: 10.1371/journal.pone.0199261 (PMC6124719; doi:10.1371/journal.pone.0199261)
Supplement: S2 Table — (XLS) [file pone.0199261.s002.xls]

## Sheet: Integrated_Function.anno
#GeneID	COG_class	COG_class_annotation	GO_annotation	KEGG_annotation	KOG_class	KOG_class_annotation	Pfam_annotation	Swissprot_annotation	eggNOG_class	eggNOG_class_annotation	nr_annotation
BMK_Unigene_75643	--	--	Cellular Component: cytosol (GO:0005829);; Biological Process: nucleotide metabolic process (GO:0009117);; Molecular Function: adenosine 5'-monophosphoramidase activity (GO:0043530);; Molecular Function: adenylylsulfatase activity (GO:0047627);; Molecular Function: bis(5'-adenosyl)-triphosphatase activity (GO:0047710);;	K01522|4.5974e-10|bdi:100835768|bis(5'-adenosyl)-triphosphatase; K01522 bis(5'-adenosyl)-triphosphatase [EC:3.6.1.29] (A)	[FR]	--	--	--	F	Nucleotide transport and metabolism	diadenosine tetraphosphate hydrolase [Hyacinthus orientalis]
BMK_Unigene_72379	--	--	--	--	--	--	--	--	--	--	PREDICTED: uncharacterized protein LOC103707372 [Phoenix dactylifera]
BMK_Unigene_87719	[R]	General function prediction only	Cellular Component: cytosol (GO:0005829);; Molecular Function: phosphoric diester hydrolase activity (GO:0008081);; Biological Process: metabolic process (GO:0008152);; Cellular Component: plastid (GO:0009536);; Molecular Function: metal ion binding (GO:0046872);;	K07023|1.68996e-106|vvi:100260381|HD domain-containing protein 2; K07023 putative hydrolases of HD superfamily (A)	[R]	General function prediction only	HD domain;; HD domain	--	R	General function prediction only	PREDICTED: HD domain-containing protein 2-like [Nelumbo nucifera]
BMK_Unigene_42081	--	--	Cellular Component: cytoplasm (GO:0005737);; Biological Process: protein folding (GO:0006457);; Biological Process: response to heat (GO:0009408);; Biological Process: response to high light intensity (GO:0009644);; Molecular Function: heat shock protein binding (GO:0031072);; Biological Process: response to endoplasmic reticulum stress (GO:0034976);; Biological Process: response to hydrogen pero…	K09510|3.85646e-21|pda:103713203|dnaJ homolog subfamily B member 13-like; K09510 DnaJ homolog subfamily B member 4 (A)	[O]	Posttranslational modification, protein turnover, chaperones	--	--	O	Posttranslational modification, protein turnover, chaperones	PREDICTED: dnaJ homolog subfamily B member 13-like [Elaeis guineensis]
BMK_Unigene_44459	[KE]	--	Biological Process: aromatic amino acid family catabolic process to alcohol via Ehrlich pathway (GO:0000949);; Molecular Function: aromatic-amino-acid:2-oxoglutarate aminotransferase activity (GO:0008793);; Molecular Function: valine-pyruvate transaminase activity (GO:0009042);; Molecular Function: pyridoxal phosphate binding (GO:0030170);;	K00825|7.19848e-52|cvr:CHLNCDRAFT_133915|hypothetical protein; K00825 kynurenine/2-aminoadipate aminotransferase [EC:2.6.1.7 2.6.1.39] (A)	[E]	Amino acid transport and metabolism	Aminotransferase class I and II;; Beta-eliminating lyase	--	E	Amino acid transport and metabolism	aromatic amino acid aminotransferase [Scheffersomyces stipitis CBS 6054]
BMK_Unigene_38161	[O]	Posttranslational modification, protein turnover, chaperones	Molecular Function: nucleic acid binding (GO:0003676);; Molecular Function: ATP binding (GO:0005524);; Biological Process: protein folding (GO:0006457);; Molecular Function: zinc ion binding (GO:0008270);; Biological Process: response to heat (GO:0009408);; Cellular Component: chloroplast thylakoid membrane (GO:0009535);; Molecular Function: heat shock protein binding (GO:0031072);; Molecular Fun…	K03686|0|pda:103715976|dnaJ homolog 1, mitochondrial-like; K03686 molecular chaperone DnaJ (A)	[O]	Posttranslational modification, protein turnover, chaperones	DnaJ C terminal domain;; DnaJ domain;; DnaJ central domain	Chaperone protein dnaJ 1, mitochondrial (Precursor) GN=ATJ1 OS=Arabidopsis thaliana (Mouse-ear cress) PE=2 SV=2	O	Posttranslational modification, protein turnover, chaperones	PREDICTED: dnaJ homolog 1, mitochondrial-like [Elaeis guineensis]
BMK_Unigene_59323	--	--	--	--	--	--	--	--	--	--	hypothetical protein POPTR_0535s00210g [Populus trichocarpa]
BMK_Unigene_37283	--	--	Molecular Function: binding (GO:0005488);;	--	--	--	MuDR family transposase;; MULE transposase domain;; SWIM zinc finger;; Transposase, Mutator family	--	S	Function unknown	PREDICTED: uncharacterized protein LOC103702169 isoform X1 [Phoenix dactylifera]
BMK_Unigene_63412	--	--	--	--	[GE]	--	--	--	G	Carbohydrate transport and metabolism	hypothetical protein AMTR_s00077p00178780 [Amborella trichopoda]
BMK_Unigene_61321	--	--	--	--	[R]	General function prediction only	Reverse transcriptase (RNA-dependent DNA polymerase)	--	R	General function prediction only	hypothetical protein PRUPE_ppa016504mg, partial [Prunus persica]
BMK_Unigene_74129	[R]	General function prediction only	Cellular Component: chloroplast stroma (GO:0009570);; Cellular Component: chloroplast envelope (GO:0009941);; Molecular Function: hydrolase activity (GO:0016787);; Biological Process: glucosinolate biosynthetic process (GO:0019761);;	--	[R]	General function prediction only	Haloacid dehalogenase-like hydrolase;; haloacid dehalogenase-like hydrolase;; HAD-hyrolase-like	Haloacid dehalogenase-like hydrolase domain-containing protein At4g39970 (Precursor) GN=At4g39970 OS=Arabidopsis thaliana (Mouse-ear cress) PE=2 SV=1	R	General function prediction only	PREDICTED: haloacid dehalogenase-like hydrolase domain-containing protein At4g39970 [Elaeis guineensis]
BMK_Unigene_62855	[S]	Function unknown	Molecular Function: ATP binding (GO:0005524);; Cellular Component: cytoplasmic membrane-bounded vesicle (GO:0016023);;	--	[T]	Signal transduction mechanisms	Leucine Rich repeats (2 copies);; Leucine rich repeat;; Leucine Rich Repeat;; Leucine rich repeat	Putative disease resistance RPP13-like protein 1 GN=RPPL1 OS=Arabidopsis thaliana (Mouse-ear cress) PE=3 SV=1	T	Signal transduction mechanisms	PREDICTED: putative disease resistance protein RGA1 [Phoenix dactylifera]
BMK_Unigene_54441	[LR]	--	Molecular Function: NAD+ diphosphatase activity (GO:0000210);; Cellular Component: cytosol (GO:0005829);; Biological Process: metabolic process (GO:0008152);; Molecular Function: ADP-ribose diphosphatase activity (GO:0047631);; Molecular Function: NAD binding (GO:0051287);;	--	[T]	Signal transduction mechanisms	NUDIX domain	Nudix hydrolase 2 GN=MNJ7.24 OS=Arabidopsis thaliana (Mouse-ear cress) PE=1 SV=1	T	Signal transduction mechanisms	unknown [Populus trichocarpa x Populus deltoides]
BMK_Unigene_69955	--	--	Molecular Function: adenyl nucleotide binding (GO:0030554);; Biological Process: cell redox homeostasis (GO:0045454);;	--	--	--	--	CBS domain-containing protein CBSX1, chloroplastic (Precursor) OS=Arabidopsis thaliana (Mouse-ear cress) PE=1 SV=2	S	Function unknown	PREDICTED: CBS domain-containing protein CBSX1, chloroplastic-like [Phoenix dactylifera]
BMK_Unigene_30545	--	--	--	--	--	--	--	--	S	Function unknown	PREDICTED: interaptin-like [Phoenix dactylifera]
BMK_Unigene_82935	--	--	Cellular Component: intracellular membrane-bounded organelle (GO:0043231);; Cellular Component: cytoplasmic part (GO:0044444);;	K07277|1.32196e-12|pda:103718104|SAM50-like protein SPAC17C9.06; K07277 outer membrane protein insertion porin family (A)	[R]	General function prediction only	PyrBI operon leader peptide	--	R	General function prediction only	PREDICTED: SAM50-like protein SPAC17C9.06 [Phoenix dactylifera]
BMK_Unigene_03015	[E]	Amino acid transport and metabolism	Molecular Function: oxidoreductase activity, acting on CH-OH group of donors (GO:0016614);;	K17756|0|pda:103718770|long-chain-alcohol oxidase FAO4A-like; K17756 long-chain-alcohol oxidase [EC:1.1.3.20] (A)	--	--	GMC oxidoreductase;; GMC oxidoreductase	Long-chain-alcohol oxidase FAO4A GN=FAO4A OS=Arabidopsis thaliana (Mouse-ear cress) PE=3 SV=2	R	General function prediction only	PREDICTED: long-chain-alcohol oxidase FAO4A [Elaeis guineensis]
BMK_Unigene_26319	[LR]	--	Cellular Component: chloroplast (GO:0009507);; Molecular Function: hydrolase activity (GO:0016787);;	--	[F]	Nucleotide transport and metabolism	NUDIX domain	Nudix hydrolase 20, chloroplastic (Precursor) GN=F7K24.210 OS=Arabidopsis thaliana (Mouse-ear cress) PE=2 SV=1	F	Nucleotide transport and metabolism	PREDICTED: nudix hydrolase 20, chloroplastic-like isoform X1 [Phoenix dactylifera]
BMK_Unigene_25384	[RTKL]	--	Molecular Function: protein serine/threonine kinase activity (GO:0004674);; Molecular Function: ATP binding (GO:0005524);; Biological Process: protein phosphorylation (GO:0006468);; Cellular Component: integral component of membrane (GO:0016021);;	K13418|0|pda:103722441|SERK2; somatic embryogenesis receptor kinase 2-like; K13418 somatic embryogenesis receptor kinase 1 [EC:2.7.10.1 2.7.11.1] (A)	--	--	Protein kinase domain;; Protein tyrosine kinase;; Leucine Rich repeats (2 copies);; Leucine rich repeat N-terminal domain;; Leucine rich repeat;; Leucine Rich Repeat;; Leucine Rich repeat;; Phosphotransferase enzyme family;; Leucine rich repeat	Somatic embryogenesis receptor kinase 2 (Precursor) GN=SERK2 OS=Arabidopsis thaliana (Mouse-ear cress) PE=1 SV=1	T	Signal transduction mechanisms	somatic embryogenesis receptor-like kinase [Ananas comosus]
BMK_Unigene_41150	[S]	Function unknown	--	K11667|5.37691e-56|pda:103702188|INO80 complex subunit C; K11667 INO80 complex subunit C (A)	[S]	Function unknown	YL1 nuclear protein C-terminal domain	--	S	Function unknown	PREDICTED: INO80 complex subunit C [Phoenix dactylifera]
BMK_Unigene_09872	--	--	--	--	--	--	Glycosyl transferase family 2	--	S	Function unknown	PREDICTED: uncharacterized protein LOC103719835 [Phoenix dactylifera]
BMK_Unigene_34976	--	--	Cellular Component: nucleus (GO:0005634);; Biological Process: heat acclimation (GO:0010286);; Cellular Component: SCF ubiquitin ligase complex (GO:0019005);; Biological Process: SCF-dependent proteasomal ubiquitin-dependent protein catabolic process (GO:0031146);; Biological Process: positive regulation of cell division (GO:0051781);;	K03875|0|pda:103722202|F-box protein SKP2A-like; K03875 F-box and leucine-rich repeat protein 1 (S-phase kinase-associated protein 2) (A)	[R]	General function prediction only	Leucine Rich repeat;; Leucine Rich repeats (2 copies);; F-box domain;; Leucine Rich Repeat	F-box protein SKP2A GN=SKP2A OS=Arabidopsis thaliana (Mouse-ear cress) PE=1 SV=1	O	Posttranslational modification, protein turnover, chaperones	PREDICTED: F-box protein SKP2A-like isoform X2 [Elaeis guineensis]
BMK_Unigene_67014	[P]	Inorganic ion transport and metabolism	Biological Process: response to oxidative stress (GO:0006979);; Molecular Function: L-ascorbate peroxidase activity (GO:0016688);; Molecular Function: heme binding (GO:0020037);; Biological Process: oxidation-reduction process (GO:0055114);;	K00434|1.4477e-146|mus:103991735|L-ascorbate peroxidase, cytosolic-like; K00434 L-ascorbate peroxidase [EC:1.11.1.11] (A)	--	--	Peroxidase	L-ascorbate peroxidase, cytosolic GN=APX1 OS=Pisum sativum (Garden pea) PE=1 SV=2	R	General function prediction only	ascorbate peroxidase [Musa AB Group]
BMK_Unigene_15394	--	--	--	--	--	--	--	--	--	--	PREDICTED: uncharacterized protein LOC103454767 [Malus domestica]
BMK_Unigene_73372	--	--	Molecular Function: G-protein coupled GABA receptor activity (GO:0004965);; Molecular Function: ionotropic glutamate receptor activity (GO:0004970);; Molecular Function: intracellular ligand-gated ion channel activity (GO:0005217);; Molecular Function: extracellular-glutamate-gated ion channel activity (GO:0005234);; Biological Process: ion transport (GO:0006811);; Biological Process: cellular ca…	K05387|1.11585e-49|rcu:RCOM_0487570|glutamate receptor 3 plant, putative; K05387 glutamate receptor, ionotropic, plant (A)	[PET]	--	Receptor family ligand binding region;; Periplasmic binding protein	Glutamate receptor 3.7 (Precursor) GN=T32F6.8 OS=Arabidopsis thaliana (Mouse-ear cress) PE=2 SV=2	P	Inorganic ion transport and metabolism	PREDICTED: glutamate receptor 3.7-like isoform X2 [Nelumbo nucifera]
BMK_Unigene_93433	--	--	Molecular Function: nucleotide binding (GO:0000166);; Molecular Function: nucleic acid binding (GO:0003676);; Biological Process: DNA metabolic process (GO:0006259);; Molecular Function: ATPase activity, coupled (GO:0042623);; Molecular Function: ion binding (GO:0043167);;	K05674|7.40394e-22|csv:101211576|ABC transporter C family member 13-like; K05674 ATP-binding cassette, subfamily C (CFTR/MRP), member 10 (A)	[R]	General function prediction only	--	--	S	Function unknown	integrase core domain containing protein [Phaseolus vulgaris]
BMK_Unigene_86492	--	--	--	--	--	--	Domain of unknown function (DUF3511)	--	S	Function unknown	hypothetical protein PHAVU_009G079000g [Phaseolus vulgaris]
BMK_Unigene_07550	--	--	Cellular Component: nucleus (GO:0005634);;	--	--	--	Protein of unknown function (DUF640)	Protein LIGHT-DEPENDENT SHORT HYPOCOTYLS 6 GN=F10K1.20 OS=Arabidopsis thaliana (Mouse-ear cress) PE=1 SV=1	S	Function unknown	Zinc finger protein ZFPM1 [Theobroma cacao]
BMK_Unigene_36493	--	--	Molecular Function: protein binding (GO:0005515);;	--	--	--	GRAS domain family	Scarecrow-like protein 15 GN=SCL15 OS=Arabidopsis thaliana (Mouse-ear cress) PE=2 SV=3	K	Transcription	PREDICTED: scarecrow-like protein 15 [Musa acuminata subsp. malaccensis]
BMK_Unigene_23861	[R]	General function prediction only	--	--	[QR]	--	2OG-Fe(II) oxygenase superfamily;; non-haem dioxygenase in morphine synthesis N-terminal	Probable 2-oxoglutarate-dependent dioxygenase AOP1 (Fragment) GN=AOP1 OS=Arabidopsis thaliana (Mouse-ear cress) PE=2 SV=1	Q	Secondary metabolites biosynthesis, transport and catabolism	hypothetical protein POPTR_0006s26410g [Populus trichocarpa]
BMK_Unigene_93121	--	--	Molecular Function: monooxygenase activity (GO:0004497);; Molecular Function: binding (GO:0005488);; Biological Process: electron transport chain (GO:0022900);;	--	[QI]	--	--	Alkane hydroxylase MAH1 {ECO:0000303|PubMed:17905869} OS=Arabidopsis thaliana (Mouse-ear cress) PE=2 SV=1	Q	Secondary metabolites biosynthesis, transport and catabolism	PREDICTED: cytochrome P450 86B1-like [Oryza brachyantha]
BMK_Unigene_66643	--	--	--	--	--	--	--	--	S	Function unknown	PREDICTED: dynactin subunit 1 [Phoenix dactylifera]
BMK_Unigene_74764	--	--	--	--	--	--	--	--	--	--	PREDICTED: LOW QUALITY PROTEIN: uncharacterized protein LOC103714552 [Phoenix dactylifera]
BMK_Unigene_86923	--	--	--	--	--	--	--	--	S	Function unknown	PREDICTED: uncharacterized protein LOC103705602 isoform X2 [Phoenix dactylifera]
BMK_Unigene_40965	[RTKL]	--	--	--	--	--	Protein kinase domain;; Protein tyrosine kinase	Probable LRR receptor-like serine/threonine-protein kinase At4g08850 (Precursor) GN=At4g08850 OS=Arabidopsis thaliana (Mouse-ear cress) PE=2 SV=3	--	--	PREDICTED: probable LRR receptor-like serine/threonine-protein kinase At4g08850 [Elaeis guineensis]
BMK_Unigene_52518	--	--	Molecular Function: iron ion binding (GO:0005506);; Cellular Component: chloroplast thylakoid (GO:0009534);; Cellular Component: chloroplast stroma (GO:0009570);; Molecular Function: linoleate 13S-lipoxygenase activity (GO:0016165);; Biological Process: oxylipin biosynthetic process (GO:0031408);; Biological Process: oxidation-reduction process (GO:0055114);;	K00454|4.04931e-39|mus:103995280|putative lipoxygenase 5; K00454 lipoxygenase [EC:1.13.11.12] (A)	--	--	Lipoxygenase	Linoleate 13S-lipoxygenase 3-1, chloroplastic (Precursor) GN=LOX3.1 OS=Solanum tuberosum (Potato) PE=1 SV=1	E	Amino acid transport and metabolism	PREDICTED: putative lipoxygenase 5 [Musa acuminata subsp. malaccensis]
BMK_Unigene_57599	[C]	Energy production and conversion	Molecular Function: 3-chloroallyl aldehyde dehydrogenase activity (GO:0004028);; Molecular Function: aldehyde dehydrogenase (NAD) activity (GO:0004029);; Molecular Function: aldehyde dehydrogenase [NAD(P)+] activity (GO:0004030);; Biological Process: cellular aldehyde metabolic process (GO:0006081);; Biological Process: response to water deprivation (GO:0009414);; Biological Process: response to …	K00128|3.74695e-73|pop:POPTR_0005s07090g|POPTRDRAFT_861574; hypothetical protein; K00128 aldehyde dehydrogenase (NAD+) [EC:1.2.1.3] (A)	[C]	Energy production and conversion	Aldehyde dehydrogenase family	Aldehyde dehydrogenase family 3 member I1, chloroplastic (Precursor) GN=F10M10.10 OS=Arabidopsis thaliana (Mouse-ear cress) PE=1 SV=2	C	Energy production and conversion	hypothetical protein POPTR_0001s421502g, partial [Populus trichocarpa]
BMK_Unigene_53396	--	--	--	--	--	--	--	--	--	--	PREDICTED: BURP domain-containing protein 12-like [Musa acuminata subsp. malaccensis]
BMK_Unigene_06824	--	--	--	--	--	--	--	--	S	Function unknown	PREDICTED: uncharacterized protein LOC103719238 [Phoenix dactylifera]
BMK_Unigene_79708	[L]	Replication, recombination and repair	Cellular Component: condensed nuclear chromosome (GO:0000794);; Biological Process: cytokinesis by cell plate formation (GO:0000911);; Molecular Function: ATP binding (GO:0005524);; Biological Process: mismatch repair (GO:0006298);; Biological Process: double-strand break repair (GO:0006302);; Biological Process: mitotic recombination (GO:0006312);; Biological Process: sister chromatid cohesion (…	K08740|0|pda:103711660|DNA mismatch repair protein MSH4; K08740 DNA mismatch repair protein MSH4 (A)	[L]	Replication, recombination and repair	MutS domain V	DNA mismatch repair protein MSH4 GN=MSH4 OS=Arabidopsis thaliana (Mouse-ear cress) PE=2 SV=1	L	Replication, recombination and repair	PREDICTED: DNA mismatch repair protein MSH4 [Elaeis guineensis]
BMK_Unigene_89895	--	--	--	--	[S]	Function unknown	--	Zinc finger CCCH domain-containing protein 32 OS=Oryza sativa subsp. japonica (Rice) PE=2 SV=1	R	General function prediction only	PREDICTED: zinc finger CCCH domain-containing protein 32-like [Elaeis guineensis]
BMK_Unigene_02024	[O]	Posttranslational modification, protein turnover, chaperones	Biological Process: primary metabolic process (GO:0044238);; Biological Process: cellular macromolecule metabolic process (GO:0044260);;	K10839|6.61095e-167|pda:103695556|ubiquitin receptor RAD23d-like; K10839 UV excision repair protein RAD23 (A)	[L]	Replication, recombination and repair	UBA/TS-N domain;; XPC-binding domain;; Ubiquitin family;; Ubiquitin-2 like Rad60 SUMO-like	Ubiquitin receptor RAD23d GN=MXI10.20 OS=Arabidopsis thaliana (Mouse-ear cress) PE=1 SV=2	L	Replication, recombination and repair	PREDICTED: ubiquitin receptor RAD23d-like isoform X4 [Elaeis guineensis]
BMK_Unigene_88363	--	--	Cellular Component: peroxisome (GO:0005777);; Cellular Component: cytosol (GO:0005829);; Biological Process: fatty acid beta-oxidation (GO:0006635);; Biological Process: lipid transport (GO:0006869);; Biological Process: ER to Golgi vesicle-mediated transport (GO:0006888);; Biological Process: intra-Golgi vesicle-mediated transport (GO:0006891);; Molecular Function: zinc ion binding (GO:0008270);…	K06664|0|pda:103716346|peroxisome biogenesis protein 2; K06664 peroxin-2 (A)	[O]	Posttranslational modification, protein turnover, chaperones	Pex2 / Pex12 amino terminal region	Peroxisome biogenesis protein 2 OS=Arabidopsis thaliana (Mouse-ear cress) PE=1 SV=1	O	Posttranslational modification, protein turnover, chaperones	PREDICTED: peroxisome biogenesis protein 2 isoform X4 [Elaeis guineensis]
BMK_Unigene_73777	[T]	Signal transduction mechanisms	--	K04382|7.56776e-15|rcu:RCOM_0878290|protein phsophatase-2a, putative (EC:3.1.3.16); K04382 serine/threonine-protein phosphatase 2A catalytic subunit [EC:3.1.3.16] (A)	[T]	Signal transduction mechanisms	--	Serine/threonine-protein phosphatase PP2A catalytic subunit GN=PP2A OS=Medicago sativa (Alfalfa) PE=2 SV=1	T	Signal transduction mechanisms	Serine/threonine-protein phosphatase PP2A-4 catalytic subunit [Morus notabilis]
BMK_Unigene_91283	--	--	--	--	--	--	Glioma tumor suppressor candidate region	--	S	Function unknown	PREDICTED: mediator of RNA polymerase II transcription subunit 15 [Elaeis guineensis]
BMK_Unigene_09490	[O]	Posttranslational modification, protein turnover, chaperones	Molecular Function: metalloendopeptidase activity (GO:0004222);; Biological Process: proteolysis (GO:0006508);; Cellular Component: plastid (GO:0009536);; Molecular Function: metal ion binding (GO:0046872);;	K01408|0|pda:103717655|zinc-metallopeptidase, peroxisomal-like; K01408 insulysin [EC:3.4.24.56] (A)	[O]	Posttranslational modification, protein turnover, chaperones	Insulinase (Peptidase family M16);; Peptidase M16 inactive domain	Zinc-metallopeptidase, peroxisomal GN=PXM16 OS=Arabidopsis thaliana (Mouse-ear cress) PE=2 SV=1	O	Posttranslational modification, protein turnover, chaperones	PREDICTED: zinc-metallopeptidase, peroxisomal [Elaeis guineensis]
BMK_Unigene_67393	--	--	--	--	--	--	Domain of unknown function (DUF4228)	--	S	Function unknown	PREDICTED: uncharacterized protein LOC105035327 [Elaeis guineensis]
BMK_Unigene_86142	--	--	Biological Process: transcription, DNA-templated (GO:0006351);; Cellular Component: nucleoid (GO:0009295);; Cellular Component: plastid (GO:0009536);; Biological Process: single-organism process (GO:0044699);;	--	--	--	--	--	S	Function unknown	PREDICTED: LOW QUALITY PROTEIN: uncharacterized protein LOC103703674 [Phoenix dactylifera]
BMK_Unigene_85576	--	--	Biological Process: cellular metabolic process (GO:0044237);; Biological Process: primary metabolic process (GO:0044238);; Biological Process: small molecule metabolic process (GO:0044281);; Biological Process: organonitrogen compound metabolic process (GO:1901564);;	K00600|1.71689e-08|cit:102610283|serine hydroxymethyltransferase 3, chloroplastic-like; K00600 glycine hydroxymethyltransferase [EC:2.1.2.1] (A)	--	--	--	--	E	Amino acid transport and metabolism	hypothetical protein CISIN_1g009680mg [Citrus sinensis]
BMK_Unigene_90920	[P]	Inorganic ion transport and metabolism	Cellular Component: membrane (GO:0016020);; Biological Process: metal ion transport (GO:0030001);; Molecular Function: metal ion transmembrane transporter activity (GO:0046873);; Biological Process: transmembrane transport (GO:0055085);;	--	--	--	CorA-like Mg2+ transporter protein	--	S	Function unknown	PREDICTED: uncharacterized protein LOC105048654 isoform X1 [Elaeis guineensis]
BMK_Unigene_34068	[V]	Defense mechanisms	Molecular Function: ATP binding (GO:0005524);; Cellular Component: plasma membrane (GO:0005886);; Biological Process: ATP catabolic process (GO:0006200);; Cellular Component: chloroplast envelope (GO:0009941);; Molecular Function: oligopeptide-transporting ATPase activity (GO:0015421);; Cellular Component: integral component of membrane (GO:0016021);; Biological Process: transmembrane transport (…	--	[Q]	Secondary metabolites biosynthesis, transport and catabolism	ABC transporter;; ABC transporter transmembrane region;; ABC transporter transmembrane region	ABC transporter B family member 28 GN=M7J2.180 OS=Arabidopsis thaliana (Mouse-ear cress) PE=2 SV=1	Q	Secondary metabolites biosynthesis, transport and catabolism	PREDICTED: ABC transporter B family member 28 [Phoenix dactylifera]
BMK_Unigene_13820	--	--	--	--	--	--	--	--	S	Function unknown	PREDICTED: uncharacterized protein LOC105039715 isoform X1 [Elaeis guineensis]
BMK_Unigene_47243	--	--	Cellular Component: proteasome complex (GO:0000502);; Molecular Function: enzyme regulator activity (GO:0030234);; Biological Process: regulation of protein catabolic process (GO:0042176);; Biological Process: regulation of catalytic activity (GO:0050790);;	K03032|3.46507e-31|mtr:MTR_101s0037|26S proteasome non-ATPase regulatory subunit; K03032 26S proteasome regulatory subunit N2 (A)	[O]	Posttranslational modification, protein turnover, chaperones	Proteasome/cyclosome repeat;; HEAT repeats	26S proteasome non-ATPase regulatory subunit 1 homolog B GN=RPN2B OS=Arabidopsis thaliana (Mouse-ear cress) PE=1 SV=1	O	Posttranslational modification, protein turnover, chaperones	hypothetical protein SPAPADRAFT_61364 [Spathaspora passalidarum NRRL Y-27907]
BMK_Unigene_37799	[RTKL]	--	Molecular Function: calcium-dependent protein kinase C activity (GO:0004698);; Molecular Function: calcium ion binding (GO:0005509);; Molecular Function: ATP binding (GO:0005524);; Cellular Component: nucleus (GO:0005634);; Cellular Component: cytoplasm (GO:0005737);; Cellular Component: plasma membrane (GO:0005886);; Biological Process: protein phosphorylation (GO:0006468);; Biological Process: …	K13412|0|pda:103704560|calcium-dependent protein kinase 8-like; K13412 calcium-dependent protein kinase [EC:2.7.11.1] (A)	[T]	Signal transduction mechanisms	Protein kinase domain;; EF hand;; EF-hand domain pair;; EF hand;; EF-hand domain pair;; EF-hand domain;; Protein tyrosine kinase;; Kinase-like;; Secreted protein acidic and rich in cysteine Ca binding region;; Cytoskeletal-regulatory complex EF hand	Calcium-dependent protein kinase 8 GN=F7K24.200 OS=Arabidopsis thaliana (Mouse-ear cress) PE=1 SV=1	T	Signal transduction mechanisms	PREDICTED: calcium-dependent protein kinase 8-like isoform X1 [Elaeis guineensis]
BMK_Unigene_19466	--	--	Molecular Function: oxoglutarate dehydrogenase (succinyl-transferring) activity (GO:0004591);; Cellular Component: mitochondrion (GO:0005739);; Biological Process: tricarboxylic acid cycle (GO:0006099);; Molecular Function: zinc ion binding (GO:0008270);; Biological Process: methylglyoxal catabolic process to D-lactate (GO:0019243);; Molecular Function: thiamine pyrophosphate binding (GO:0030976)…	K00164|3.08619e-147|mus:103986147|2-oxoglutarate dehydrogenase, mitochondrial-like; K00164 2-oxoglutarate dehydrogenase E1 component [EC:1.2.4.2] (A)	[G]	Carbohydrate transport and metabolism	--	--	G	Carbohydrate transport and metabolism	PREDICTED: 2-oxoglutarate dehydrogenase, mitochondrial-like [Musa acuminata subsp. malaccensis]
BMK_Unigene_03951	[QR]	--	Cellular Component: cytoplasm (GO:0005737);; Molecular Function: histone-arginine N-methyltransferase activity (GO:0008469);; Biological Process: histone arginine methylation (GO:0034969);;	K11434|0|pda:103721823|probable protein arginine N-methyltransferase 1; K11434 protein arginine N-methyltransferase 1 [EC:2.1.1.-] (A)	[OKT]	--	Ribosomal protein L11 methyltransferase (PrmA);; Methyltransferase domain;; PRMT5 arginine-N-methyltransferase;; Methyltransferase domain;; Methyltransferase domain;; Methyltransferase small domain;; Methyltransferase domain;; Met-10+ like-protein	Probable protein arginine N-methyltransferase 1 OS=Oryza sativa subsp. japonica (Rice) PE=2 SV=1	T	Signal transduction mechanisms	PREDICTED: probable protein arginine N-methyltransferase 1 [Elaeis guineensis]
BMK_Unigene_22680	--	--	--	--	--	--	--	--	S	Function unknown	PREDICTED: uncharacterized protein LOC105041956 [Elaeis guineensis]
BMK_Unigene_02380	--	--	--	K06670|3.68629e-12|smo:SELMODRAFT_125174|hypothetical protein; K06670 cohesin complex subunit SCC1 (A)	[D]	Cell cycle control, cell division, chromosome partitioning	--	Sister chromatid cohesion 1 protein 4 GN=SYN4 OS=Arabidopsis thaliana (Mouse-ear cress) PE=2 SV=1	D	Cell cycle control, cell division, chromosome partitioning	hypothetical protein M569_04233, partial [Genlisea aurea]
BMK_Unigene_25845	--	--	--	--	--	--	Late embryogenesis abundant protein	Late embryogenesis abundant protein Lea5-D GN=LEA5-D OS=Gossypium hirsutum (Upland cotton) PE=2 SV=1	S	Function unknown	PREDICTED: late embryogenesis abundant protein Lea5-D-like [Phoenix dactylifera]
BMK_Unigene_05716	[O]	Posttranslational modification, protein turnover, chaperones	Molecular Function: hydrolase activity (GO:0016787);;	K15900|0|mus:103991349|probable tRNA N6-adenosine threonylcarbamoyltransferase; K01409 N6-L-threonylcarbamoyladenine synthase [EC:2.3.1.234] (A)	[O]	Posttranslational modification, protein turnover, chaperones	Glycoprotease family	Probable tRNA N6-adenosine threonylcarbamoyltransferase, mitochondrial {ECO:0000255|HAMAP-Rule:MF_03179} (Precursor) GN=At2g45270 OS=Arabidopsis thaliana (Mouse-ear cress) PE=2 SV=2	O	Posttranslational modification, protein turnover, chaperones	PREDICTED: probable tRNA N6-adenosine threonylcarbamoyltransferase [Musa acuminata subsp. malaccensis]
BMK_Unigene_70245	--	--	--	--	[O]	Posttranslational modification, protein turnover, chaperones	--	--	O	Posttranslational modification, protein turnover, chaperones	PREDICTED: uncharacterized protein LOC103989746 [Musa acuminata subsp. malaccensis]
BMK_Unigene_48698	--	--	Cellular Component: cytoplasmic membrane-bounded vesicle (GO:0016023);;	--	[T]	Signal transduction mechanisms	Leucine rich repeat	Putative disease resistance protein RGA3 GN=RGA3 OS=Solanum bulbocastanum (Wild potato) PE=2 SV=2	T	Signal transduction mechanisms	PREDICTED: putative disease resistance protein RGA3 [Musa acuminata subsp. malaccensis]
BMK_Unigene_62858	--	--	--	--	--	--	--	--	--	--	PREDICTED: embryonic protein DC-8 [Elaeis guineensis]
BMK_Unigene_08917	[J]	Translation, ribosomal structure and biogenesis	Molecular Function: translation elongation factor activity (GO:0003746);; Molecular Function: GTPase activity (GO:0003924);; Molecular Function: GTP binding (GO:0005525);; Biological Process: GTP catabolic process (GO:0006184);; Biological Process: translational elongation (GO:0006414);;	K14536|0|pda:103721162|elongation factor Tu GTP-binding domain-containing protein 1; K14536 ribosome assembly protein 1 [EC:3.6.5.-] (A)	[J]	Translation, ribosomal structure and biogenesis	Elongation factor Tu GTP binding domain;; Elongation factor G C-terminus;; Elongation factor Tu domain 2;; Elongation Factor G, domain II	Elongation factor 2 OS=Parachlorella kessleri (Green alga) PE=2 SV=1	J	Translation, ribosomal structure and biogenesis	PREDICTED: elongation factor Tu GTP-binding domain-containing protein 1 [Elaeis guineensis]
BMK_Unigene_88805	--	--	--	--	--	--	Protein of unknown function (DUF295)	Putative F-box protein At5g55150 GN=At5g55150 OS=Arabidopsis thaliana (Mouse-ear cress) PE=4 SV=2	--	--	PREDICTED: putative F-box protein At5g55150 [Vitis vinifera]
BMK_Unigene_86207	[U]	Intracellular trafficking, secretion, and vesicular transport	Cellular Component: endoplasmic reticulum (GO:0005783);; Cellular Component: plasma membrane (GO:0005886);; Biological Process: signal peptide processing (GO:0006465);; Biological Process: proteolysis (GO:0006508);; Molecular Function: peptidase activity (GO:0008233);; Cellular Component: integral component of membrane (GO:0016021);;	K13280|5.40558e-120|pvu:PHAVU_005G176700g|hypothetical protein; K13280 signal peptidase, endoplasmic reticulum-type [EC:3.4.-.-] (A)	[U]	Intracellular trafficking, secretion, and vesicular transport	Peptidase S24-like	--	U	Intracellular trafficking, secretion, and vesicular transport	Signal peptidase complex catalytic subunit SEC11C [Glycine soja]
BMK_Unigene_21748	[R]	General function prediction only	--	--	[R]	General function prediction only	Alpha/beta hydrolase family;; Alpha/beta hydrolase family;; alpha/beta hydrolase fold	--	R	General function prediction only	PREDICTED: uncharacterized protein LOC103716296 [Phoenix dactylifera]
BMK_Unigene_39196	--	--	Molecular Function: metal ion binding (GO:0046872);;	--	[O]	Posttranslational modification, protein turnover, chaperones	IBR domain;; Reverse transcriptase-like	Probable LRR receptor-like serine/threonine-protein kinase At1g34110 (Precursor) GN=At1g34110 OS=Arabidopsis thaliana (Mouse-ear cress) PE=2 SV=2	O	Posttranslational modification, protein turnover, chaperones	PREDICTED: putative uncharacterized protein At4g01020, chloroplastic [Phoenix dactylifera]
BMK_Unigene_91282	[J]	Translation, ribosomal structure and biogenesis	--	K04567|0|pda:103717172|lysine--tRNA ligase-like; K04567 lysyl-tRNA synthetase, class II [EC:6.1.1.6] (A)	[J]	Translation, ribosomal structure and biogenesis	tRNA synthetases class II (D, K and N);; OB-fold nucleic acid binding domain;; tRNA synthetases class II core domain (F)	Lysine--tRNA ligase GN=OSJNBa0010D22.26 OS=Oryza sativa subsp. japonica (Rice) PE=2 SV=1	J	Translation, ribosomal structure and biogenesis	PREDICTED: lysine--tRNA ligase-like isoform X2 [Elaeis guineensis]
BMK_Unigene_03086	--	--	Molecular Function: phosphoprotein phosphatase activity (GO:0004721);; Biological Process: protein dephosphorylation (GO:0006470);; Molecular Function: transferase activity, transferring phosphorus-containing groups (GO:0016772);;	K14165|0|pda:103719781|dual specificity protein phosphatase PHS1-like; K14165 atypical dual specificity phosphatase [EC:3.1.3.16 3.1.3.48] (A)	[V]	Defense mechanisms	Actin-fragmin kinase, catalytic;; Dual specificity phosphatase, catalytic domain;; Protein-tyrosine phosphatase;; Actin-fragmin kinase, catalytic;; Plant invertase/pectin methylesterase inhibitor	Dual specificity protein phosphatase PHS1 GN=PHS1 OS=Arabidopsis thaliana (Mouse-ear cress) PE=1 SV=1	V	Defense mechanisms	PREDICTED: dual specificity protein phosphatase PHS1-like [Elaeis guineensis]
BMK_Unigene_50374	--	--	Molecular Function: structural molecule activity (GO:0005198);; Cellular Component: plasma membrane (GO:0005886);; Biological Process: intracellular protein transport (GO:0006886);; Biological Process: vesicle-mediated transport (GO:0016192);; Cellular Component: COPI vesicle coat (GO:0030126);;	K17301|3.10123e-51|vvi:100242255|coatomer subunit beta-1-like; K17301 coatomer, subunit beta (A)	[U]	Intracellular trafficking, secretion, and vesicular transport	Coatomer beta C-terminal region	Coatomer subunit beta-1 OS=Oryza sativa subsp. japonica (Rice) PE=2 SV=1	U	Intracellular trafficking, secretion, and vesicular transport	hypothetical protein SPAPADRAFT_135572 [Spathaspora passalidarum NRRL Y-27907]
BMK_Unigene_42600	--	--	--	--	--	--	--	--	--	--	polyprotein-like, related [Asparagus officinalis]
BMK_Unigene_58942	--	--	Molecular Function: transmembrane transporter activity (GO:0022857);; Biological Process: transmembrane transport (GO:0055085);;	K03327|1.04009e-67|mus:103991432|protein TRANSPARENT TESTA 12-like; K03327 multidrug resistance protein, MATE family (A)	[R]	General function prediction only	MatE	Protein TRANSPARENT TESTA 12 GN=F17J16_80 OS=Arabidopsis thaliana (Mouse-ear cress) PE=2 SV=1	S	Function unknown	PREDICTED: protein TRANSPARENT TESTA 12-like [Musa acuminata subsp. malaccensis]
BMK_Unigene_25569	--	--	--	--	[I]	Lipid transport and metabolism	AMP-binding enzyme	4-coumarate--CoA ligase-like 5 GN=F5M15.17 OS=Arabidopsis thaliana (Mouse-ear cress) PE=1 SV=2	I	Lipid transport and metabolism	PREDICTED: 4-coumarate--CoA ligase-like 5 [Phoenix dactylifera]
BMK_Unigene_22305	[O]	Posttranslational modification, protein turnover, chaperones	Molecular Function: nucleotide binding (GO:0000166);;	K08900|2.75566e-136|cit:102625447|probable mitochondrial chaperone BCS1-B-like; K08900 mitochondrial chaperone BCS1 (A)	[O]	Posttranslational modification, protein turnover, chaperones	ATPase family associated with various cellular activities (AAA);; Helix-loop-helix DNA-binding domain;; Domain associated at C-terminal with AAA	Transcription factor BPE GN=T30E16.21 OS=Arabidopsis thaliana (Mouse-ear cress) PE=2 SV=1	O	Posttranslational modification, protein turnover, chaperones	hypothetical protein CISIN_1g041423mg [Citrus sinensis]
BMK_Unigene_23202	--	--	Molecular Function: binding (GO:0005488);; Cellular Component: intracellular membrane-bounded organelle (GO:0043231);; Cellular Component: cytoplasmic part (GO:0044444);;	K03687|1.06345e-10|mus:103969088|grpE protein homolog, mitochondrial-like; K03687 molecular chaperone GrpE (A)	--	--	--	--	O	Posttranslational modification, protein turnover, chaperones	PREDICTED: grpE protein homolog, mitochondrial [Elaeis guineensis]
BMK_Unigene_21048	--	--	--	--	--	--	Protein of unknown function (DUF1262);; Microvirus lysis protein (E), C terminus	--	S	Function unknown	PREDICTED: uncharacterized protein LOC105031992 [Elaeis guineensis]
BMK_Unigene_72037	--	--	--	--	--	--	--	--	--	--	hypothetical protein 20.t00003 [Asparagus officinalis]
BMK_Unigene_46194	[J]	Translation, ribosomal structure and biogenesis	Molecular Function: translation initiation factor activity (GO:0003743);; Biological Process: translational initiation (GO:0006413);; Biological Process: RNA metabolic process (GO:0016070);;	K03262|3.84504e-56|mpp:MICPUCDRAFT_8501|hypothetical protein; K03262 translation initiation factor 5 (A)	[J]	Translation, ribosomal structure and biogenesis	Domain found in IF2B/IF5	Probable eukaryotic translation initiation factor 5-1 GN=At1g36730 OS=Arabidopsis thaliana (Mouse-ear cress) PE=2 SV=1	J	Translation, ribosomal structure and biogenesis	hypothetical protein CLUG_01901 [Clavispora lusitaniae ATCC 42720]
BMK_Unigene_90282	--	--	Molecular Function: nucleic acid binding (GO:0003676);; Molecular Function: zinc ion binding (GO:0008270);; Biological Process: DNA integration (GO:0015074);;	--	[R]	General function prediction only	GAG-pre-integrase domain	Endonuclease OS=Nicotiana tabacum (Common tobacco) PE=2 SV=1	R	General function prediction only	hypothetical protein VITISV_006704 [Vitis vinifera]
BMK_Unigene_93716	--	--	Molecular Function: nucleotide binding (GO:0000166);; Molecular Function: nucleoside-triphosphatase activity (GO:0017111);; Biological Process: primary metabolic process (GO:0044238);; Biological Process: organic substance metabolic process (GO:0071704);;	--	--	--	Ankyrin repeat	--	O	Posttranslational modification, protein turnover, chaperones	PREDICTED: tankyrase-1-like [Phoenix dactylifera]
BMK_Unigene_24283	[MG]	--	Molecular Function: pinoresinol reductase activity (GO:0010283);; Molecular Function: lariciresinol reductase activity (GO:0010284);; Molecular Function: 2'-hydroxyisoflavone reductase activity (GO:0047526);; Biological Process: oxidation-reduction process (GO:0055114);; Biological Process: (+)-pinoresinol catabolic process (GO:1902125);; Biological Process: (+)-lariciresinol catabolic process (G…	--	--	--	NmrA-like family;; NADH(P)-binding;; NAD dependent epimerase/dehydratase family;; 3-beta hydroxysteroid dehydrogenase/isomerase family	Bifunctional pinoresinol-lariciresinol reductase 2 GN=PLR_Lu2 OS=Linum usitatissimum (Flax) PE=1 SV=1	R	General function prediction only	PREDICTED: isoflavone reductase homolog [Elaeis guineensis]
BMK_Unigene_15085	[R]	General function prediction only	Molecular Function: 5'-nucleotidase activity (GO:0008253);;	K03787|1.79676e-84|pda:103719612|uncharacterized LOC103719612; K03787 5'-nucleotidase [EC:3.1.3.5] (A)	--	--	Survival protein SurE;; Survival protein SurE	--	F	Nucleotide transport and metabolism	PREDICTED: uncharacterized protein LOC103719612 [Phoenix dactylifera]
BMK_Unigene_85605	[R]	General function prediction only	Molecular Function: catalytic activity (GO:0003824);; Cellular Component: plastid (GO:0009536);;	--	[R]	General function prediction only	Alpha/beta hydrolase family;; Alpha/beta hydrolase family;; PGAP1-like protein	--	R	General function prediction only	PREDICTED: alpha/beta hydrolase domain-containing protein 11 [Phoenix dactylifera]
BMK_Unigene_45716	[P]	Inorganic ion transport and metabolism	Cellular Component: membrane (GO:0016020);; Biological Process: metal ion transport (GO:0030001);; Molecular Function: metal ion transmembrane transporter activity (GO:0046873);; Biological Process: transmembrane transport (GO:0055085);;	--	--	--	--	--	P	Inorganic ion transport and metabolism	DEHA2E11022p [Debaryomyces hansenii CBS767]
BMK_Unigene_49641	--	--	--	K13963|3.63527e-08|bdi:100835871|serpin-Z2A-like; K13963 serpin B (A)	[V]	Defense mechanisms	Serpin (serine protease inhibitor)	Serpin-Z6B OS=Oryza sativa subsp. japonica (Rice) PE=3 SV=2	O	Posttranslational modification, protein turnover, chaperones	PREDICTED: serpin-Z2A-like [Brachypodium distachyon]
BMK_Unigene_16856	--	--	Cellular Component: intracellular (GO:0005622);; Biological Process: signal transduction (GO:0007165);; Biological Process: vesicle-mediated transport (GO:0016192);; Biological Process: single-organism transport (GO:0044765);; Biological Process: intracellular transport (GO:0046907);;	--	[T]	Signal transduction mechanisms	RhoGAP domain	Uncharacterized Rho GTPase-activating protein At5g61530 GN=At5g61530 OS=Arabidopsis thaliana (Mouse-ear cress) PE=1 SV=2	T	Signal transduction mechanisms	PREDICTED: uncharacterized Rho GTPase-activating protein At5g61530 [Elaeis guineensis]
BMK_Unigene_27208	--	--	--	--	--	--	--	--	S	Function unknown	unknown protein [Arabidopsis thaliana]
BMK_Unigene_71452	--	--	--	--	[R]	General function prediction only	Hyaluronan / mRNA binding family	--	R	General function prediction only	--
BMK_Unigene_88240	--	--	--	--	--	--	WRKY DNA -binding domain	Probable WRKY transcription factor 42 GN=WRKY42 OS=Arabidopsis thaliana (Mouse-ear cress) PE=2 SV=1	K	Transcription	PREDICTED: probable WRKY transcription factor 47 [Elaeis guineensis]
BMK_Unigene_33190	--	--	Cellular Component: cytoplasmic membrane-bounded vesicle (GO:0016023);;	--	[U]	Intracellular trafficking, secretion, and vesicular transport	Reticulon	Reticulon-like protein B5 GN=RTNLB5 OS=Arabidopsis thaliana (Mouse-ear cress) PE=1 SV=1	U	Intracellular trafficking, secretion, and vesicular transport	PREDICTED: reticulon-like protein B5 [Phoenix dactylifera]
BMK_Unigene_75676	--	--	Molecular Function: protein tyrosine phosphatase activity (GO:0004725);; Molecular Function: protein tyrosine/serine/threonine phosphatase activity (GO:0008138);; Molecular Function: phosphotransferase activity, alcohol group as acceptor (GO:0016773);; Biological Process: peptidyl-tyrosine dephosphorylation (GO:0035335);;	K14165|7.1009e-13|mus:103998082|dual specificity protein phosphatase PHS1-like; K14165 atypical dual specificity phosphatase [EC:3.1.3.16 3.1.3.48] (A)	[V]	Defense mechanisms	--	Dual specificity protein phosphatase PHS1 GN=PHS1 OS=Arabidopsis thaliana (Mouse-ear cress) PE=1 SV=1	V	Defense mechanisms	hypothetical protein MIMGU_mgv1a001567mg [Erythranthe guttata]
BMK_Unigene_84400	--	--	--	K14432|4.55721e-11|obr:102707873|ABSCISIC ACID-INSENSITIVE 5-like protein 2-like; K14432 ABA responsive element binding factor (A)	--	--	--	ABSCISIC ACID-INSENSITIVE 5-like protein 2 GN=T8M16_180 OS=Arabidopsis thaliana (Mouse-ear cress) PE=1 SV=1	K	Transcription	abscisic acid-insensitive 5-like protein 2 [Gossypium arboreum]
BMK_Unigene_00808	[J]	Translation, ribosomal structure and biogenesis	Biological Process: pseudouridine synthesis (GO:0001522);; Molecular Function: RNA binding (GO:0003723);; Cellular Component: mitochondrion (GO:0005739);; Molecular Function: pseudouridine synthase activity (GO:0009982);;	--	[A]	RNA processing and modification	RNA pseudouridylate synthase	RNA pseudouridine synthase 3, mitochondrial (Precursor) OS=Oryza sativa subsp. japonica (Rice) PE=2 SV=1	A	RNA processing and modification	PREDICTED: RNA pseudouridine synthase 3, mitochondrial [Elaeis guineensis]
BMK_Unigene_92586	--	--	--	--	--	--	Late embryogenesis abundant protein	Late embryogenesis abundant protein Lea5-D GN=LEA5-D OS=Gossypium hirsutum (Upland cotton) PE=2 SV=1	S	Function unknown	PREDICTED: late embryogenesis abundant protein Lea5-D [Elaeis guineensis]
BMK_Unigene_30850	[E]	Amino acid transport and metabolism	Molecular Function: argininosuccinate synthase activity (GO:0004055);; Molecular Function: ATP binding (GO:0005524);; Biological Process: arginine biosynthetic process (GO:0006526);;	K01940|0|pda:103702929|argininosuccinate synthase, chloroplastic-like; K01940 argininosuccinate synthase [EC:6.3.4.5] (A)	[E]	Amino acid transport and metabolism	Arginosuccinate synthase	Argininosuccinate synthase, chloroplastic (Precursor) GN=At4g24830 OS=Arabidopsis thaliana (Mouse-ear cress) PE=2 SV=3	E	Amino acid transport and metabolism	PREDICTED: argininosuccinate synthase, chloroplastic-like [Elaeis guineensis]
BMK_Unigene_48464	--	--	Cellular Component: intracellular organelle (GO:0043229);;	--	--	--	Svf1-like	--	S	Function unknown	protein involved in the diauxic switch [Scheffersomyces stipitis CBS 6054]
BMK_Unigene_92452	--	--	Cellular Component: nucleoplasm (GO:0005654);; Biological Process: starch metabolic process (GO:0005982);; Biological Process: regulation of transcription, DNA-templated (GO:0006355);; Biological Process: response to cold (GO:0009409);; Biological Process: response to blue light (GO:0009637);; Biological Process: flower development (GO:0009908);; Biological Process: response to far red light (GO:…	K12124|0|pda:103704831|protein GIGANTEA-like; K12124 GIGANTEA (A)	--	--	--	Protein GIGANTEA OS=Oryza sativa subsp. japonica (Rice) PE=2 SV=2	S	Function unknown	PREDICTED: protein GIGANTEA-like [Elaeis guineensis]
BMK_Unigene_19613	--	--	--	--	--	--	--	--	--	--	PREDICTED: uncharacterized protein LOC103704473 isoform X2 [Phoenix dactylifera]
BMK_Unigene_58449	[O]	Posttranslational modification, protein turnover, chaperones	Molecular Function: ATP binding (GO:0005524);; Biological Process: response to stress (GO:0006950);;	K03283|4.94611e-57|ppp:PHYPADRAFT_151956|hypothetical protein; K03283 heat shock 70kDa protein 1/8 (A)	[O]	Posttranslational modification, protein turnover, chaperones	Hsp70 protein;; NAD-specific glutamate dehydrogenase	Probable mediator of RNA polymerase II transcription subunit 37e GN=At5g02500 OS=Arabidopsis thaliana (Mouse-ear cress) PE=1 SV=3	O	Posttranslational modification, protein turnover, chaperones	hypothetical protein CISIN_1g0212722mg, partial [Citrus sinensis]
BMK_Unigene_03195	--	--	--	K14648|0|vvi:100252369|poly(U)-specific endoribonuclease-B; K14648 poly(U)-specific endoribonuclease [EC:3.1.-.-] (A)	[R]	General function prediction only	Endoribonuclease XendoU	--	R	General function prediction only	PREDICTED: poly(U)-specific endoribonuclease-B [Vitis vinifera]
BMK_Unigene_06743	[R]	General function prediction only	Molecular Function: hydrolase activity (GO:0016787);;	--	[R]	General function prediction only	Calcineurin-like phosphoesterase;; Calcineurin-like phosphoesterase superfamily domain	Probable inactive purple acid phosphatase 29 (Precursor) GN=PAP29 OS=Arabidopsis thaliana (Mouse-ear cress) PE=2 SV=1	R	General function prediction only	PREDICTED: probable inactive purple acid phosphatase 29 [Phoenix dactylifera]
BMK_Unigene_60263	[L]	Replication, recombination and repair	Molecular Function: double-stranded DNA binding (GO:0003690);; Molecular Function: single-stranded DNA binding (GO:0003697);; Cellular Component: nucleus (GO:0005634);; Biological Process: pollen development (GO:0009555);; Molecular Function: flap endonuclease activity (GO:0048256);;	K15338|0|pda:103717955|flap endonuclease GEN-like 1; K15338 flap endonuclease GEN [EC:3.1.-.-] (A)	[L]	Replication, recombination and repair	XPG I-region	Flap endonuclease GEN-like 1 OS=Oryza sativa subsp. japonica (Rice) PE=2 SV=1	L	Replication, recombination and repair	PREDICTED: flap endonuclease GEN-like 1 [Elaeis guineensis]
BMK_Unigene_68560	--	--	Cellular Component: nucleolus organizer region (GO:0005731);; Cellular Component: mitochondrion (GO:0005739);; Biological Process: male meiosis (GO:0007140);; Biological Process: female meiotic division (GO:0007143);; Biological Process: megagametogenesis (GO:0009561);; Biological Process: gene silencing by RNA (GO:0031047);; Biological Process: histone H3-K9 demethylation (GO:0033169);; Molecula…	K11593|2.20839e-35|zma:103625809|protein argonaute MEL1-like; K11593 eukaryotic translation initiation factor 2C (A)	[J]	Translation, ribosomal structure and biogenesis	PAZ domain	Protein argonaute MEL1 GN=OSJNBa0052F07.11 OS=Oryza sativa subsp. japonica (Rice) PE=2 SV=1	J	Translation, ribosomal structure and biogenesis	putative argonaute superfamily protein [Zea mays]
BMK_Unigene_39550	--	--	--	--	[S]	Function unknown	Protein of unknown function (DUF2838);; Uncharacterised protein family (UPF0203);; LYAR-type C2HC zinc finger	Uncharacterized protein At4g33100 GN=At4g33100 OS=Arabidopsis thaliana (Mouse-ear cress) PE=3 SV=1	S	Function unknown	PREDICTED: uncharacterized membrane protein C776.05 [Elaeis guineensis]
BMK_Unigene_88203	[D]	Cell cycle control, cell division, chromosome partitioning	Biological Process: regulation of cyclin-dependent protein serine/threonine kinase activity (GO:0000079);; Cellular Component: nucleus (GO:0005634);; Cellular Component: plastid (GO:0009536);; Molecular Function: protein kinase binding (GO:0019901);; Biological Process: cell division (GO:0051301);;	K06627|2.07236e-92|pda:103705257|cyclin-A3-1-like; K06627 cyclin A (A)	[D]	Cell cycle control, cell division, chromosome partitioning	Cyclin, N-terminal domain;; Cyclin, C-terminal domain	Cyclin-A3-1 GN=OSJNBa0091E13.3 OS=Oryza sativa subsp. japonica (Rice) PE=3 SV=1	D	Cell cycle control, cell division, chromosome partitioning	PREDICTED: cyclin-A3-1-like [Elaeis guineensis]
BMK_Unigene_38240	--	--	--	--	[U]	Intracellular trafficking, secretion, and vesicular transport	N-terminal region of Chorein, a TM vesicle-mediated sorter;; Plant protein of unknown function (DUF946);; PH domain	--	U	Intracellular trafficking, secretion, and vesicular transport	PREDICTED: uncharacterized protein LOC105043803 isoform X1 [Elaeis guineensis]
BMK_Unigene_62545	--	--	Molecular Function: structural constituent of ribosome (GO:0003735);; Cellular Component: ribosome (GO:0005840);; Biological Process: translation (GO:0006412);;	K02983|4.34629e-15|vcn:VOLCADRAFT_78308|rps30; component of cytosolic 80S ribosome and 40S small subunit; K02983 small subunit ribosomal protein S30e (A)	[JO]	--	Ribosomal protein S30;; Ubiquitin family	40S ribosomal protein S30 GN=RPS30C OS=Arabidopsis thaliana (Mouse-ear cress) PE=3 SV=3	J	Translation, ribosomal structure and biogenesis	unnamed protein product [Albugo candida]
BMK_Unigene_41912	--	--	Biological Process: cellular process (GO:0009987);; Biological Process: developmental process (GO:0032502);; Biological Process: single-organism process (GO:0044699);;	--	--	--	--	--	S	Function unknown	PREDICTED: uncharacterized protein LOC103716725 [Phoenix dactylifera]
BMK_Unigene_65504	--	--	--	--	--	--	Leucine-zipper of ternary complex factor MIP1	--	S	Function unknown	PREDICTED: uncharacterized protein LOC105041956 [Elaeis guineensis]
BMK_Unigene_91227	[L]	Replication, recombination and repair	Molecular Function: RNA binding (GO:0003723);; Molecular Function: RNA-directed DNA polymerase activity (GO:0003964);; Biological Process: RNA-dependent DNA replication (GO:0006278);; Biological Process: DNA integration (GO:0015074);;	--	[R]	General function prediction only	Integrase core domain	2-hydroxyacyl-CoA lyase GN=T10B6.40 OS=Arabidopsis thaliana (Mouse-ear cress) PE=1 SV=1	L	Replication, recombination and repair	hypothetical protein VITISV_037489 [Vitis vinifera]
BMK_Unigene_80904	--	--	Molecular Function: metal ion binding (GO:0046872);;	--	--	--	--	--	R	General function prediction only	PREDICTED: uncharacterized protein LOC103941999 [Pyrus x bretschneideri]
BMK_Unigene_60830	--	--	--	--	--	--	bZIP transcription factor;; Basic region leucine zipper	Ocs element-binding factor 1 GN=OBF1 OS=Zea mays (Maize) PE=2 SV=2	--	--	PREDICTED: G-box-binding factor 2-like [Phoenix dactylifera]
BMK_Unigene_16419	--	--	Biological Process: cytokinesis by cell plate formation (GO:0000911);; Molecular Function: protein serine/threonine kinase activity (GO:0004674);; Molecular Function: ATP binding (GO:0005524);; Cellular Component: nucleus (GO:0005634);; Cellular Component: cytosol (GO:0005829);; Biological Process: protein phosphorylation (GO:0006468);; Biological Process: response to nutrient (GO:0007584);; Cell…	--	[T]	Signal transduction mechanisms	--	CBL-interacting serine/threonine-protein kinase 23 GN=At1g30270 OS=Arabidopsis thaliana (Mouse-ear cress) PE=1 SV=1	T	Signal transduction mechanisms	CBL-interacting protein kinase 23-like protein [Ornithogalum saundersiae]
BMK_Unigene_49088	--	--	--	--	--	--	--	--	--	--	PREDICTED: ARGOS-like protein [Phoenix dactylifera]
BMK_Unigene_42921	--	--	--	--	--	--	--	--	T	Signal transduction mechanisms	PREDICTED: putative disease resistance protein RGA3 [Phoenix dactylifera]
BMK_Unigene_06899	--	--	Cellular Component: plastid (GO:0009536);;	--	--	--	Eukaryotic protein of unknown function (DUF1764)	--	S	Function unknown	PREDICTED: uncharacterized protein C6G9.01c-like [Cucumis sativus]
BMK_Unigene_18173	--	--	Cellular Component: Golgi apparatus (GO:0005794);; Cellular Component: plasma membrane (GO:0005886);; Molecular Function: zinc ion binding (GO:0008270);; Biological Process: plant-type primary cell wall biogenesis (GO:0009833);; Cellular Component: integral component of membrane (GO:0016021);; Molecular Function: cellulose synthase (UDP-forming) activity (GO:0016760);; Biological Process: cellulo…	K10999|2.88878e-93|sbi:SORBI_02g006290|SORBIDRAFT_02g006290, Sb02g006290; hypothetical protein; K10999 cellulose synthase A [EC:2.4.1.12] (A)	--	--	Cellulose synthase	Probable cellulose synthase A catalytic subunit 8 [UDP-forming] OS=Oryza sativa subsp. japonica (Rice) PE=2 SV=1	O	Posttranslational modification, protein turnover, chaperones	cellulose synthase 3B [Salix sachalinensis]
BMK_Unigene_70133	--	--	--	--	--	--	--	--	E	Amino acid transport and metabolism	hypothetical protein OsJ_32264 [Oryza sativa Japonica Group]
BMK_Unigene_89678	[G]	Carbohydrate transport and metabolism	Molecular Function: glucan exo-1,3-beta-glucosidase activity (GO:0004338);; Molecular Function: beta-galactosidase activity (GO:0004565);; Cellular Component: cell wall (GO:0005618);; Biological Process: metabolic process (GO:0008152);; Cellular Component: cytoplasmic membrane-bounded vesicle (GO:0016023);; Molecular Function: beta-D-fucosidase activity (GO:0033907);; Molecular Function: beta-L-a…	K01188|0|sbi:SORBI_06g019840|SORBIDRAFT_06g019840, Sb06g019840; hypothetical protein; K01188 beta-glucosidase [EC:3.2.1.21] (A)	[G]	Carbohydrate transport and metabolism	Glycosyl hydrolase family 1;; Glycosyl hydrolase family 1	Beta-glucosidase 12 (Precursor) OS=Oryza sativa subsp. japonica (Rice) PE=2 SV=2	G	Carbohydrate transport and metabolism	hypothetical protein SORBIDRAFT_06g019840 [Sorghum bicolor]
BMK_Unigene_25067	[G]	Carbohydrate transport and metabolism	--	K15634|7.97005e-104|mus:103991536|metal-independent phosphoserine phosphatase; K15634 probable phosphoglycerate mutase [EC:5.4.2.12] (A)	[G]	Carbohydrate transport and metabolism	Histidine phosphatase superfamily (branch 1)	Phosphoglycerate mutase-like protein 4 {ECO:0000305} OS=Arabidopsis thaliana (Mouse-ear cress) PE=2 SV=1	G	Carbohydrate transport and metabolism	PREDICTED: phosphoglycerate mutase-like protein 4 [Elaeis guineensis]
BMK_Unigene_92773	--	--	Molecular Function: metal ion binding (GO:0046872);;	--	[R]	General function prediction only	C2H2-type zinc finger;; Zinc-finger double-stranded RNA-binding	Zinc finger protein ZAT5 GN=ZAT5 OS=Arabidopsis thaliana (Mouse-ear cress) PE=2 SV=1	R	General function prediction only	PREDICTED: zinc finger protein ZAT12-like [Elaeis guineensis]
BMK_Unigene_80360	--	--	Molecular Function: oxidoreductase activity (GO:0016491);;	K04125|1.6923e-100|pda:103721482|gibberellin 2-beta-dioxygenase 2-like; K04125 gibberellin 2-oxidase [EC:1.14.11.13] (A)	[QR]	--	non-haem dioxygenase in morphine synthesis N-terminal;; 2OG-Fe(II) oxygenase superfamily	Gibberellin 2-beta-dioxygenase 2 GN=GA2OX2 OS=Pisum sativum (Garden pea) PE=2 SV=1	Q	Secondary metabolites biosynthesis, transport and catabolism	PREDICTED: gibberellin 2-beta-dioxygenase 2-like [Phoenix dactylifera]
BMK_Unigene_91983	[S]	Function unknown	--	--	[T]	Signal transduction mechanisms	NB-ARC domain;; Leucine Rich repeats (2 copies);; Leucine rich repeat;; Leucine Rich Repeat	Putative disease resistance protein RGA4 GN=RGA4 OS=Solanum bulbocastanum (Wild potato) PE=2 SV=1	T	Signal transduction mechanisms	PREDICTED: putative disease resistance protein RGA3 [Phoenix dactylifera]
BMK_Unigene_38804	--	--	Cellular Component: membrane (GO:0016020);;	--	--	--	Protein of unknown function (DUF2985);; PLAC8 family	--	S	Function unknown	PREDICTED: uncharacterized protein LOC105045922 [Elaeis guineensis]
BMK_Unigene_41854	--	--	Molecular Function: zinc ion binding (GO:0008270);;	--	[R]	General function prediction only	--	Zinc finger AN1 and C2H2 domain-containing stress-associated protein 11 GN=SAP11 OS=Arabidopsis thaliana (Mouse-ear cress) PE=2 SV=1	R	General function prediction only	hypothetical protein POPTR_0006s05070g [Populus trichocarpa]
BMK_Unigene_07697	--	--	Cellular Component: nucleus (GO:0005634);; Molecular Function: zinc ion binding (GO:0008270);; Biological Process: regulation of photomorphogenesis (GO:0010099);; Biological Process: red light signaling pathway (GO:0010161);;	--	[K]	Transcription	B-box zinc finger;; CCT motif	Zinc finger protein CONSTANS-LIKE 4 GN=COL4 OS=Arabidopsis thaliana (Mouse-ear cress) PE=2 SV=2	K	Transcription	unknown [Populus trichocarpa x Populus deltoides]
BMK_Unigene_51287	--	--	Molecular Function: binding (GO:0005488);;	--	[R]	General function prediction only	Integrase core domain	Endonuclease OS=Nicotiana tabacum (Common tobacco) PE=2 SV=1	L	Replication, recombination and repair	integrase [Beta vulgaris]
BMK_Unigene_02968	--	--	Biological Process: tricarboxylic acid cycle (GO:0006099);; Biological Process: malate metabolic process (GO:0006108);; Molecular Function: L-malate dehydrogenase activity (GO:0030060);; Biological Process: cellular carbohydrate metabolic process (GO:0044262);;	K00026|2.19728e-11|pda:103698943|malate dehydrogenase, glyoxysomal-like; K00026 malate dehydrogenase [EC:1.1.1.37] (A)	--	--	--	Malate dehydrogenase, glyoxysomal (Precursor) GN=MDHG OS=Cucumis sativus (Cucumber) PE=2 SV=1	C	Energy production and conversion	PREDICTED: malate dehydrogenase, glyoxysomal isoform X1 [Elaeis guineensis]
BMK_Unigene_79612	--	--	--	--	--	--	--	--	S	Function unknown	PREDICTED: interactor of constitutive active ROPs 2, chloroplastic-like isoform X2 [Phoenix dactylifera]
BMK_Unigene_19112	--	--	Molecular Function: catalytic activity (GO:0003824);; Biological Process: cellular carbohydrate catabolic process (GO:0044275);;	K00705|1.04101e-14|mus:103976721|4-alpha-glucanotransferase DPE1, chloroplastic/amyloplastic; K00705 4-alpha-glucanotransferase [EC:2.4.1.25] (A)	--	--	--	4-alpha-glucanotransferase, chloroplastic/amyloplastic (Precursor) GN=DPEP OS=Solanum tuberosum (Potato) PE=1 SV=1	G	Carbohydrate transport and metabolism	PREDICTED: 4-alpha-glucanotransferase DPE1, chloroplastic/amyloplastic-like [Elaeis guineensis]
BMK_Unigene_72217	[S]	Function unknown	--	--	--	--	Protein of unknown function (DUF455)	--	S	Function unknown	PREDICTED: uncharacterized protein LOC105035294 [Elaeis guineensis]
BMK_Unigene_03825	[E]	Amino acid transport and metabolism	Biological Process: amino acid transmembrane transport (GO:0003333);; Molecular Function: amine transmembrane transporter activity (GO:0005275);; Biological Process: purine nucleobase transport (GO:0006863);; Cellular Component: chloroplast inner membrane (GO:0009706);; Biological Process: amine transport (GO:0015837);;	K03834|5.50034e-126|pda:103720558|uncharacterized LOC103720558; K03834 tyrosine-specific transport protein (A)	--	--	Tryptophan/tyrosine permease family;; Tryptophan/tyrosine permease family;; Transmembrane amino acid transporter protein	--	S	Function unknown	PREDICTED: uncharacterized protein LOC103720558 isoform X2 [Phoenix dactylifera]
BMK_Unigene_84792	--	--	Molecular Function: cysteine-type endopeptidase inhibitor activity (GO:0004869);; Biological Process: proteolysis (GO:0006508);; Molecular Function: peptidase activity (GO:0008233);; Biological Process: negative regulation of peptidase activity (GO:0010466);;	--	--	--	Cystatin domain	Cysteine proteinase inhibitor 6 (Precursor) GN=CYS6 OS=Arabidopsis thaliana (Mouse-ear cress) PE=1 SV=2	--	--	PREDICTED: cysteine proteinase inhibitor 6-like [Musa acuminata subsp. malaccensis]
BMK_Unigene_66140	--	--	--	--	--	--	--	--	--	--	PREDICTED: uncharacterized protein LOC103441372 [Malus domestica]
BMK_Unigene_45966	[O]	Posttranslational modification, protein turnover, chaperones	Molecular Function: threonine-type endopeptidase activity (GO:0004298);; Cellular Component: nucleus (GO:0005634);; Cellular Component: cytoplasm (GO:0005737);; Biological Process: ubiquitin-dependent protein catabolic process (GO:0006511);; Cellular Component: proteasome core complex, alpha-subunit complex (GO:0019773);;	K02731|5.48447e-42|bdi:100832386|proteasome subunit alpha type-7-B; K02731 20S proteasome subunit alpha 4 [EC:3.4.25.1] (A)	[O]	Posttranslational modification, protein turnover, chaperones	Proteasome subunit	Proteasome subunit alpha type-7-B OS=Oryza sativa subsp. japonica (Rice) PE=2 SV=1	O	Posttranslational modification, protein turnover, chaperones	DEHA2F13904p [Debaryomyces hansenii CBS767]
BMK_Unigene_74459	--	--	Molecular Function: binding (GO:0005488);; Biological Process: DNA metabolic process (GO:0006259);; Cellular Component: intracellular membrane-bounded organelle (GO:0043231);;	--	--	--	--	--	L	Replication, recombination and repair	PREDICTED: LOW QUALITY PROTEIN: uncharacterized protein LOC103713573 [Phoenix dactylifera]
BMK_Unigene_15070	--	--	--	--	--	--	Wound-induced protein	--	S	Function unknown	PREDICTED: uncharacterized protein LOC105052684 [Elaeis guineensis]
BMK_Unigene_07902	--	--	--	--	--	--	--	Uncharacterized protein At3g03773 GN=At3g03773 OS=Arabidopsis thaliana (Mouse-ear cress) PE=1 SV=1	O	Posttranslational modification, protein turnover, chaperones	hypothetical protein EUTSA_v10021254mg [Eutrema salsugineum]
BMK_Unigene_15654	--	--	Cellular Component: nucleus (GO:0005634);; Molecular Function: electron carrier activity (GO:0009055);; Molecular Function: protein disulfide oxidoreductase activity (GO:0015035);; Cellular Component: cytoplasmic membrane-bounded vesicle (GO:0016023);; Biological Process: electron transport chain (GO:0022900);; Biological Process: cell redox homeostasis (GO:0045454);;	--	[O]	Posttranslational modification, protein turnover, chaperones	Glutaredoxin	Glutaredoxin-C1 OS=Oryza sativa subsp. japonica (Rice) PE=3 SV=1	O	Posttranslational modification, protein turnover, chaperones	Os01g0368900 [Oryza sativa Japonica Group]
BMK_Unigene_48423	--	--	--	--	[R]	General function prediction only	Leucine rich repeat N-terminal domain	Receptor-like protein 12 (Precursor) GN=RLP12 OS=Arabidopsis thaliana (Mouse-ear cress) PE=2 SV=2	T	Signal transduction mechanisms	PREDICTED: leucine-rich repeat receptor-like protein CLAVATA2 [Musa acuminata subsp. malaccensis]
BMK_Unigene_19713	--	--	Biological Process: cellular process (GO:0009987);; Cellular Component: membrane (GO:0016020);; Biological Process: single-organism transport (GO:0044765);;	--	[R]	General function prediction only	--	--	R	General function prediction only	hypothetical protein PRUPE_ppa020995mg, partial [Prunus persica]
BMK_Unigene_40747	--	--	Molecular Function: binding (GO:0005488);; Biological Process: gynoecium development (GO:0048467);;	--	--	--	LIM-domain binding protein	Transcriptional corepressor SEUSS GN=SEU OS=Arabidopsis thaliana (Mouse-ear cress) PE=1 SV=1	S	Function unknown	PREDICTED: transcriptional corepressor SEUSS-like isoform X1 [Elaeis guineensis]
BMK_Unigene_35740	--	--	--	--	--	--	TAF RNA Polymerase I subunit A	--	S	Function unknown	PREDICTED: uncharacterized protein LOC103713053 [Phoenix dactylifera]
BMK_Unigene_54284	--	--	--	--	--	--	--	--	R	General function prediction only	putative adhesin-like protein [Candida albicans P57055]
BMK_Unigene_07365	--	--	Biological Process: response to karrikin (GO:0080167);;	--	--	--	Nodulin-like	--	S	Function unknown	PREDICTED: uncharacterized protein LOC105059626 [Elaeis guineensis]
BMK_Unigene_38017	--	--	Molecular Function: ubiquitin thiolesterase activity (GO:0004221);; Cellular Component: nucleus (GO:0005634);; Biological Process: ubiquitin-dependent protein catabolic process (GO:0006511);; Molecular Function: cysteine-type peptidase activity (GO:0008234);;	K11842|0|pop:POPTR_0007s05400g|POPTRDRAFT_718773; UBIQUITIN-SPECIFIC PROTEASE 4 family protein; K11842 ubiquitin carboxyl-terminal hydrolase 12/46 [EC:3.4.19.12] (A)	[O]	Posttranslational modification, protein turnover, chaperones	Ubiquitin carboxyl-terminal hydrolase;; Ubiquitin carboxyl-terminal hydrolase	Ubiquitin carboxyl-terminal hydrolase 4 GN=UBP4 OS=Arabidopsis thaliana (Mouse-ear cress) PE=1 SV=2	O	Posttranslational modification, protein turnover, chaperones	PREDICTED: ubiquitin carboxyl-terminal hydrolase 4 [Populus euphratica]
BMK_Unigene_08885	--	--	--	--	--	--	--	--	S	Function unknown	PREDICTED: uncharacterized protein LOC103720756 [Phoenix dactylifera]
BMK_Unigene_74844	--	--	--	--	--	--	Transglutaminase-like superfamily;; Tetratricopeptide repeat	--	S	Function unknown	PREDICTED: uncharacterized protein LOC103701645 [Phoenix dactylifera]
BMK_Unigene_64223	--	--	Cellular Component: chloroplast (GO:0009507);;	K05577|7.24531e-08|mtr:MTR_7g021740|A subunit of NADH dehydrogenase; K05577 NAD(P)H-quinone oxidoreductase subunit 5 [EC:1.6.5.3] (A)	--	--	--	--	--	--	ORF45 protein [Spinacia oleracea]
BMK_Unigene_54511	--	--	--	--	[R]	General function prediction only	--	--	S	Function unknown	PREDICTED: uncharacterized protein LOC105055995 isoform X2 [Elaeis guineensis]
BMK_Unigene_06756	--	--	--	K04733|1.18129e-14|mus:103977753|serine/threonine-protein kinase-like protein At5g23170; K04733 interleukin-1 receptor-associated kinase 4 [EC:2.7.11.1] (A)	--	--	--	--	T	Signal transduction mechanisms	PREDICTED: serine/threonine-protein kinase-like protein At5g23170 [Musa acuminata subsp. malaccensis]
BMK_Unigene_87185	[E]	Amino acid transport and metabolism	Biological Process: response to reactive oxygen species (GO:0000302);; Biological Process: selenium compound metabolic process (GO:0001887);; Biological Process: cysteine metabolic process (GO:0006534);; Molecular Function: transaminase activity (GO:0008483);; Molecular Function: selenocysteine lyase activity (GO:0009000);; Biological Process: aromatic amino acid family biosynthetic process (GO:0…	K11717|1.23401e-165|pda:103716678|cysteine desulfurase 2, chloroplastic; K11717 cysteine desulfurase / selenocysteine lyase [EC:2.8.1.7 4.4.1.16] (A)	[E]	Amino acid transport and metabolism	Aminotransferase class-V;; DegT/DnrJ/EryC1/StrS aminotransferase family;; Aminotransferase class I and II;; Cys/Met metabolism PLP-dependent enzyme;; Aminotransferase class-V	Cysteine desulfurase 2, chloroplastic (Precursor) GN=T27G7.17 OS=Arabidopsis thaliana (Mouse-ear cress) PE=1 SV=1	E	Amino acid transport and metabolism	PREDICTED: cysteine desulfurase 2, chloroplastic [Phoenix dactylifera]
BMK_Unigene_66894	--	--	Cellular Component: chloroplast (GO:0009507);;	--	--	--	Polyketide cyclase / dehydrase and lipid transport	--	S	Function unknown	PREDICTED: uncharacterized protein LOC103714736 [Phoenix dactylifera]
BMK_Unigene_49484	--	--	--	--	[R]	General function prediction only	Leucine Rich repeats (2 copies);; Leucine Rich Repeat;; Leucine rich repeat	LRR receptor-like serine/threonine-protein kinase ERL1 {ECO:0000303|PubMed:14985254} (Precursor) OS=Arabidopsis thaliana (Mouse-ear cress) PE=1 SV=1	R	General function prediction only	PREDICTED: receptor-like protein kinase 2, partial [Musa acuminata subsp. malaccensis]
BMK_Unigene_79503	--	--	Molecular Function: iron ion binding (GO:0005506);; Biological Process: fatty acid biosynthetic process (GO:0006633);; Cellular Component: integral component of membrane (GO:0016021);; Molecular Function: oxidoreductase activity (GO:0016491);; Biological Process: oxidation-reduction process (GO:0055114);;	--	--	--	WAX2 C-terminal domain	Protein ECERIFERUM 3 GN=MTI20.3 OS=Arabidopsis thaliana (Mouse-ear cress) PE=1 SV=1	--	--	PREDICTED: protein ECERIFERUM 3-like, partial [Cucumis sativus]
BMK_Unigene_14208	[S]	Function unknown	--	K02221|1.22385e-78|pda:103716288|uncharacterized LOC103716288; K02221 YggT family protein (A)	--	--	YGGT family	Uncharacterized protein ycf19 GN=ycf19 OS=Guillardia theta (Cryptomonas phi) PE=3 SV=1	S	Function unknown	PREDICTED: uncharacterized protein LOC103716288 [Phoenix dactylifera]
BMK_Unigene_50171	[J]	Translation, ribosomal structure and biogenesis	Molecular Function: structural constituent of ribosome (GO:0003735);; Cellular Component: ribosome (GO:0005840);; Biological Process: translation (GO:0006412);; Cellular Component: chloroplast stroma (GO:0009570);; Cellular Component: chloroplast envelope (GO:0009941);; Cellular Component: membrane (GO:0016020);;	K02884|2.4291e-61|pop:POPTR_0001s15230g|ribosomal protein L19; K02884 large subunit ribosomal protein L19 (A)	[J]	Translation, ribosomal structure and biogenesis	Ribosomal protein L19	50S ribosomal protein L19-1, chloroplastic (Precursor) GN=At4g17560 OS=Arabidopsis thaliana (Mouse-ear cress) PE=2 SV=1	J	Translation, ribosomal structure and biogenesis	PREDICTED: 50S ribosomal protein L19, chloroplastic [Populus euphratica]
BMK_Unigene_21652	[O]	Posttranslational modification, protein turnover, chaperones	Biological Process: calcium ion transport (GO:0006816);; Biological Process: Golgi organization (GO:0007030);; Biological Process: response to salt stress (GO:0009651);; Biological Process: response to sucrose (GO:0009744);; Biological Process: response to glucose (GO:0009749);; Biological Process: response to fructose (GO:0009750);;	--	--	--	Hsp20/alpha crystallin family	Small heat shock protein, chloroplastic (Precursor) GN=HSP21 OS=Pisum sativum (Garden pea) PE=2 SV=1	R	General function prediction only	PREDICTED: uncharacterized protein LOC105052997 [Elaeis guineensis]
BMK_Unigene_91245	[L]	Replication, recombination and repair	Molecular Function: DNA binding (GO:0003677);; Molecular Function: DNA topoisomerase type II (ATP-hydrolyzing) activity (GO:0003918);; Molecular Function: ATP binding (GO:0005524);; Cellular Component: chromosome (GO:0005694);; Cellular Component: mitochondrion (GO:0005739);; Biological Process: DNA-dependent DNA replication (GO:0006261);; Biological Process: DNA topological change (GO:0006265);;…	K02470|0|pda:103715022|DNA gyrase subunit B, chloroplastic/mitochondrial-like; K02470 DNA gyrase subunit B [EC:5.99.1.3] (A)	[B]	Chromatin structure and dynamics	DNA gyrase B;; DNA gyrase B subunit, carboxyl terminus;; Toprim domain;; Histidine kinase-, DNA gyrase B-, and HSP90-like ATPase	DNA gyrase subunit B, chloroplastic/mitochondrial (Precursor) GN=GYRB OS=Nicotiana benthamiana PE=2 SV=1	L	Replication, recombination and repair	PREDICTED: DNA gyrase subunit B, chloroplastic/mitochondrial-like [Elaeis guineensis]
BMK_Unigene_09180	[K]	Transcription	Biological Process: nuclear-transcribed mRNA catabolic process (GO:0000956);; Molecular Function: nucleic acid binding (GO:0003676);; Molecular Function: zinc ion binding (GO:0008270);; Biological Process: embryo development ending in seed dormancy (GO:0009793);;	--	[R]	General function prediction only	Fibronectin-binding protein A N-terminus (FbpA);; Domain of unknown function (DUF3441);; Domain of unknown function (DUF814);; Zinc knuckle	--	R	General function prediction only	PREDICTED: nuclear export mediator factor NEMF isoform X1 [Phoenix dactylifera]
BMK_Unigene_79225	[P]	Inorganic ion transport and metabolism	Biological Process: response to external stimulus (GO:0009605);; Molecular Function: potassium ion transmembrane transporter activity (GO:0015079);; Cellular Component: integral component of membrane (GO:0016021);; Cellular Component: cytoplasmic membrane-bounded vesicle (GO:0016023);; Biological Process: potassium ion transmembrane transport (GO:0071805);;	K03549|2.7154e-35|mus:103993383|potassium transporter 7-like isoform X1; K03549 KUP system potassium uptake protein (A)	--	--	K+ potassium transporter	Potassium transporter 7 GN=P0625E02.129 OS=Oryza sativa subsp. japonica (Rice) PE=2 SV=3	P	Inorganic ion transport and metabolism	potassium transporter-like protein [Medicago truncatula]
BMK_Unigene_46362	[F]	Nucleotide transport and metabolism	Molecular Function: N6-(1,2-dicarboxyethyl)AMP AMP-lyase (fumarate-forming) activity (GO:0004018);; Biological Process: purine ribonucleotide biosynthetic process (GO:0009152);; Molecular Function: (S)-2-(5-amino-1-(5-phospho-D-ribosyl)imidazole-4-carboxamido)succinate AMP-lyase (fumarate-forming) activity (GO:0070626);;	K01756|4.89332e-146|gsl:Gasu_28960|adenylosuccinate lyase (EC:4.3.2.2); K01756 adenylosuccinate lyase [EC:4.3.2.2] (A)	[F]	Nucleotide transport and metabolism	Lyase	--	F	Nucleotide transport and metabolism	adenylosuccinate lyase [Clavispora lusitaniae ATCC 42720]
BMK_Unigene_71269	--	--	Molecular Function: protein kinase activity (GO:0004672);; Molecular Function: ATP binding (GO:0005524);; Biological Process: protein phosphorylation (GO:0006468);; Cellular Component: integral component of membrane (GO:0016021);;	--	--	--	--	Receptor protein kinase-like protein At4g34220 (Precursor) GN=At4g34220 OS=Arabidopsis thaliana (Mouse-ear cress) PE=2 SV=1	T	Signal transduction mechanisms	PREDICTED: probable LRR receptor-like serine/threonine-protein kinase At4g37250 [Musa acuminata subsp. malaccensis]
BMK_Unigene_18271	--	--	--	--	--	--	CASC3/Barentsz eIF4AIII binding	--	S	Function unknown	PREDICTED: eukaryotic translation initiation factor 3 subunit A [Elaeis guineensis]
BMK_Unigene_49214	[J]	Translation, ribosomal structure and biogenesis	Molecular Function: deaminase activity (GO:0019239);;	--	[J]	Translation, ribosomal structure and biogenesis	Endoribonuclease L-PSP	--	J	Translation, ribosomal structure and biogenesis	conserved hypothetical protein [Clavispora lusitaniae ATCC 42720]
BMK_Unigene_29911	--	--	--	K02116|4.37384e-22|pda:103709459|uncharacterized LOC103709459; K02116 ATP synthase protein I (A)	--	--	--	--	S	Function unknown	PREDICTED: uncharacterized protein LOC103709459 [Phoenix dactylifera]
BMK_Unigene_28110	--	--	--	K13162|0|mus:103987762|KH domain-containing protein At4g18375-like; K13162 poly(rC)-binding protein 2/3/4 (A)	[AR]	--	KH domain;; KH domain;; KH domain;; KH domain;; KH domain	--	A	RNA processing and modification	PREDICTED: KH domain-containing protein At4g18375-like [Elaeis guineensis]
BMK_Unigene_69399	--	--	--	--	--	--	--	--	S	Function unknown	PREDICTED: uncharacterized protein LOC103997706 [Musa acuminata subsp. malaccensis]
BMK_Unigene_68616	--	--	--	--	--	--	--	--	S	Function unknown	PREDICTED: uncharacterized protein LOC105035243 [Elaeis guineensis]
BMK_Unigene_72304	[O]	Posttranslational modification, protein turnover, chaperones	Molecular Function: ATP binding (GO:0005524);; Biological Process: response to stress (GO:0006950);;	K03283|2.10819e-40|sot:102595219|heat shock cognate 70 kDa protein-like; K03283 heat shock 70kDa protein 1/8 (A)	[O]	Posttranslational modification, protein turnover, chaperones	Hsp70 protein	Heat shock cognate 70 kDa protein GN=HSP70 OS=Petunia hybrida (Petunia) PE=2 SV=1	O	Posttranslational modification, protein turnover, chaperones	heat shock protein 70 [Arachis diogoi]
BMK_Unigene_17067	--	--	Molecular Function: double-stranded DNA binding (GO:0003690);; Molecular Function: sequence-specific DNA binding transcription factor activity (GO:0003700);; Cellular Component: nucleus (GO:0005634);; Biological Process: mRNA export from nucleus (GO:0006406);; Biological Process: positive regulation of cell proliferation (GO:0008284);; Biological Process: response to abscisic acid (GO:0009737);; …	K16241|1.18903e-69|mus:103969348|transcription factor HY5-like; K16241 transcription factor HY5 (A)	[K]	Transcription	bZIP transcription factor;; Basic region leucine zipper	Transcription factor HY5 GN=F2I11_150 OS=Arabidopsis thaliana (Mouse-ear cress) PE=1 SV=1	K	Transcription	PREDICTED: transcription factor HY5 [Elaeis guineensis]
BMK_Unigene_10471	--	--	Biological Process: maltose metabolic process (GO:0000023);; Biological Process: pentose-phosphate shunt (GO:0006098);; Biological Process: aging (GO:0007568);; Cellular Component: chloroplast thylakoid membrane (GO:0009535);; Cellular Component: chloroplast envelope (GO:0009941);; Biological Process: starch biosynthetic process (GO:0019252);; Biological Process: positive regulation of catalytic …	--	--	--	Rhodanese-like domain	Rhodanese-like domain-containing protein 14, chloroplastic (Precursor) GN=At4g27700 OS=Arabidopsis thaliana (Mouse-ear cress) PE=2 SV=1	R	General function prediction only	rhodanese-like domain-containing family protein [Populus trichocarpa]
BMK_Unigene_20129	--	--	Biological Process: transmembrane transport (GO:0055085);;	--	[T]	Signal transduction mechanisms	OPT oligopeptide transporter protein	Oligopeptide transporter 3 GN=OPT3 OS=Arabidopsis thaliana (Mouse-ear cress) PE=2 SV=3	P	Inorganic ion transport and metabolism	PREDICTED: oligopeptide transporter 3-like [Elaeis guineensis]
BMK_Unigene_84724	[Q]	Secondary metabolites biosynthesis, transport and catabolism	Molecular Function: copper ion binding (GO:0005507);; Cellular Component: mitochondrion (GO:0005739);; Biological Process: metabolic process (GO:0008152);; Molecular Function: hydrolase activity (GO:0016787);; Molecular Function: 5-oxopent-3-ene-1,2,5-tricarboxylate decarboxylase activity (GO:0018800);;	K01557|2.64285e-131|mus:103978953|acylpyruvase FAHD1, mitochondrial-like; K01557 acylpyruvate hydrolase [EC:3.7.1.5] (A)	[R]	General function prediction only	Fumarylacetoacetate (FAA) hydrolase family	--	R	General function prediction only	PREDICTED: acylpyruvase FAHD1, mitochondrial-like [Elaeis guineensis]
BMK_Unigene_86703	[O]	Posttranslational modification, protein turnover, chaperones	Biological Process: response to stress (GO:0006950);; Biological Process: response to abiotic stimulus (GO:0009628);;	--	[O]	Posttranslational modification, protein turnover, chaperones	DnaJ domain	Chaperone protein dnaJ 72 GN=T3K9.23 OS=Arabidopsis thaliana (Mouse-ear cress) PE=2 SV=1	O	Posttranslational modification, protein turnover, chaperones	PREDICTED: dnaJ homolog subfamily B member 3-like [Elaeis guineensis]
BMK_Unigene_84067	--	--	Biological Process: response to hormone (GO:0009725);; Biological Process: cellular component organization (GO:0016043);; Biological Process: cell growth (GO:0016049);; Biological Process: response to lipid (GO:0033993);; Biological Process: cellular developmental process (GO:0048869);; Biological Process: developmental growth involved in morphogenesis (GO:0060560);; Biological Process: organic s…	--	--	--	Gibberellin regulated protein	Snakin-2 (Precursor) GN=SN2 OS=Solanum tuberosum (Potato) PE=1 SV=1	S	Function unknown	PREDICTED: gibberellin-regulated protein 2-like [Musa acuminata subsp. malaccensis]
BMK_Unigene_85285	--	--	--	--	[R]	General function prediction only	PPR repeat;; PPR repeat family;; Pentatricopeptide repeat domain;; PPR repeat;; Tetratricopeptide repeat	Pentatricopeptide repeat-containing protein At2g13600 GN=PCMP-E76 OS=Arabidopsis thaliana (Mouse-ear cress) PE=3 SV=1	R	General function prediction only	PREDICTED: pentatricopeptide repeat-containing protein At3g62890-like [Phoenix dactylifera]
BMK_Unigene_38729	--	--	Molecular Function: nucleic acid binding (GO:0003676);; Biological Process: shoot system development (GO:0048367);;	K13162|3.63445e-130|pda:103704613|poly(rC)-binding protein 3-like; K13162 poly(rC)-binding protein 2/3/4 (A)	[AR]	--	KH domain;; KH domain;; KH domain	--	A	RNA processing and modification	PREDICTED: poly(rC)-binding protein 1-like [Nelumbo nucifera]
BMK_Unigene_40238	--	--	Cellular Component: mitochondrion (GO:0005739);; Cellular Component: membrane (GO:0016020);; Cellular Component: cytoplasmic membrane-bounded vesicle (GO:0016023);;	--	--	--	Domain of unknown function (DUF4220);; Protein of unknown function, DUF594;; Protein of unknown function (DUF295)	--	S	Function unknown	PREDICTED: uncharacterized protein LOC103724015 [Phoenix dactylifera]
BMK_Unigene_05514	--	--	--	--	[M]	Cell wall/membrane/envelope biogenesis	Pectinacetylesterase;; Pectinacetylesterase	--	M	Cell wall/membrane/envelope biogenesis	PREDICTED: protein notum homolog [Phoenix dactylifera]
BMK_Unigene_90317	--	--	--	--	[Q]	Secondary metabolites biosynthesis, transport and catabolism	Multicopper oxidase;; Multicopper oxidase	L-ascorbate oxidase homolog (Precursor) GN=Bp10 OS=Brassica napus (Rape) PE=2 SV=1	Q	Secondary metabolites biosynthesis, transport and catabolism	PREDICTED: L-ascorbate oxidase homolog [Musa acuminata subsp. malaccensis]
BMK_Unigene_31309	--	--	--	--	--	--	--	--	S	Function unknown	PREDICTED: uncharacterized protein LOC105033826 [Elaeis guineensis]
BMK_Unigene_84812	--	--	--	--	--	--	--	--	S	Function unknown	PREDICTED: uncharacterized protein LOC103720789 [Phoenix dactylifera]
BMK_Unigene_22130	[J]	Translation, ribosomal structure and biogenesis	Molecular Function: structural constituent of ribosome (GO:0003735);; Cellular Component: ribosome (GO:0005840);; Biological Process: translation (GO:0006412);;	K02906|4.13021e-161|pda:103707681|50S ribosomal protein L3-2, chloroplastic; K02906 large subunit ribosomal protein L3 (A)	[J]	Translation, ribosomal structure and biogenesis	Ribosomal protein L3	50S ribosomal protein L3-2, chloroplastic (Precursor) GN=RPL3B OS=Arabidopsis thaliana (Mouse-ear cress) PE=2 SV=1	J	Translation, ribosomal structure and biogenesis	PREDICTED: 50S ribosomal protein L3-2, chloroplastic [Phoenix dactylifera]
BMK_Unigene_30861	--	--	Cellular Component: vacuole (GO:0005773);; Molecular Function: high-affinity copper ion transmembrane transporter activity (GO:0015089);; Biological Process: high-affinity copper ion transport (GO:0015678);; Cellular Component: integral component of membrane (GO:0016021);; Cellular Component: anchored component of plasma membrane (GO:0046658);; Biological Process: pollen sperm cell differentiatio…	K14686|2.70887e-85|pop:POPTR_0009s04370g|POPTRDRAFT_821522; Copper transporter 1 family protein; K14686 solute carrier family 31 (copper transporter), member 1 (A)	[P]	Inorganic ion transport and metabolism	Ctr copper transporter family	Copper transporter 1 GN=COPT1 OS=Arabidopsis thaliana (Mouse-ear cress) PE=2 SV=2	P	Inorganic ion transport and metabolism	PREDICTED: copper transporter 1-like [Populus euphratica]
BMK_Unigene_53695	--	--	Molecular Function: DNA binding (GO:0003677);; Cellular Component: nucleus (GO:0005634);; Molecular Function: zinc ion binding (GO:0008270);;	--	[KB]	--	Methyl-CpG binding domain	Methyl-CpG-binding domain-containing protein 4 GN=MBD4 OS=Arabidopsis thaliana (Mouse-ear cress) PE=2 SV=1	K	Transcription	PREDICTED: uncharacterized protein LOC103710935 [Phoenix dactylifera]
BMK_Unigene_06873	[E]	Amino acid transport and metabolism	Molecular Function: urease activity (GO:0009039);; Molecular Function: nickel cation binding (GO:0016151);; Biological Process: urea catabolic process (GO:0043419);;	K01427|0|pda:103719873|urease; K01427 urease [EC:3.5.1.5] (A)	--	--	Amidohydrolase family;; Urease alpha-subunit, N-terminal domain;; Urease, gamma subunit;; Urease beta subunit;; Amidohydrolase;; Amidohydrolase family	Urease OS=Oryza sativa subsp. indica (Rice) PE=1 SV=1	F	Nucleotide transport and metabolism	PREDICTED: urease isoform X1 [Elaeis guineensis]
BMK_Unigene_31582	--	--	--	--	--	--	zinc-binding in reverse transcriptase	--	--	--	--
BMK_Unigene_72739	[O]	Posttranslational modification, protein turnover, chaperones	Molecular Function: ATP binding (GO:0005524);; Cellular Component: cytoplasm (GO:0005737);; Biological Process: ATP catabolic process (GO:0006200);; Biological Process: response to stress (GO:0006950);; Biological Process: pathogenesis (GO:0009405);; Molecular Function: ATPase activity (GO:0016887);; Biological Process: cellular response to drug (GO:0035690);;	K09489|2.35005e-147|eus:EUTSA_v10006883mg|hypothetical protein; K09489 heat shock 70kDa protein 4 (A)	[O]	Posttranslational modification, protein turnover, chaperones	Hsp70 protein;; NAD-specific glutamate dehydrogenase	Heat shock 70 kDa protein 16 GN=HSP70-16 OS=Arabidopsis thaliana (Mouse-ear cress) PE=2 SV=1	O	Posttranslational modification, protein turnover, chaperones	DEHA2D15840p [Debaryomyces hansenii CBS767]
BMK_Unigene_05395	[LR]	--	--	K07766|3.40729e-76|pda:103718965|nudix hydrolase 12, mitochondrial-like; K07766 diphosphoinositol-polyphosphate diphosphatase [EC:3.6.1.52] (A)	[T]	Signal transduction mechanisms	NUDIX domain	Nudix hydrolase 12, mitochondrial (Precursor) GN=F13K23.14 OS=Arabidopsis thaliana (Mouse-ear cress) PE=2 SV=1	L	Replication, recombination and repair	PREDICTED: nudix hydrolase 12, mitochondrial-like isoform X1 [Phoenix dactylifera]
BMK_Unigene_91918	[U]	Intracellular trafficking, secretion, and vesicular transport	Biological Process: intracellular protein transport (GO:0006886);; Biological Process: nucleocytoplasmic transport (GO:0006913);; Molecular Function: Ran GTPase binding (GO:0008536);; Molecular Function: protein transporter activity (GO:0008565);;	K14293|0|mus:103986192|importin subunit beta-1-like; K14293 importin subunit beta-1 (A)	[YU]	--	Importin-beta N-terminal domain;; HEAT-like repeat;; HEAT repeat;; HEAT repeats;; Armadillo/beta-catenin-like repeat	Importin subunit beta-1 {ECO:0000305} OS=Arabidopsis thaliana (Mouse-ear cress) PE=1 SV=1	Y	Nuclear structure	PREDICTED: importin subunit beta-1-like [Elaeis guineensis]
BMK_Unigene_23168	--	--	--	--	--	--	--	Protein BRICK 1 GN=BRK1 OS=Arabidopsis thaliana (Mouse-ear cress) PE=1 SV=1	S	Function unknown	hypothetical protein ARALYDRAFT_343817 [Arabidopsis lyrata subsp. lyrata]
BMK_Unigene_06778	[O]	Posttranslational modification, protein turnover, chaperones	--	--	[O]	Posttranslational modification, protein turnover, chaperones	DnaJ domain	DnaJ protein ERDJ3B (Precursor) GN=F26K9.30 OS=Arabidopsis thaliana (Mouse-ear cress) PE=1 SV=1	O	Posttranslational modification, protein turnover, chaperones	PREDICTED: uncharacterized protein LOC105058515 isoform X1 [Elaeis guineensis]
BMK_Unigene_16888	--	--	--	--	--	--	linker histone H1 and H5 family	--	R	General function prediction only	PREDICTED: HMG-Y-related protein A-like [Musa acuminata subsp. malaccensis]
BMK_Unigene_91207	[G]	Carbohydrate transport and metabolism	--	K01578|3.40116e-130|pda:103718508|malonyl-CoA decarboxylase, mitochondrial; K01578 malonyl-CoA decarboxylase [EC:4.1.1.9] (A)	[G]	Carbohydrate transport and metabolism	Malonyl-CoA decarboxylase (MCD);; Malonyl-CoA decarboxylase (MCD);; RbcX protein	--	G	Carbohydrate transport and metabolism	PREDICTED: malonyl-CoA decarboxylase, mitochondrial isoform X1 [Elaeis guineensis]
BMK_Unigene_25513	--	--	--	K14431|2.64688e-08|pda:103705788|transcription factor TGA6-like; K14431 transcription factor TGA (A)	--	--	--	--	--	--	PREDICTED: transcription factor TGA6-like isoform X2 [Phoenix dactylifera]
BMK_Unigene_66811	--	--	Molecular Function: metal ion binding (GO:0046872);;	--	[R]	General function prediction only	Reverse transcriptase (RNA-dependent DNA polymerase)	--	R	General function prediction only	hypothetical protein VITISV_003451 [Vitis vinifera]
BMK_Unigene_29558	[L]	Replication, recombination and repair	Molecular Function: DNA binding (GO:0003677);; Molecular Function: ATP binding (GO:0005524);; Cellular Component: chloroplast stroma (GO:0009570);; Cellular Component: chloroplast envelope (GO:0009941);; Biological Process: chlorophyll catabolic process (GO:0015996);; Molecular Function: nucleoside-triphosphatase activity (GO:0017111);;	--	[L]	Replication, recombination and repair	AAA domain;; AAA domain;; AAA domain;; Part of AAA domain;; Viral (Superfamily 1) RNA helicase;; Helicase;; DEAD/DEAH box helicase;; Type III restriction enzyme, res subunit	Regulator of nonsense transcripts 1 homolog GN=MQD22.15 OS=Arabidopsis thaliana (Mouse-ear cress) PE=1 SV=2	L	Replication, recombination and repair	hypothetical protein POPTR_0013s07150g [Populus trichocarpa]
BMK_Unigene_05795	[RTKL]	--	Molecular Function: protein kinase activity (GO:0004672);; Biological Process: phosphorylation (GO:0016310);;	K08867|0|pda:103703159|probable serine/threonine-protein kinase WNK7; K08867 WNK lysine deficient protein kinase [EC:2.7.11.1] (A)	[R]	General function prediction only	Protein kinase domain;; Protein tyrosine kinase	Probable serine/threonine-protein kinase WNK7 GN=WNK7 OS=Arabidopsis thaliana (Mouse-ear cress) PE=2 SV=1	T	Signal transduction mechanisms	PREDICTED: probable serine/threonine-protein kinase WNK7 isoform X1 [Elaeis guineensis]
BMK_Unigene_34377	--	--	Molecular Function: transferase activity, transferring glycosyl groups (GO:0016757);; Biological Process: single-organism carbohydrate metabolic process (GO:0044723);;	--	[GMW]	--	Exostosin family	Xyloglucan galactosyltransferase KATAMARI1 GN=F11A3.8 OS=Arabidopsis thaliana (Mouse-ear cress) PE=1 SV=1	W	Extracellular structures	PREDICTED: LOW QUALITY PROTEIN: xyloglucan galactosyltransferase KATAMARI1 homolog [Phoenix dactylifera]
BMK_Unigene_72734	--	--	--	--	--	--	Late embryogenesis abundant protein	--	S	Function unknown	PREDICTED: uncharacterized protein LOC103715222 [Phoenix dactylifera]
BMK_Unigene_61056	--	--	--	K03039|9.7982e-35|pda:103708011|26S proteasome non-ATPase regulatory subunit 13 homolog B-like; K03039 26S proteasome regulatory subunit N9 (A)	[O]	Posttranslational modification, protein turnover, chaperones	--	26S proteasome non-ATPase regulatory subunit 13 homolog A GN=RPN9A OS=Arabidopsis thaliana (Mouse-ear cress) PE=1 SV=1	O	Posttranslational modification, protein turnover, chaperones	PREDICTED: 26S proteasome non-ATPase regulatory subunit 13 homolog B-like [Phoenix dactylifera]
BMK_Unigene_33017	[P]	Inorganic ion transport and metabolism	Molecular Function: N,N-dimethylaniline monooxygenase activity (GO:0004499);; Biological Process: auxin biosynthetic process (GO:0009851);; Molecular Function: flavin adenine dinucleotide binding (GO:0050660);; Molecular Function: NADP binding (GO:0050661);; Biological Process: oxidation-reduction process (GO:0055114);;	K11816|8.19632e-97|pda:103709030|indole-3-pyruvate monooxygenase YUCCA2-like; K11816 indole-3-pyruvate monooxygenase [EC:1.14.13.168] (A)	[Q]	Secondary metabolites biosynthesis, transport and catabolism	Flavin-binding monooxygenase-like	Indole-3-pyruvate monooxygenase YUCCA6 GN=T14C9.160 OS=Arabidopsis thaliana (Mouse-ear cress) PE=1 SV=1	Q	Secondary metabolites biosynthesis, transport and catabolism	PREDICTED: indole-3-pyruvate monooxygenase YUCCA2-like [Phoenix dactylifera]
BMK_Unigene_82368	[L]	Replication, recombination and repair	Molecular Function: RNA binding (GO:0003723);; Molecular Function: RNA-directed DNA polymerase activity (GO:0003964);; Molecular Function: RNA-DNA hybrid ribonuclease activity (GO:0004523);; Biological Process: RNA-dependent DNA replication (GO:0006278);;	--	[R]	General function prediction only	Reverse transcriptase-like;; RNase H	--	R	General function prediction only	RNase H family protein [Asparagus officinalis]
BMK_Unigene_85628	--	--	--	K14491|1.43427e-16|pda:103707917|two-component response regulator ARR1-like; K14491 two-component response regulator ARR-B family (A)	--	--	--	--	K	Transcription	PREDICTED: two-component response regulator ARR1-like [Elaeis guineensis]
BMK_Unigene_73280	--	--	Biological Process: aromatic amino acid family biosynthetic process (GO:0009073);; Cellular Component: chloroplast (GO:0009507);; Biological Process: photosystem II assembly (GO:0010207);; Biological Process: iron-sulfur cluster assembly (GO:0016226);; Biological Process: positive regulation of transcription, DNA-templated (GO:0045893);;	--	--	--	Protein of unknown function (DUF3143)	--	S	Function unknown	PREDICTED: uncharacterized protein LOC105039773 [Elaeis guineensis]
BMK_Unigene_87069	--	--	--	--	--	--	--	--	S	Function unknown	PREDICTED: uncharacterized protein LOC103996191 isoform X1 [Musa acuminata subsp. malaccensis]
BMK_Unigene_13514	--	--	--	K08507|2.35905e-22|pda:103717472|uncharacterized LOC103717472; K08507 unconventional SNARE in the endoplasmic reticulum protein 1 (A)	--	--	--	--	S	Function unknown	PREDICTED: uncharacterized protein LOC105048970 [Elaeis guineensis]
BMK_Unigene_12700	[R]	General function prediction only	--	--	--	--	Peptidase C26;; Glutamine amidotransferase class-I	--	R	General function prediction only	PREDICTED: uncharacterized protein LOC103991893 [Musa acuminata subsp. malaccensis]
BMK_Unigene_92132	[K]	Transcription	Molecular Function: RNA binding (GO:0003723);; Biological Process: protein glycosylation (GO:0006486);; Molecular Function: exoribonuclease II activity (GO:0008859);;	K12585|0|pda:103704930|exosome complex exonuclease RRP44; K12585 exosome complex exonuclease DIS3/RRP44 [EC:3.1.13.-] (A)	[J]	Translation, ribosomal structure and biogenesis	RNB domain;; PIN domain	DIS3-like exonuclease 2 {ECO:0000255|HAMAP-Rule:MF_03045} GN=SOV OS=Arabidopsis thaliana (Mouse-ear cress) PE=1 SV=1	J	Translation, ribosomal structure and biogenesis	PREDICTED: exosome complex exonuclease RRP44-like [Elaeis guineensis]
BMK_Unigene_81431	--	--	--	--	--	--	--	--	--	--	PREDICTED: protein notum homolog [Phoenix dactylifera]
BMK_Unigene_10219	[G]	Carbohydrate transport and metabolism	Molecular Function: 6-phosphofructo-2-kinase activity (GO:0003873);; Molecular Function: fructose-2,6-bisphosphate 2-phosphatase activity (GO:0004331);; Molecular Function: ATP binding (GO:0005524);; Cellular Component: cytosol (GO:0005829);; Cellular Component: plasma membrane (GO:0005886);; Biological Process: fructose metabolic process (GO:0006000);; Biological Process: fructose 6-phosphate me…	K01103|0|vvi:100244966|6-phosphofructo-2-kinase/fructose-2,6-bisphosphatase; K01103 6-phosphofructo-2-kinase / fructose-2,6-biphosphatase 3&#160; [EC:2.7.1.105 3.1.3.46] (A)	[G]	Carbohydrate transport and metabolism	6-phosphofructo-2-kinase;; Histidine phosphatase superfamily (branch 1);; AAA domain;; Starch binding domain	Fructose-2,6-bisphosphatase GN=F10K1.19 OS=Arabidopsis thaliana (Mouse-ear cress) PE=1 SV=1	G	Carbohydrate transport and metabolism	PREDICTED: 6-phosphofructo-2-kinase/fructose-2,6-bisphosphatase isoform X1 [Elaeis guineensis]
BMK_Unigene_19227	[QR]	--	Molecular Function: RNA binding (GO:0003723);; Molecular Function: mRNA (guanine-N7-)-methyltransferase activity (GO:0004482);; Cellular Component: nucleus (GO:0005634);; Biological Process: 7-methylguanosine mRNA capping (GO:0006370);; Biological Process: RNA (guanine-N7)-methylation (GO:0036265);;	K00565|0|mus:103994102|mRNA cap guanine-N7 methyltransferase 1-like; K00565 mRNA (guanine-N7-)-methyltransferase [EC:2.1.1.56] (A)	[A]	RNA processing and modification	mRNA capping enzyme;; Methyltransferase domain;; Methyltransferase domain;; Methyltransferase domain;; Methyltransferase domain;; Methyltransferase domain;; Methyltransferase domain	mRNA cap guanine-N7 methyltransferase 1 GN=At3g20650 OS=Arabidopsis thaliana (Mouse-ear cress) PE=2 SV=1	A	RNA processing and modification	PREDICTED: mRNA cap guanine-N7 methyltransferase 1 [Elaeis guineensis]
BMK_Unigene_26376	--	--	Biological Process: transport (GO:0006810);; Cellular Component: membrane (GO:0016020);;	K15113|1.05233e-130|mus:103974451|mitoferrin-like; K15113 solute carrier family 25 (mitochondrial iron transporter), member 28/37 (A)	[C]	Energy production and conversion	Mitochondrial carrier protein	S-adenosylmethionine carrier 1, chloroplastic/mitochondrial (Precursor) GN=F23K16.90 OS=Arabidopsis thaliana (Mouse-ear cress) PE=1 SV=1	C	Energy production and conversion	PREDICTED: mitoferrin [Elaeis guineensis]
BMK_Unigene_33512	--	--	--	K17492|0|pda:103718710|ubinuclein-1-like; K17492 ubinuclein (A)	--	--	HPC2 and ubinuclein domain	--	S	Function unknown	PREDICTED: LOW QUALITY PROTEIN: ubinuclein-1-like [Elaeis guineensis]
BMK_Unigene_95035	--	--	--	--	[T]	Signal transduction mechanisms	NB-ARC domain	Putative disease resistance protein RGA3 GN=RGA3 OS=Solanum bulbocastanum (Wild potato) PE=2 SV=2	T	Signal transduction mechanisms	PREDICTED: disease resistance protein RGA2-like [Elaeis guineensis]
BMK_Unigene_65753	--	--	--	K00940|3.52364e-07|zma:103648923|nucleoside diphosphate kinase IV, chloroplastic/mitochondrial; K00940 nucleoside-diphosphate kinase [EC:2.7.4.6] (A)	[F]	Nucleotide transport and metabolism	--	Nucleoside diphosphate kinase IV, chloroplastic/mitochondrial (Precursor) GN=NDK4 OS=Arabidopsis thaliana (Mouse-ear cress) PE=1 SV=2	F	Nucleotide transport and metabolism	PREDICTED: nucleoside diphosphate kinase IV, chloroplastic/mitochondrial, partial [Zea mays]
BMK_Unigene_37740	[M]	Cell wall/membrane/envelope biogenesis	Biological Process: lipid biosynthetic process (GO:0008610);;	--	--	--	Mycolic acid cyclopropane synthetase;; NAD(P)-binding Rossmann-like domain;; Flavin containing amine oxidoreductase;; Methyltransferase domain;; Methyltransferase domain;; Methyltransferase domain;; Methyltransferase domain;; Methyltransferase domain;; FAD dependent oxidoreductase;; FAD binding domain;; FAD dependent oxidoreductase;; Methyltransferase small domain;; Methyltransferase domain;; Pyr…	(S)-tetrahydroprotoberberine N-methyltransferase OS=Eschscholzia californica (California poppy) PE=1 SV=1	R	General function prediction only	PREDICTED: uncharacterized protein LOC103711840 isoform X2 [Phoenix dactylifera]
BMK_Unigene_26412	[U]	Intracellular trafficking, secretion, and vesicular transport	Cellular Component: vacuole (GO:0005773);; Cellular Component: Golgi apparatus (GO:0005794);; Biological Process: response to salt stress (GO:0009651);; Cellular Component: integral component of membrane (GO:0016021);; Biological Process: vesicle-mediated transport (GO:0016192);;	K08515|3.51227e-145|mus:103970761|vesicle-associated membrane protein 714; K08515 vesicle-associated membrane protein 7 (A)	[U]	Intracellular trafficking, secretion, and vesicular transport	Synaptobrevin;; Regulated-SNARE-like domain	Vesicle-associated membrane protein 714 GN=VAMP714 OS=Arabidopsis thaliana (Mouse-ear cress) PE=1 SV=1	U	Intracellular trafficking, secretion, and vesicular transport	PREDICTED: vesicle-associated membrane protein 714 [Elaeis guineensis]
BMK_Unigene_90373	[RTKL]	--	Biological Process: activation of MAPK activity involved in osmosensory signaling pathway (GO:0000169);; Biological Process: response to hypoxia (GO:0001666);; Molecular Function: MAP kinase activity (GO:0004707);; Molecular Function: ATP binding (GO:0005524);; Biological Process: regulation of transcription, DNA-templated (GO:0006355);; Biological Process: protein targeting to membrane (GO:00066…	K04371|0|mus:103989727|mitogen-activated protein kinase 5; K04371 mitogen-activated protein kinase 1/3 [EC:2.7.11.24] (A)	[T]	Signal transduction mechanisms	Protein kinase domain;; Protein tyrosine kinase;; Lipopolysaccharide kinase (Kdo/WaaP) family	Mitogen-activated protein kinase 5 GN=OSJNBa0013D02.9 OS=Oryza sativa subsp. japonica (Rice) PE=1 SV=1	T	Signal transduction mechanisms	PREDICTED: mitogen-activated protein kinase 5 [Elaeis guineensis]
BMK_Unigene_39534	--	--	--	K17964|0|pda:103722481|pentatricopeptide repeat-containing protein At5g55840; K17964 leucine-rich PPR motif-containing protein, mitochondrial (A)	[R]	General function prediction only	PPR repeat family;; PPR repeat;; PPR repeat;; Pentatricopeptide repeat domain;; Evolutionarily conserved signalling intermediate in Toll pathway;; Tetratricopeptide repeat;; Mitochondrial ATPase expression;; PPR repeat family;; PPR repeat;; PPR repeat;; Pentatricopeptide repeat domain	Pentatricopeptide repeat-containing protein At5g55840 GN=At5g55840 OS=Arabidopsis thaliana (Mouse-ear cress) PE=3 SV=2	R	General function prediction only	PREDICTED: LOW QUALITY PROTEIN: pentatricopeptide repeat-containing protein At5g55840 [Phoenix dactylifera]
BMK_Unigene_36227	--	--	Molecular Function: RNA binding (GO:0003723);; Cellular Component: intracellular (GO:0005622);; Biological Process: posttranscriptional gene silencing by RNA (GO:0035194);; Biological Process: production of small RNA involved in gene silencing by RNA (GO:0070918);;	--	--	--	Double-stranded RNA binding motif;; double strand RNA binding domain from DEAD END PROTEIN 1	Double-stranded RNA-binding protein 6 OS=Oryza sativa subsp. japonica (Rice) PE=2 SV=1	R	General function prediction only	PREDICTED: double-stranded RNA-binding protein 6-like [Elaeis guineensis]
BMK_Unigene_22565	--	--	--	K17506|3.7238e-07|rcu:RCOM_1035670|protein phosphatase 2c, putative (EC:3.1.3.16); K17506 protein phosphatase 1L [EC:3.1.3.16] (A)	[T]	Signal transduction mechanisms	--	Probable protein phosphatase 2C 41 OS=Oryza sativa subsp. japonica (Rice) PE=2 SV=2	--	--	protein phosphatase 2c, putative [Ricinus communis]
BMK_Unigene_41507	--	--	Molecular Function: metal ion binding (GO:0046872);;	--	--	--	--	--	O	Posttranslational modification, protein turnover, chaperones	PREDICTED: uncharacterized protein LOC105055672 [Elaeis guineensis]
BMK_Unigene_05242	[RTKL]	--	Molecular Function: protein serine/threonine kinase activity (GO:0004674);; Molecular Function: ATP binding (GO:0005524);; Cellular Component: nucleus (GO:0005634);; Cellular Component: plasma membrane (GO:0005886);; Biological Process: protein phosphorylation (GO:0006468);; Cellular Component: plastid (GO:0009536);;	K04733|0|pda:103722695|protein kinase 2B, chloroplastic-like; K04733 interleukin-1 receptor-associated kinase 4 [EC:2.7.11.1] (A)	[T]	Signal transduction mechanisms	Protein tyrosine kinase;; Protein kinase domain	Protein kinase 2B, chloroplastic (Precursor) GN=APK2B OS=Arabidopsis thaliana (Mouse-ear cress) PE=2 SV=1	T	Signal transduction mechanisms	PREDICTED: protein kinase 2B, chloroplastic-like [Elaeis guineensis]
BMK_Unigene_22362	--	--	Molecular Function: transporter activity (GO:0005215);; Cellular Component: mitochondrial inner membrane (GO:0005743);; Cellular Component: integral component of membrane (GO:0016021);; Biological Process: transmembrane transport (GO:0055085);;	K05863|0|pda:103713566|ADP,ATP carrier protein 1, mitochondrial-like; K05863 solute carrier family 25 (mitochondrial adenine nucleotide translocator), member 4/5/6/31 (A)	[C]	Energy production and conversion	Mitochondrial carrier protein	ADP,ATP carrier protein, mitochondrial (Precursor) GN=ANT OS=Solanum tuberosum (Potato) PE=2 SV=1	C	Energy production and conversion	PREDICTED: ADP,ATP carrier protein 1, mitochondrial-like [Elaeis guineensis]
BMK_Unigene_31488	--	--	--	--	--	--	Plant protein of unknown function (DUF869)	Filament-like plant protein 7 GN=FPP7 OS=Arabidopsis thaliana (Mouse-ear cress) PE=3 SV=2	S	Function unknown	hypothetical protein POPTR_0007s10810g [Populus trichocarpa]
BMK_Unigene_27344	--	--	--	--	--	--	--	--	S	Function unknown	PREDICTED: uncharacterized protein LOC105041717 isoform X1 [Elaeis guineensis]
BMK_Unigene_00817	--	--	Biological Process: mitotic G2 phase (GO:0000085);; Cellular Component: mitochondrion (GO:0005739);; Biological Process: pyrimidine ribonucleotide biosynthetic process (GO:0009220);; Biological Process: photomorphogenesis (GO:0009640);; Biological Process: regulation of flower development (GO:0009909);; Biological Process: cullin deneddylation (GO:0010388);; Biological Process: histone lysine met…	--	[R]	General function prediction only	Pentatricopeptide repeat domain;; PPR repeat family;; PPR repeat;; PPR repeat	Pentatricopeptide repeat-containing protein At4g35850, mitochondrial (Precursor) GN=At4g35850 OS=Arabidopsis thaliana (Mouse-ear cress) PE=2 SV=1	R	General function prediction only	PREDICTED: pentatricopeptide repeat-containing protein At4g35850, mitochondrial [Elaeis guineensis]
BMK_Unigene_47030	--	--	Molecular Function: ATP binding (GO:0005524);; Cellular Component: nucleus (GO:0005634);; Biological Process: regulation of transcription, DNA-templated (GO:0006355);; Molecular Function: hydrolase activity, acting on acid anhydrides, in phosphorus-containing anhydrides (GO:0016818);;	--	--	--	WRC	Growth-regulating factor 7 GN=OsJ_36104 OS=Oryza sativa subsp. japonica (Rice) PE=2 SV=2	--	--	hypothetical protein ZEAMMB73_839183 [Zea mays]
BMK_Unigene_82537	--	--	Molecular Function: metal ion binding (GO:0046872);;	--	[O]	Posttranslational modification, protein turnover, chaperones	Ring finger domain;; RING-H2 zinc finger;; Zinc finger, C3HC4 type (RING finger);; Anaphase-promoting complex subunit 11 RING-H2 finger;; Zinc finger, C3HC4 type (RING finger)	RING-H2 finger protein ATL65 GN=ATL65 OS=Arabidopsis thaliana (Mouse-ear cress) PE=2 SV=2	O	Posttranslational modification, protein turnover, chaperones	FOG: Predicted E3 ubiquitin ligase (ISS) [Ostreococcus tauri]
BMK_Unigene_24482	--	--	Cellular Component: membrane (GO:0016020);;	--	[R]	General function prediction only	--	Pentatricopeptide repeat-containing protein At2g13600 GN=PCMP-E76 OS=Arabidopsis thaliana (Mouse-ear cress) PE=3 SV=1	R	General function prediction only	PREDICTED: pentatricopeptide repeat-containing protein At4g14820-like [Phoenix dactylifera]
BMK_Unigene_51417	--	--	--	--	--	--	DNA binding protein S1FA	--	--	--	--
BMK_Unigene_29671	--	--	--	--	--	--	Retrotransposon gag protein	--	R	General function prediction only	PREDICTED: uncharacterized protein LOC103717641 [Phoenix dactylifera]
BMK_Unigene_75619	--	--	--	K14546|3.2691e-25|pda:103711445|uncharacterized LOC103711445; K14546 U3 small nucleolar RNA-associated protein 5 (A)	[R]	General function prediction only	--	--	R	General function prediction only	PREDICTED: WD repeat-containing protein 43 [Elaeis guineensis]
BMK_Unigene_89716	[J]	Translation, ribosomal structure and biogenesis	Molecular Function: translation release factor activity (GO:0003747);;	--	[J]	Translation, ribosomal structure and biogenesis	PCRF domain;; RF-1 domain	Peptide chain release factor PrfB3, chloroplastic {ECO:0000303|PubMed:21771930} (Precursor) OS=Arabidopsis thaliana (Mouse-ear cress) PE=2 SV=1	J	Translation, ribosomal structure and biogenesis	PREDICTED: peptide chain release factor PrfB3, chloroplastic isoform X1 [Elaeis guineensis]
BMK_Unigene_86183	--	--	Molecular Function: DNA binding (GO:0003677);; Biological Process: regulation of transcription, DNA-templated (GO:0006355);;	--	--	--	--	NAC domain-containing protein 21/22 OS=Arabidopsis thaliana (Mouse-ear cress) PE=1 SV=2	--	--	NAC domain protein, partial [Lilium lancifolium]
BMK_Unigene_67427	[RTKL]	--	Molecular Function: protein serine/threonine kinase activity (GO:0004674);; Molecular Function: calcium ion binding (GO:0005509);; Molecular Function: ATP binding (GO:0005524);; Cellular Component: peroxisome (GO:0005777);; Cellular Component: endoplasmic reticulum membrane (GO:0005789);; Biological Process: protein phosphorylation (GO:0006468);;	K13412|1.01231e-66|pda:103713516|calcium-dependent protein kinase 1-like; K13412 calcium-dependent protein kinase [EC:2.7.11.1] (A)	[T]	Signal transduction mechanisms	Protein kinase domain;; Protein tyrosine kinase;; Lipopolysaccharide kinase (Kdo/WaaP) family	Calcium-dependent protein kinase 20 GN=CPK20 OS=Arabidopsis thaliana (Mouse-ear cress) PE=3 SV=1	Z	Cytoskeleton	hypothetical protein CISIN_1g0400031mg, partial [Citrus sinensis]
BMK_Unigene_74117	--	--	--	--	[R]	General function prediction only	PPR repeat family;; PPR repeat;; PPR repeat;; Pentatricopeptide repeat domain;; Evolutionarily conserved signalling intermediate in Toll pathway;; Tetratricopeptide repeat;; Tetratricopeptide repeat;; Replication factor C C-terminal domain	Pentatricopeptide repeat-containing protein At1g51965, mitochondrial (Precursor) GN=At1g51965 OS=Arabidopsis thaliana (Mouse-ear cress) PE=2 SV=1	R	General function prediction only	PREDICTED: pentatricopeptide repeat-containing protein At1g51965, mitochondrial [Elaeis guineensis]
BMK_Unigene_23450	--	--	Molecular Function: transferase activity (GO:0016740);; Biological Process: regulation of gene expression, epigenetic (GO:0040029);; Biological Process: macromolecule methylation (GO:0043414);; Biological Process: nucleic acid metabolic process (GO:0090304);;	--	--	--	--	DNA (cytosine-5)-methyltransferase DRM1 GN=F8M21.270/F8M21.260 OS=Arabidopsis thaliana (Mouse-ear cress) PE=3 SV=2	L	Replication, recombination and repair	PREDICTED: DNA (cytosine-5)-methyltransferase DRM2-like [Phoenix dactylifera]
BMK_Unigene_37717	--	--	Molecular Function: sequence-specific DNA binding transcription factor activity (GO:0003700);; Biological Process: regulation of transcription, DNA-templated (GO:0006355);; Molecular Function: phosphoric diester hydrolase activity (GO:0008081);; Biological Process: pollen development (GO:0009555);; Cellular Component: cytoplasmic part (GO:0044444);;	--	[R]	General function prediction only	Tub family;; F-box domain	Tubby-like F-box protein 5 OS=Oryza sativa subsp. japonica (Rice) PE=2 SV=1	R	General function prediction only	PREDICTED: tubby-like F-box protein 5 [Elaeis guineensis]
BMK_Unigene_76469	--	--	--	K00949|1.19622e-08|cit:102620459|thiamine pyrophosphokinase 1-like; K00949 thiamine pyrophosphokinase [EC:2.7.6.2] (A)	[H]	Coenzyme transport and metabolism	--	Thiamine pyrophosphokinase 2 GN=TPK2 OS=Arabidopsis thaliana (Mouse-ear cress) PE=2 SV=1	H	Coenzyme transport and metabolism	PREDICTED: uncharacterized protein LOC103707267 isoform X4 [Phoenix dactylifera]
BMK_Unigene_37314	--	--	Molecular Function: voltage-gated chloride channel activity (GO:0005247);; Cellular Component: plasma membrane (GO:0005886);; Biological Process: chloride transport (GO:0006821);; Cellular Component: plant-type vacuole membrane (GO:0009705);; Cellular Component: integral component of membrane (GO:0016021);; Molecular Function: adenyl nucleotide binding (GO:0030554);; Biological Process: transmemb…	K05016|0|pda:103718884|chloride channel protein CLC-c-like; K05016 chloride channel 7 (A)	[P]	Inorganic ion transport and metabolism	Voltage gated chloride channel;; CBS domain	Chloride channel protein CLC-c GN=K9P8.3 OS=Arabidopsis thaliana (Mouse-ear cress) PE=1 SV=1	P	Inorganic ion transport and metabolism	PREDICTED: chloride channel protein CLC-c-like [Elaeis guineensis]
BMK_Unigene_89932	[J]	Translation, ribosomal structure and biogenesis	Cellular Component: intracellular (GO:0005622);;	--	[J]	Translation, ribosomal structure and biogenesis	Ribosomal protein S15	--	J	Translation, ribosomal structure and biogenesis	PREDICTED: arginine-glutamic acid dipeptide repeats protein [Elaeis guineensis]
BMK_Unigene_37344	--	--	--	--	--	--	GDSL/SGNH-like Acyl-Esterase family found in Pmr5 and Cas1p;; GDSL/SGNH-like Acyl-Esterase family found in Pmr5 and Cas1p	Protein trichome birefringence-like 39 GN=TBL39 OS=Arabidopsis thaliana (Mouse-ear cress) PE=2 SV=1	R	General function prediction only	PREDICTED: protein trichome birefringence-like 38 isoform X2 [Elaeis guineensis]
BMK_Unigene_72360	--	--	--	--	--	--	--	--	--	--	PREDICTED: uncharacterized protein LOC105121553 isoform X2 [Populus euphratica]
BMK_Unigene_87847	[RTKL]	--	Molecular Function: protein kinase activity (GO:0004672);; Molecular Function: ATP binding (GO:0005524);; Cellular Component: plasma membrane (GO:0005886);; Biological Process: protein phosphorylation (GO:0006468);; Cellular Component: cytoplasmic membrane-bounded vesicle (GO:0016023);; Biological Process: negative regulation of defense response (GO:0031348);;	--	--	--	Protein tyrosine kinase;; Protein kinase domain;; Leucine Rich Repeat;; Leucine rich repeat N-terminal domain	Probably inactive leucine-rich repeat receptor-like protein kinase At5g48380 (Precursor) GN=At5g48380 OS=Arabidopsis thaliana (Mouse-ear cress) PE=1 SV=1	T	Signal transduction mechanisms	PREDICTED: probably inactive leucine-rich repeat receptor-like protein kinase At5g48380 isoform X1 [Phoenix dactylifera]
BMK_Unigene_12246	--	--	--	--	--	--	--	--	--	--	PREDICTED: uncharacterized protein LOC104434689 [Eucalyptus grandis]
BMK_Unigene_78060	--	--	Molecular Function: RNA binding (GO:0003723);; Molecular Function: RNA-directed DNA polymerase activity (GO:0003964);; Biological Process: RNA-dependent DNA replication (GO:0006278);; Molecular Function: zinc ion binding (GO:0008270);; Biological Process: DNA integration (GO:0015074);;	--	[R]	General function prediction only	Retrotransposon gag protein	--	R	General function prediction only	Retrotransposon gag protein [Asparagus officinalis]
BMK_Unigene_71768	[RTKL]	--	Biological Process: activation of MAPK activity (GO:0000187);; Biological Process: response to molecule of bacterial origin (GO:0002237);; Molecular Function: protein serine/threonine kinase activity (GO:0004674);; Molecular Function: MAP kinase kinase activity (GO:0004708);; Molecular Function: ATP binding (GO:0005524);; Cellular Component: cytoplasm (GO:0005737);; Cellular Component: plasma mem…	K04368|0|mus:103991265|mitogen-activated protein kinase kinase 2-like; K04368 mitogen-activated protein kinase kinase 1 [EC:2.7.12.2] (A)	[T]	Signal transduction mechanisms	Protein kinase domain;; Protein tyrosine kinase	Mitogen-activated protein kinase kinase 2 GN=F27B13.50 OS=Arabidopsis thaliana (Mouse-ear cress) PE=1 SV=2	T	Signal transduction mechanisms	PREDICTED: mitogen-activated protein kinase kinase 2-like [Musa acuminata subsp. malaccensis]
BMK_Unigene_96232	--	--	--	--	--	--	--	--	--	--	PREDICTED: probable receptor-like protein kinase At1g67000 [Musa acuminata subsp. malaccensis]
BMK_Unigene_15401	--	--	Cellular Component: plasma membrane (GO:0005886);; Biological Process: oligopeptide transport (GO:0006857);; Molecular Function: oligopeptide transporter activity (GO:0015198);; Biological Process: seed development (GO:0048316);; Molecular Function: iron-nicotianamine transmembrane transporter activity (GO:0051980);; Biological Process: transmembrane transport (GO:0055085);;	--	--	--	OPT oligopeptide transporter protein	Probable metal-nicotianamine transporter YSL9 GN=OSJNBb0103I08.11 OS=Oryza sativa subsp. japonica (Rice) PE=2 SV=2	P	Inorganic ion transport and metabolism	PREDICTED: probable metal-nicotianamine transporter YSL9 isoform X2 [Musa acuminata subsp. malaccensis]
BMK_Unigene_84000	--	--	Cellular Component: membrane (GO:0016020);; Cellular Component: cytoplasmic membrane-bounded vesicle (GO:0016023);;	--	--	--	Probable lipid transfer	Non-specific lipid transfer protein GPI-anchored 1 (Precursor) GN=LTPG1 OS=Arabidopsis thaliana (Mouse-ear cress) PE=1 SV=1	R	General function prediction only	PREDICTED: non-specific lipid transfer protein GPI-anchored 1 [Phoenix dactylifera]
BMK_Unigene_39000	--	--	--	--	--	--	--	--	--	--	PREDICTED: nucleolin-like [Elaeis guineensis]
BMK_Unigene_20053	--	--	Biological Process: maltose metabolic process (GO:0000023);; Molecular Function: calcium ion binding (GO:0005509);; Cellular Component: chloroplast thylakoid membrane (GO:0009535);; Cellular Component: chloroplast thylakoid lumen (GO:0009543);; Cellular Component: photosystem II oxygen evolving complex (GO:0009654);; Biological Process: thylakoid membrane organization (GO:0010027);; Biological Pr…	--	--	--	--	PsbP domain-containing protein 5, chloroplastic (Precursor) GN=PPD5 OS=Arabidopsis thaliana (Mouse-ear cress) PE=1 SV=3	R	General function prediction only	PREDICTED: psbP domain-containing protein 5, chloroplastic isoform X2 [Phoenix dactylifera]
BMK_Unigene_13747	--	--	Molecular Function: metal ion binding (GO:0046872);;	K11975|1.22741e-89|mus:103998287|probable E3 ubiquitin-protein ligase RNF144A-B; K11975 E3 ubiquitin-protein ligase RNF144 [EC:6.3.2.19] (A)	[O]	Posttranslational modification, protein turnover, chaperones	IBR domain	Putative uncharacterized protein At4g01020, chloroplastic (Precursor) GN=At4g01020 OS=Arabidopsis thaliana (Mouse-ear cress) PE=3 SV=1	O	Posttranslational modification, protein turnover, chaperones	PREDICTED: probable E3 ubiquitin-protein ligase ARI11 [Elaeis guineensis]
BMK_Unigene_33519	--	--	Cellular Component: mitochondrion (GO:0005739);;	--	[R]	General function prediction only	Zn-finger in Ran binding protein and others	Zinc finger protein VAR3, chloroplastic (Precursor) GN=VAR3 OS=Arabidopsis thaliana (Mouse-ear cress) PE=1 SV=2	R	General function prediction only	PREDICTED: zinc finger protein VAR3, chloroplastic [Phoenix dactylifera]
BMK_Unigene_02430	[V]	Defense mechanisms	Biological Process: drug transmembrane transport (GO:0006855);; Molecular Function: drug transmembrane transporter activity (GO:0015238);; Molecular Function: antiporter activity (GO:0015297);; Cellular Component: membrane (GO:0016020);;	K03327|0|mus:103991432|protein TRANSPARENT TESTA 12-like; K03327 multidrug resistance protein, MATE family (A)	[R]	General function prediction only	MatE	Protein TRANSPARENT TESTA 12 GN=F17J16_80 OS=Arabidopsis thaliana (Mouse-ear cress) PE=2 SV=1	S	Function unknown	PREDICTED: protein TRANSPARENT TESTA 12-like [Musa acuminata subsp. malaccensis]
BMK_Unigene_88900	--	--	--	--	--	--	--	--	R	General function prediction only	PREDICTED: uncharacterized protein LOC103707774 isoform X2 [Phoenix dactylifera]
BMK_Unigene_06244	--	--	--	--	--	--	--	--	S	Function unknown	PREDICTED: uncharacterized protein LOC105044746 [Elaeis guineensis]
BMK_Unigene_14313	--	--	--	K12849|1.6638e-133|pda:103711442|pre-mRNA-splicing factor 38; K12849 pre-mRNA-splicing factor 38A (A)	[S]	Function unknown	PRP38 family;; Surfeit locus protein 6;; Pre-mRNA-splicing factor 38-associated hydrophilic C-term	Pre-mRNA-splicing factor 38 GN=PRP38 OS=Arabidopsis thaliana (Mouse-ear cress) PE=1 SV=1	S	Function unknown	PREDICTED: pre-mRNA-splicing factor 38 [Phoenix dactylifera]
BMK_Unigene_91363	--	--	--	--	--	--	--	--	T	Signal transduction mechanisms	PREDICTED: uncharacterized protein LOC105035318 [Elaeis guineensis]
BMK_Unigene_63313	[S]	Function unknown	Biological Process: response to molecule of bacterial origin (GO:0002237);; Biological Process: signal transduction (GO:0007165);; Cellular Component: plant-type cell wall (GO:0009505);; Biological Process: stomatal complex morphogenesis (GO:0010103);; Cellular Component: anchored component of membrane (GO:0031225);; Biological Process: stamen development (GO:0048443);;	--	[R]	General function prediction only	Leucine rich repeat;; Leucine Rich repeats (2 copies);; Leucine Rich Repeat;; Leucine Rich repeat;; Leucine rich repeat	Protein TOO MANY MOUTHS (Precursor) GN=F18B13.16 OS=Arabidopsis thaliana (Mouse-ear cress) PE=1 SV=1	R	General function prediction only	PREDICTED: protein TOO MANY MOUTHS [Phoenix dactylifera]
BMK_Unigene_52424	--	--	Cellular Component: plasma membrane (GO:0005886);; Molecular Function: peptide-methionine (R)-S-oxide reductase activity (GO:0033743);; Biological Process: oxidation-reduction process (GO:0055114);;	--	--	--	--	--	S	Function unknown	PREDICTED: uncharacterized protein At4g08330, chloroplastic-like [Phoenix dactylifera]
BMK_Unigene_56429	[L]	Replication, recombination and repair	Molecular Function: nucleic acid binding (GO:0003676);; Biological Process: DNA metabolic process (GO:0006259);;	--	[R]	General function prediction only	--	--	L	Replication, recombination and repair	PREDICTED: serine/threonine-protein kinase TIO-like, partial [Brassica rapa]
BMK_Unigene_72783	--	--	--	--	--	--	--	--	--	--	PREDICTED: uncharacterized protein LOC104588932 isoform X1 [Nelumbo nucifera]
BMK_Unigene_38203	--	--	Cellular Component: Golgi apparatus (GO:0005794);; Molecular Function: sulfotransferase activity (GO:0008146);;	--	--	--	--	--	S	Function unknown	PREDICTED: uncharacterized protein LOC105033365 isoform X3 [Elaeis guineensis]
BMK_Unigene_67548	[O]	Posttranslational modification, protein turnover, chaperones	--	K15900|1.58009e-19|pda:103710220|probable tRNA N6-adenosine threonylcarbamoyltransferase; K01409 N6-L-threonylcarbamoyladenine synthase [EC:2.3.1.234] (A)	[O]	Posttranslational modification, protein turnover, chaperones	--	--	O	Posttranslational modification, protein turnover, chaperones	PREDICTED: probable tRNA N6-adenosine threonylcarbamoyltransferase [Phoenix dactylifera]
BMK_Unigene_38613	[G]	Carbohydrate transport and metabolism	Molecular Function: UTP:glucose-1-phosphate uridylyltransferase activity (GO:0003983);; Cellular Component: cytosol (GO:0005829);; Biological Process: UDP-glucose metabolic process (GO:0006011);; Biological Process: nucleotide-sugar biosynthetic process (GO:0009226);; Biological Process: pollen development (GO:0009555);; Molecular Function: UTP:arabinose-1-phosphate uridylyltransferase activity (…	K12447|0|pda:103713110|UDP-sugar pyrophosphorylase; K12447 UDP-sugar pyrophosphorylase [EC:2.7.7.64] (A)	[M]	Cell wall/membrane/envelope biogenesis	UTP--glucose-1-phosphate uridylyltransferase	UDP-sugar pyrophosphorylase GN=USP OS=Oryza sativa subsp. indica (Rice) PE=3 SV=2	G	Carbohydrate transport and metabolism	PREDICTED: UDP-sugar pyrophosphorylase [Elaeis guineensis]
BMK_Unigene_49407	--	--	Cellular Component: integral component of membrane (GO:0016021);;	--	[U]	Intracellular trafficking, secretion, and vesicular transport	Tim17/Tim22/Tim23/Pmp24 family	Outer envelope pore protein 16-3, chloroplastic/mitochondrial GN=T24P15.12 OS=Arabidopsis thaliana (Mouse-ear cress) PE=1 SV=1	U	Intracellular trafficking, secretion, and vesicular transport	PREDICTED: outer envelope pore protein 16-3, chloroplastic/mitochondrial [Elaeis guineensis]
BMK_Unigene_14884	--	--	Molecular Function: organic cyclic compound binding (GO:0097159);; Molecular Function: heterocyclic compound binding (GO:1901363);;	--	[R]	General function prediction only	zinc-binding in reverse transcriptase	--	R	General function prediction only	Os01g0516800 [Oryza sativa Japonica Group]
BMK_Unigene_20216	[RTKL]	--	Molecular Function: protein serine/threonine kinase activity (GO:0004674);; Molecular Function: protein tyrosine kinase activity (GO:0004713);; Molecular Function: ATP binding (GO:0005524);; Biological Process: protein phosphorylation (GO:0006468);;	--	[R]	General function prediction only	Protein kinase domain;; Protein tyrosine kinase;; Protein kinase C terminal domain	Probable serine/threonine protein kinase IREH1 {ECO:0000305} OS=Arabidopsis thaliana (Mouse-ear cress) PE=1 SV=1	T	Signal transduction mechanisms	PREDICTED: serine/threonine-protein kinase 38-like [Elaeis guineensis]
BMK_Unigene_43329	--	--	Molecular Function: RNA binding (GO:0003723);; Molecular Function: ribonuclease T2 activity (GO:0033897);;	K01166|2.72885e-29|pda:103708004|extracellular ribonuclease LE-like; K01166 ribonuclease T2 [EC:3.1.27.1] (A)	[A]	RNA processing and modification	Ribonuclease T2 family	Ribonuclease 1 (Precursor) GN=RNS1 OS=Arabidopsis thaliana (Mouse-ear cress) PE=1 SV=1	A	RNA processing and modification	PREDICTED: extracellular ribonuclease LE-like [Phoenix dactylifera]
BMK_Unigene_78578	--	--	--	--	[R]	General function prediction only	--	--	--	--	PREDICTED: serine/threonine-protein kinase TIO-like, partial [Brassica rapa]
BMK_Unigene_79354	--	--	--	--	[CD]	--	--	NADH dehydrogenase [ubiquinone] 1 alpha subcomplex subunit 13-A GN=MEE4 OS=Arabidopsis thaliana (Mouse-ear cress) PE=2 SV=1	--	--	--
BMK_Unigene_05417	[E]	Amino acid transport and metabolism	--	K00549|0|mus:103982971|5-methyltetrahydropteroyltriglutamate-- homocysteine methyltransferase 2; K00549 5-methyltetrahydropteroyltriglutamate--homocysteine methyltransferase [EC:2.1.1.14] (A)	[E]	Amino acid transport and metabolism	Cobalamin-independent synthase, Catalytic domain;; Cobalamin-independent synthase, N-terminal domain	5-methyltetrahydropteroyltriglutamate--homocysteine methyltransferase 2 OS=Oryza sativa subsp. japonica (Rice) PE=2 SV=1	E	Amino acid transport and metabolism	PREDICTED: 5-methyltetrahydropteroyltriglutamate--homocysteine methyltransferase 1-like [Elaeis guineensis]
BMK_Unigene_17199	--	--	--	--	--	--	--	--	S	Function unknown	PREDICTED: uncharacterized protein LOC103997919 [Musa acuminata subsp. malaccensis]
BMK_Unigene_03340	--	--	Molecular Function: cysteine-type endopeptidase inhibitor activity (GO:0004869);;	--	--	--	--	Cysteine proteinase inhibitor 1 {ECO:0000303|PubMed:14697268} (Precursor) OS=Actinidia deliciosa (Kiwi) PE=1 SV=1	R	General function prediction only	PREDICTED: cysteine proteinase inhibitor 5 [Cucumis melo]
BMK_Unigene_89375	[J]	Translation, ribosomal structure and biogenesis	Molecular Function: structural constituent of ribosome (GO:0003735);; Cellular Component: nucleolus (GO:0005730);; Biological Process: translation (GO:0006412);; Cellular Component: cytosolic large ribosomal subunit (GO:0022625);;	K02912|1.68467e-74|mus:103977114|60S ribosomal protein L32-1; K02912 large subunit ribosomal protein L32e (A)	[J]	Translation, ribosomal structure and biogenesis	Ribosomal protein L32	60S ribosomal protein L32-1 GN=RPL32A OS=Arabidopsis thaliana (Mouse-ear cress) PE=2 SV=2	J	Translation, ribosomal structure and biogenesis	unknown [Medicago truncatula]
BMK_Unigene_55159	--	--	Molecular Function: sequence-specific DNA binding transcription factor activity (GO:0003700);; Biological Process: regulation of transcription, DNA-templated (GO:0006355);; Molecular Function: sequence-specific DNA binding (GO:0043565);;	K14431|7.11833e-39|pda:103714951|transcription factor HBP-1b(c38)-like; K14431 transcription factor TGA (A)	--	--	--	Transcription factor HBP-1b(c1) (Fragment) OS=Triticum aestivum (Wheat) PE=1 SV=2	K	Transcription	PREDICTED: transcription factor HBP-1b(c38)-like [Phoenix dactylifera]
BMK_Unigene_92454	[E]	Amino acid transport and metabolism	Molecular Function: iron ion binding (GO:0005506);; Biological Process: gluconeogenesis (GO:0006094);; Biological Process: glycolytic process (GO:0006096);; Biological Process: glutamate biosynthetic process (GO:0006537);; Cellular Component: chloroplast stroma (GO:0009570);; Biological Process: response to salt stress (GO:0009651);; Molecular Function: FMN binding (GO:0010181);; Molecular Functi…	K00264|0|pda:103713334|glutamate synthase 1 [NADH], chloroplastic; K00264 glutamate synthase (NADPH/NADH) [EC:1.4.1.13 1.4.1.14] (A)	[E]	Amino acid transport and metabolism	Glutamine amidotransferases class-II;; Glutamate synthase central domain;; Conserved region in glutamate synthase;; GXGXG motif;; Dihydroprymidine dehydrogenase domain II, 4Fe-4S cluster;; Conserved region in glutamate synthase;; Pyridine nucleotide-disulphide oxidoreductase;; Pyridine nucleotide-disulphide oxidoreductase;; NAD(P)-binding Rossmann-like domain;; Pyridine nucleotide-disulphide oxid…	Glutamate synthase 1 [NADH], chloroplastic (Precursor) GN=GLT1 OS=Arabidopsis thaliana (Mouse-ear cress) PE=2 SV=2	E	Amino acid transport and metabolism	PREDICTED: glutamate synthase 1 [NADH], chloroplastic-like [Elaeis guineensis]
BMK_Unigene_37177	--	--	Cellular Component: mitochondrion (GO:0005739);; Molecular Function: electron carrier activity (GO:0009055);; Cellular Component: chloroplast (GO:0009507);; Molecular Function: iron-sulfur cluster binding (GO:0051536);;	--	[C]	Energy production and conversion	--	--	C	Energy production and conversion	PREDICTED: adrenodoxin-like protein, mitochondrial [Nelumbo nucifera]
BMK_Unigene_28623	[S]	Function unknown	Molecular Function: ATP-dependent peptidase activity (GO:0004176);; Molecular Function: serine-type endopeptidase activity (GO:0004252);; Molecular Function: ATP binding (GO:0005524);; Cellular Component: mitochondrion (GO:0005739);; Biological Process: proteolysis (GO:0006508);; Cellular Component: chloroplast (GO:0009507);; Biological Process: cellular response to phosphate starvation (GO:00160…	--	--	--	ATPase family associated with various cellular activities (AAA);; AAA domain;; NTPase;; Part of AAA domain;; AAA domain;; AAA domain (dynein-related subfamily);; Molybdopterin guanine dinucleotide synthesis protein B;; Type II/IV secretion system protein	Uncharacterized protein ycf45 GN=ycf45 OS=Porphyra purpurea (Red seaweed) PE=3 SV=1	O	Posttranslational modification, protein turnover, chaperones	PREDICTED: uncharacterized protein ycf45 [Elaeis guineensis]
BMK_Unigene_28564	[RTKL]	--	Molecular Function: kinase activity (GO:0016301);;	--	[T]	Signal transduction mechanisms	Protein tyrosine kinase;; Protein kinase domain;; Protein tyrosine kinase;; Protein kinase domain	Probable receptor-like protein kinase At1g80640 (Precursor) GN=At1g80640 OS=Arabidopsis thaliana (Mouse-ear cress) PE=2 SV=1	T	Signal transduction mechanisms	PREDICTED: probable receptor-like protein kinase At1g80640 [Elaeis guineensis]
BMK_Unigene_92518	--	--	--	--	[T]	Signal transduction mechanisms	NB-ARC domain;; Leucine rich repeat;; Leucine Rich repeats (2 copies)	Probable disease resistance protein At1g12280 GN=At1g12280 OS=Arabidopsis thaliana (Mouse-ear cress) PE=3 SV=1	T	Signal transduction mechanisms	PREDICTED: probable disease resistance protein At1g12280 [Elaeis guineensis]
BMK_Unigene_73878	--	--	Cellular Component: mitochondrial proton-transporting ATP synthase complex (GO:0005753);; Biological Process: glycolytic process (GO:0006096);; Biological Process: ubiquitin-dependent protein catabolic process (GO:0006511);; Biological Process: aerobic respiration (GO:0009060);; Cellular Component: plastid (GO:0009536);; Biological Process: photorespiration (GO:0009853);; Biological Process: resp…	--	--	--	--	--	S	Function unknown	PREDICTED: uncharacterized protein LOC103705182 [Phoenix dactylifera]
BMK_Unigene_79161	--	--	--	--	--	--	--	Rho GTPase-activating protein 1 GN=ROPGAP1 OS=Arabidopsis thaliana (Mouse-ear cress) PE=2 SV=1	T	Signal transduction mechanisms	PREDICTED: rho GTPase-activating protein 5-like [Phoenix dactylifera]
BMK_Unigene_59514	--	--	Cellular Component: membrane (GO:0016020);;	--	[R]	General function prediction only	DYW family of nucleic acid deaminases;; Tetratricopeptide repeat	Putative pentatricopeptide repeat-containing protein At3g08820 OS=Arabidopsis thaliana (Mouse-ear cress) PE=3 SV=1	R	General function prediction only	PREDICTED: putative pentatricopeptide repeat-containing protein At3g08820 [Elaeis guineensis]
BMK_Unigene_50020	--	--	Molecular Function: binding (GO:0005488);; Molecular Function: transferase activity (GO:0016740);; Biological Process: macromolecule metabolic process (GO:0043170);; Biological Process: primary metabolic process (GO:0044238);;	--	--	--	--	--	R	General function prediction only	PREDICTED: uncharacterized protein LOC104233317 [Nicotiana sylvestris]
BMK_Unigene_23987	[RTKL]	--	Molecular Function: protein serine/threonine kinase activity (GO:0004674);; Molecular Function: ATP binding (GO:0005524);; Biological Process: protein phosphorylation (GO:0006468);; Biological Process: signal transduction (GO:0007165);;	--	[T]	Signal transduction mechanisms	Protein kinase domain;; Protein tyrosine kinase;; NAF domain;; Kinase-like	CBL-interacting protein kinase 18 OS=Oryza sativa subsp. japonica (Rice) PE=2 SV=1	T	Signal transduction mechanisms	CBL-interacting protein kinase 18-like protein [Ornithogalum saundersiae]
BMK_Unigene_01283	--	--	--	K00962|4.05542e-06|pda:103711579|polyribonucleotide nucleotidyltransferase 2, mitochondrial; K00962 polyribonucleotide nucleotidyltransferase [EC:2.7.7.8] (A)	--	--	--	--	--	--	PREDICTED: polyribonucleotide nucleotidyltransferase 2, mitochondrial [Elaeis guineensis]
BMK_Unigene_28191	--	--	Cellular Component: mitochondrion (GO:0005739);;	--	--	--	Uncharacterized conserved protein (DUF2358)	--	S	Function unknown	PREDICTED: uncharacterized protein LOC105054928 [Elaeis guineensis]
BMK_Unigene_94475	--	--	--	--	[S]	Function unknown	--	--	S	Function unknown	PREDICTED: vacuolar protein 8-like [Phoenix dactylifera]
BMK_Unigene_38421	--	--	--	--	[R]	General function prediction only	PPR repeat family;; PPR repeat;; PPR repeat;; Pentatricopeptide repeat domain;; DYW family of nucleic acid deaminases;; Vacuolar sorting protein 39 domain 1	Pentatricopeptide repeat-containing protein At4g13650 GN=PCMP-H42 OS=Arabidopsis thaliana (Mouse-ear cress) PE=2 SV=2	R	General function prediction only	PREDICTED: pentatricopeptide repeat-containing protein At4g14850-like [Musa acuminata subsp. malaccensis]
BMK_Unigene_89033	[L]	Replication, recombination and repair	Cellular Component: euchromatin (GO:0000791);; Cellular Component: synaptonemal complex (GO:0000795);; Molecular Function: endonuclease activity (GO:0004519);; Molecular Function: exonuclease activity (GO:0004527);; Molecular Function: protein serine/threonine phosphatase activity (GO:0004722);; Biological Process: double-strand break repair (GO:0006302);; Biological Process: meiotic nuclear divi…	K10865|1.83534e-106|pxb:103927390|double-strand break repair protein MRE11; K10865 double-strand break repair protein MRE11 (A)	[L]	Replication, recombination and repair	Calcineurin-like phosphoesterase	Double-strand break repair protein MRE11 {ECO:0000305} OS=Oryza sativa subsp. japonica (Rice) PE=1 SV=2	L	Replication, recombination and repair	PREDICTED: double-strand break repair protein MRE11-like isoform X1 [Elaeis guineensis]
BMK_Unigene_83362	--	--	--	--	--	--	Plant protein of unknown function	--	--	--	--
BMK_Unigene_74209	--	--	Molecular Function: protein kinase activity (GO:0004672);; Molecular Function: ATP binding (GO:0005524);; Biological Process: protein phosphorylation (GO:0006468);; Cellular Component: chloroplast (GO:0009507);;	--	--	--	Protein kinase domain	--	R	General function prediction only	PREDICTED: uncharacterized protein LOC103714586 [Phoenix dactylifera]
BMK_Unigene_77022	--	--	Molecular Function: cation channel activity (GO:0005261);; Molecular Function: calmodulin binding (GO:0005516);; Cellular Component: plasma membrane (GO:0005886);; Biological Process: plant-type hypersensitive response (GO:0009626);; Biological Process: cellular cation homeostasis (GO:0030003);; Molecular Function: cyclic nucleotide binding (GO:0030551);; Biological Process: divalent metal ion tr…	--	[PT]	--	--	Cyclic nucleotide-gated ion channel 4 GN=MDK4.7 OS=Arabidopsis thaliana (Mouse-ear cress) PE=2 SV=2	P	Inorganic ion transport and metabolism	hypothetical protein CISIN_1g0054691mg, partial [Citrus sinensis]
BMK_Unigene_74865	--	--	--	--	--	--	--	--	S	Function unknown	PREDICTED: uncharacterized protein LOC105039886 [Elaeis guineensis]
BMK_Unigene_30438	[GEPR]	--	Molecular Function: sugar:proton symporter activity (GO:0005351);; Biological Process: fatty acid beta-oxidation (GO:0006635);; Biological Process: toxin catabolic process (GO:0009407);; Cellular Component: chloroplast thylakoid membrane (GO:0009535);; Cellular Component: plant-type vacuole membrane (GO:0009705);; Biological Process: response to cyclopentenone (GO:0010583);; Biological Process: n…	K08202|0|mus:103972445|organic cation/carnitine transporter 4; K08202 MFS transporter, OCT family, solute carrier family 22 (organic cation transporter), member 4/5 (A)	[R]	General function prediction only	Sugar (and other) transporter;; Major Facilitator Superfamily	Organic cation/carnitine transporter 4 GN=F3H11.5 OS=Arabidopsis thaliana (Mouse-ear cress) PE=2 SV=1	R	General function prediction only	PREDICTED: organic cation/carnitine transporter 4-like [Elaeis guineensis]
BMK_Unigene_93800	--	--	--	--	--	--	--	--	U	Intracellular trafficking, secretion, and vesicular transport	PREDICTED: uncharacterized protein LOC100266559 [Vitis vinifera]
BMK_Unigene_29402	--	--	--	--	--	--	--	--	S	Function unknown	PREDICTED: uncharacterized protein LOC101203299 [Cucumis sativus]
BMK_Unigene_91168	[RTKL]	--	Biological Process: mitotic cell cycle (GO:0000278);; Biological Process: cytokinesis (GO:0000910);; Molecular Function: cyclin-dependent protein serine/threonine kinase activity (GO:0004693);; Molecular Function: ATP binding (GO:0005524);; Cellular Component: nucleus (GO:0005634);; Cellular Component: cytosol (GO:0005829);; Cellular Component: plasma membrane (GO:0005886);; Biological Process: c…	K02206|1.58388e-105|mus:103970292|cell division control protein 2 homolog; K02206 cyclin-dependent kinase 2 [EC:2.7.11.22] (A)	[R]	General function prediction only	Protein kinase domain;; Protein tyrosine kinase	Cell division control protein 2 homolog GN=CDC2 OS=Oxybasis rubra (Red goosefoot) PE=2 SV=1	T	Signal transduction mechanisms	putative cyclin dependent kinase A [Physcomitrella patens]
BMK_Unigene_23642	--	--	Cellular Component: extracellular region (GO:0005576);; Cellular Component: plant-type cell wall (GO:0009505);; Cellular Component: membrane (GO:0016020);; Biological Process: sexual reproduction (GO:0019953);;	--	--	--	Rare lipoprotein A (RlpA)-like double-psi beta-barrel;; Pollen allergen	Expansin-like A1 (Precursor) OS=Oryza sativa subsp. japonica (Rice) PE=2 SV=1	R	General function prediction only	PREDICTED: expansin-like A2 [Elaeis guineensis]
BMK_Unigene_11131	--	--	--	--	--	--	FBD	Putative F-box/FBD/LRR-repeat protein At4g03220 GN=At4g03220 OS=Arabidopsis thaliana (Mouse-ear cress) PE=3 SV=1	R	General function prediction only	PREDICTED: F-box/LRR-repeat protein 25-like isoform X1 [Phoenix dactylifera]
BMK_Unigene_74627	--	--	--	--	--	--	Transferase family	Uncharacterized acetyltransferase At3g50280 GN=At3g50280 OS=Arabidopsis thaliana (Mouse-ear cress) PE=3 SV=1	S	Function unknown	PREDICTED: uncharacterized acetyltransferase At3g50280-like [Elaeis guineensis]
BMK_Unigene_06599	[S]	Function unknown	Molecular Function: aminoacyl-tRNA hydrolase activity (GO:0004045);;	K14313|2.6319e-68|pda:103717866|uncharacterized LOC103717866; K14313 nuclear pore complex protein Nup53 (A)	[S]	Function unknown	Peptidyl-tRNA hydrolase PTH2	--	S	Function unknown	PREDICTED: LOW QUALITY PROTEIN: uncharacterized protein LOC105040736 [Elaeis guineensis]
BMK_Unigene_85280	--	--	--	--	[S]	Function unknown	SHQ1 protein	--	R	General function prediction only	PREDICTED: zinc finger HIT domain-containing protein 2 isoform X1 [Elaeis guineensis]
BMK_Unigene_10920	--	--	Biological Process: cellular component organization (GO:0016043);; Biological Process: response to chemical (GO:0042221);; Biological Process: cellular protein metabolic process (GO:0044267);; Biological Process: single-organism cellular process (GO:0044763);; Biological Process: regulation of cellular process (GO:0050794);;	K06692|0|pda:103715588|uncharacterized LOC103715588; K06692 26S proteasome non-ATPase regulatory subunit 5 (A)	[O]	Posttranslational modification, protein turnover, chaperones	Proteasome non-ATPase 26S subunit	--	O	Posttranslational modification, protein turnover, chaperones	ARM repeat superfamily protein, partial [Yucca filamentosa]
BMK_Unigene_02119	[R]	General function prediction only	--	--	--	--	Rhodanese-like domain	Rhodanese-like domain-containing protein 8, chloroplastic (Precursor) GN=STR8 OS=Arabidopsis thaliana (Mouse-ear cress) PE=2 SV=1	R	General function prediction only	PREDICTED: rhodanese-like domain-containing protein 8, chloroplastic [Elaeis guineensis]
BMK_Unigene_27492	--	--	--	--	--	--	Protein of unknown function (DUF1645)	--	S	Function unknown	PREDICTED: uncharacterized protein LOC105041391 [Elaeis guineensis]
BMK_Unigene_57740	[J]	Translation, ribosomal structure and biogenesis	Molecular Function: translation elongation factor activity (GO:0003746);; Molecular Function: GTPase activity (GO:0003924);; Molecular Function: GTP binding (GO:0005525);; Cellular Component: mitochondrion (GO:0005739);; Biological Process: GTP catabolic process (GO:0006184);; Biological Process: translational elongation (GO:0006414);;	K02358|1.96435e-131|pxb:103942852|elongation factor Tu, mitochondrial-like; K02358 elongation factor Tu (A)	[J]	Translation, ribosomal structure and biogenesis	Elongation factor Tu GTP binding domain;; Elongation factor Tu domain 2;; 50S ribosome-binding GTPase	Elongation factor Tu, mitochondrial (Precursor) GN=TUFA OS=Arabidopsis thaliana (Mouse-ear cress) PE=1 SV=1	J	Translation, ribosomal structure and biogenesis	Piso0_003936 [Millerozyma farinosa CBS 7064]
BMK_Unigene_35536	[J]	Translation, ribosomal structure and biogenesis	Cellular Component: nucleolus (GO:0005730);; Cellular Component: cytosolic large ribosomal subunit (GO:0022625);;	K02896|2.92586e-92|vvi:100250021|probable ribosome biogenesis protein RLP24; K02896 large subunit ribosomal protein L24e (A)	[J]	Translation, ribosomal structure and biogenesis	Ribosomal protein L24e	Probable ribosome biogenesis protein RLP24 GN=At2g44860 OS=Arabidopsis thaliana (Mouse-ear cress) PE=2 SV=1	J	Translation, ribosomal structure and biogenesis	unnamed protein product [Coffea canephora]
BMK_Unigene_24511	[GEPR]	--	Molecular Function: carbohydrate transmembrane transporter activity (GO:0015144);; Cellular Component: membrane (GO:0016020);; Biological Process: monocarboxylic acid metabolic process (GO:0032787);; Cellular Component: intracellular membrane-bounded organelle (GO:0043231);; Biological Process: primary metabolic process (GO:0044238);; Biological Process: cellular catabolic process (GO:0044248);; …	K08202|1.11145e-64|mus:103972445|organic cation/carnitine transporter 4; K08202 MFS transporter, OCT family, solute carrier family 22 (organic cation transporter), member 4/5 (A)	[R]	General function prediction only	Major Facilitator Superfamily;; Sugar (and other) transporter	Organic cation/carnitine transporter 4 GN=F3H11.5 OS=Arabidopsis thaliana (Mouse-ear cress) PE=2 SV=1	R	General function prediction only	PREDICTED: organic cation/carnitine transporter 4-like [Elaeis guineensis]
BMK_Unigene_37433	--	--	Cellular Component: mitochondrion (GO:0005739);;	--	[R]	General function prediction only	PPR repeat family;; PPR repeat;; PPR repeat;; Pentatricopeptide repeat domain;; Tetratricopeptide repeat	Pentatricopeptide repeat-containing protein At3g22150, chloroplastic (Precursor) GN=PCMP-E95 OS=Arabidopsis thaliana (Mouse-ear cress) PE=2 SV=1	R	General function prediction only	PREDICTED: pentatricopeptide repeat-containing protein At3g22150, chloroplastic [Elaeis guineensis]
BMK_Unigene_02068	--	--	--	--	--	--	--	--	S	Function unknown	PREDICTED: uncharacterized protein LOC105055043 [Elaeis guineensis]
BMK_Unigene_19029	--	--	Molecular Function: catalytic activity (GO:0003824);; Biological Process: metabolic process (GO:0008152);;	--	[T]	Signal transduction mechanisms	--	Probable protein phosphatase 2C 74 GN=At5g36250 OS=Arabidopsis thaliana (Mouse-ear cress) PE=1 SV=1	T	Signal transduction mechanisms	PREDICTED: probable protein phosphatase 2C 33, partial [Nicotiana tomentosiformis]
BMK_Unigene_91791	--	--	--	--	[T]	Signal transduction mechanisms	Nuclear transport factor 2 (NTF2) domain;; RNA recognition motif (a.k.a. RRM, RBD, or RNP domain);; RNA recognition motif. (a.k.a. RRM, RBD, or RNP domain)	Serine/arginine-rich SC35-like splicing factor SCL28 GN=SCL28 OS=Arabidopsis thaliana (Mouse-ear cress) PE=1 SV=1	T	Signal transduction mechanisms	PREDICTED: putative G3BP-like protein isoform X1 [Musa acuminata subsp. malaccensis]
BMK_Unigene_21939	[C]	Energy production and conversion	Molecular Function: phosphoric diester hydrolase activity (GO:0008081);;	--	[R]	General function prediction only	Glycerophosphoryl diester phosphodiesterase family	Glycerophosphodiester phosphodiesterase GDPD1, chloroplastic {ECO:0000305} (Precursor) OS=Arabidopsis thaliana (Mouse-ear cress) PE=1 SV=1	R	General function prediction only	PREDICTED: glycerophosphodiester phosphodiesterase GDPD1, chloroplastic-like [Elaeis guineensis]
BMK_Unigene_31556	[RTKL]	--	Cellular Component: membrane (GO:0016020);; Molecular Function: kinase activity (GO:0016301);; Biological Process: phosphorylation (GO:0016310);;	--	--	--	Protein tyrosine kinase;; Protein kinase domain;; Leucine rich repeat N-terminal domain;; Leucine Rich repeats (2 copies);; Leucine Rich Repeat;; Leucine rich repeat	Probable LRR receptor-like serine/threonine-protein kinase At1g63430 (Precursor) GN=At1g63430 OS=Arabidopsis thaliana (Mouse-ear cress) PE=2 SV=1	T	Signal transduction mechanisms	PREDICTED: probable LRR receptor-like serine/threonine-protein kinase At1g63430 isoform X3 [Phoenix dactylifera]
BMK_Unigene_91761	--	--	Molecular Function: DNA binding (GO:0003677);; Molecular Function: sequence-specific DNA binding transcription factor activity (GO:0003700);; Cellular Component: nucleus (GO:0005634);; Biological Process: DNA methylation (GO:0006306);; Biological Process: methylation-dependent chromatin silencing (GO:0006346);; Biological Process: cell-cell signaling (GO:0007267);; Biological Process: virus induc…	K14486|0|pda:103711069|auxin response factor 7-like; K14486 auxin response factor (A)	--	--	Auxin response factor;; AUX/IAA family;; B3 DNA binding domain	Auxin response factor 1 GN=ARF1 OS=Arabidopsis thaliana (Mouse-ear cress) PE=1 SV=2	K	Transcription	PREDICTED: auxin response factor 7-like isoform X1 [Phoenix dactylifera]
BMK_Unigene_38139	--	--	--	--	--	--	Remorin, C-terminal region	--	S	Function unknown	PREDICTED: PH domain-containing protein DDB_G0287875-like [Elaeis guineensis]
BMK_Unigene_52037	--	--	--	--	--	--	--	--	R	General function prediction only	DNA-directed RNA polymerase II subunit [Morus notabilis]
BMK_Unigene_86777	[F]	Nucleotide transport and metabolism	Molecular Function: uridine kinase activity (GO:0004849);; Molecular Function: ATP binding (GO:0005524);; Biological Process: phosphorylation (GO:0016310);; Molecular Function: transferase activity, transferring glycosyl groups (GO:0016757);; Molecular Function: phosphotransferase activity, alcohol group as acceptor (GO:0016773);; Biological Process: UMP salvage (GO:0044206);; Biological Process:…	K00876|1.31285e-49|zma:103655002|uridine kinase-like protein 3; K00876 uridine kinase [EC:2.7.1.48] (A)	[TZ]	--	Uracil phosphoribosyltransferase;; Phosphoribosyl transferase domain	Putative uracil phosphoribosyltransferase GN=M3E9.60 OS=Arabidopsis thaliana (Mouse-ear cress) PE=2 SV=2	F	Nucleotide transport and metabolism	PREDICTED: uridine kinase-like protein 3 [Zea mays]
BMK_Unigene_86287	[PR]	--	Cellular Component: chloroplast envelope (GO:0009941);; Molecular Function: chlorophyllide a oxygenase [overall] activity (GO:0010277);; Molecular Function: vanillate monooxygenase activity (GO:0018489);; Biological Process: protein targeting to chloroplast (GO:0045036);; Molecular Function: metal ion binding (GO:0046872);; Molecular Function: 2 iron, 2 sulfur cluster binding (GO:0051537);; Biolo…	--	--	--	Pheophorbide a oxygenase;; Rieske [2Fe-2S] domain	Protein TIC 55, chloroplastic (Precursor) GN=TIC55 OS=Pisum sativum (Garden pea) PE=1 SV=1	S	Function unknown	PREDICTED: protein TIC 55, chloroplastic [Elaeis guineensis]
BMK_Unigene_86345	[E]	Amino acid transport and metabolism	Molecular Function: folic acid binding (GO:0005542);; Biological Process: metabolic process (GO:0008152);; Molecular Function: transferase activity (GO:0016740);;	--	--	--	Formiminotransferase domain, N-terminal subdomain	--	S	Function unknown	PREDICTED: formimidoyltransferase-cyclodeaminase-like [Elaeis guineensis]
BMK_Unigene_72081	--	--	Molecular Function: monooxygenase activity (GO:0004497);; Molecular Function: iron ion binding (GO:0005506);; Molecular Function: electron carrier activity (GO:0009055);; Molecular Function: oxidoreductase activity, acting on paired donors, with incorporation or reduction of molecular oxygen (GO:0016705);; Molecular Function: heme binding (GO:0020037);; Biological Process: oxidation-reduction pro…	--	[Q]	Secondary metabolites biosynthesis, transport and catabolism	--	Cytochrome P450 81D1 GN=T30G6.3 OS=Arabidopsis thaliana (Mouse-ear cress) PE=2 SV=1	Q	Secondary metabolites biosynthesis, transport and catabolism	putative receptor-like protein kinase [Morus notabilis]
BMK_Unigene_84377	--	--	--	--	[S]	Function unknown	--	--	U	Intracellular trafficking, secretion, and vesicular transport	PREDICTED: BEACH domain-containing protein lvsA isoform X1 [Elaeis guineensis]
BMK_Unigene_49207	--	--	--	K11423|3.18205e-08|pda:103701361|histone-lysine N-methyltransferase ASHH2-like; K11423 histone-lysine N-methyltransferase SETD2 [EC:2.1.1.43] (A)	--	--	--	--	--	--	PREDICTED: uncharacterized protein LOC105051789 [Elaeis guineensis]
BMK_Unigene_48050	--	--	--	--	--	--	--	Probable serine/threonine-protein kinase At1g01540 GN=At1g01540 OS=Arabidopsis thaliana (Mouse-ear cress) PE=1 SV=2	R	General function prediction only	PREDICTED: probable endo-1,4-beta-xylanase C isoform X2 [Nelumbo nucifera]
BMK_Unigene_64478	[I]	Lipid transport and metabolism	Cellular Component: mitochondrion (GO:0005739);; Cellular Component: peroxisome (GO:0005777);; Cellular Component: plastid (GO:0009536);; Molecular Function: hydrolase activity (GO:0016787);;	K17361|0|pda:103706012|acyl-coenzyme A thioesterase 9, mitochondrial; K17361 acyl-coenzyme A thioesterase 9 [EC:3.1.2.-] (A)	[I]	Lipid transport and metabolism	Thioesterase superfamily	--	I	Lipid transport and metabolism	PREDICTED: acyl-coenzyme A thioesterase 9, mitochondrial [Phoenix dactylifera]
BMK_Unigene_79412	--	--	Biological Process: nuclear division (GO:0000280);; Biological Process: cytokinesis by cell plate formation (GO:0000911);; Molecular Function: GTPase activity (GO:0003924);; Molecular Function: GTP binding (GO:0005525);; Biological Process: GTP catabolic process (GO:0006184);; Biological Process: DNA replication initiation (GO:0006270);; Biological Process: regulation of DNA replication (GO:00062…	--	[UR]	--	Dynamin family	Dynamin-related protein 5A GN=DRP5A OS=Arabidopsis thaliana (Mouse-ear cress) PE=2 SV=1	U	Intracellular trafficking, secretion, and vesicular transport	unnamed protein product [Vitis vinifera]
BMK_Unigene_30549	--	--	--	--	--	--	Protein of unknown function (DUF 659);; BED zinc finger	--	S	Function unknown	PREDICTED: uncharacterized protein LOC103401746 [Malus domestica]
BMK_Unigene_48970	--	--	Cellular Component: chloroplast stroma (GO:0009570);; Cellular Component: chloroplast envelope (GO:0009941);; Biological Process: carotenoid biosynthetic process (GO:0016117);; Biological Process: isopentenyl diphosphate biosynthetic process, methylerythritol 4-phosphate pathway (GO:0019288);;	--	--	--	--	--	S	Function unknown	PREDICTED: uncharacterized protein LOC105034911 isoform X1 [Elaeis guineensis]
BMK_Unigene_61587	[IQ]	--	Molecular Function: fatty-acyl-CoA synthase activity (GO:0004321);; Cellular Component: peroxisome (GO:0005777);; Biological Process: jasmonic acid biosynthetic process (GO:0009695);; Molecular Function: 4-coumarate-CoA ligase activity (GO:0016207);; Molecular Function: Photinus-luciferin 4-monooxygenase (ATP-hydrolyzing) activity (GO:0047077);; Biological Process: oxidation-reduction process (GO…	K01904|0|pda:103720770|4-coumarate--CoA ligase-like 1; K01904 4-coumarate--CoA ligase [EC:6.2.1.12] (A)	[I]	Lipid transport and metabolism	AMP-binding enzyme;; AMP-binding enzyme C-terminal domain	4-coumarate--CoA ligase-like 7 GN=4CLL7 OS=Arabidopsis thaliana (Mouse-ear cress) PE=1 SV=1	I	Lipid transport and metabolism	PREDICTED: 4-coumarate--CoA ligase-like 1 isoform X1 [Elaeis guineensis]
BMK_Unigene_19231	--	--	--	--	--	--	Embryo-specific protein 3, (ATS3)	--	R	General function prediction only	PREDICTED: uncharacterized protein LOC103696903 [Phoenix dactylifera]
BMK_Unigene_28920	[O]	Posttranslational modification, protein turnover, chaperones	Molecular Function: ATP binding (GO:0005524);; Cellular Component: mitochondrion (GO:0005739);; Biological Process: protein folding (GO:0006457);; Biological Process: response to stress (GO:0006950);; Molecular Function: unfolded protein binding (GO:0051082);;	K04043|5.73718e-169|pda:103708466|heat shock 70 kDa protein, mitochondrial; K04043 molecular chaperone DnaK (A)	[O]	Posttranslational modification, protein turnover, chaperones	Hsp70 protein	Heat shock 70 kDa protein, mitochondrial (Precursor) OS=Phaseolus vulgaris (Kidney bean) PE=1 SV=1	O	Posttranslational modification, protein turnover, chaperones	PREDICTED: heat shock 70 kDa protein, mitochondrial [Phoenix dactylifera]
BMK_Unigene_71537	--	--	--	--	--	--	VQ motif	--	--	--	PREDICTED: polycystic kidney disease protein 1-like 3 [Musa acuminata subsp. malaccensis]
BMK_Unigene_30040	--	--	--	--	--	--	Glyoxal oxidase N-terminus	--	S	Function unknown	PREDICTED: galactose oxidase-like [Elaeis guineensis]
BMK_Unigene_93060	--	--	--	--	--	--	--	Zinc finger protein ZAT11 GN=ZAT11 OS=Arabidopsis thaliana (Mouse-ear cress) PE=2 SV=1	R	General function prediction only	PREDICTED: zinc finger protein ZAT11 [Elaeis guineensis]
BMK_Unigene_56278	--	--	Molecular Function: zinc ion binding (GO:0008270);;	--	--	--	Zinc finger, C3HC4 type (RING finger)	--	O	Posttranslational modification, protein turnover, chaperones	PREDICTED: nuclear receptor coactivator 6-like [Musa acuminata subsp. malaccensis]
BMK_Unigene_24123	[KL]	--	--	K11647|0|pda:103719694|probable ATP-dependent DNA helicase CHR12; K11647 SWI/SNF-related matrix-associated actin-dependent regulator of chromatin subfamily A member 2/4 [EC:3.6.4.-] (A)	[BK]	--	SNF2 family N-terminal domain;; Helicase conserved C-terminal domain;; Snf2-ATP coupling, chromatin remodelling complex;; Type III restriction enzyme, res subunit;; Class II histone deacetylase complex subunits 2 and 3	Probable ATP-dependent DNA helicase CHR12 GN=F2O10.3 OS=Arabidopsis thaliana (Mouse-ear cress) PE=2 SV=1	K	Transcription	PREDICTED: probable ATP-dependent DNA helicase CHR12 [Elaeis guineensis]
BMK_Unigene_71057	--	--	--	--	--	--	Protein of unknown function (DUF740)	--	S	Function unknown	PREDICTED: uncharacterized protein LOC104585616 [Nelumbo nucifera]
BMK_Unigene_67661	[V]	Defense mechanisms	Biological Process: drug transmembrane transport (GO:0006855);; Biological Process: fatty acid catabolic process (GO:0009062);; Molecular Function: drug transmembrane transporter activity (GO:0015238);; Molecular Function: antiporter activity (GO:0015297);; Cellular Component: membrane (GO:0016020);;	K03327|8.66069e-53|pda:103702627|MATE efflux family protein 5; K03327 multidrug resistance protein, MATE family (A)	[R]	General function prediction only	MatE	Protein TRANSPARENT TESTA 12 GN=F17J16_80 OS=Arabidopsis thaliana (Mouse-ear cress) PE=2 SV=1	S	Function unknown	PREDICTED: MATE efflux family protein 5 [Elaeis guineensis]
BMK_Unigene_23470	--	--	--	K17604|0|pda:103702292|protein FAR1-RELATED SEQUENCE 5-like; K17604 zinc finger SWIM domain-containing protein 3 (A)	--	--	FAR1 DNA-binding domain;; MULE transposase domain;; GATA zinc finger;; SWIM zinc finger;; Transposase, Mutator family	Protein FAR1-RELATED SEQUENCE 5 GN=FRS5 OS=Arabidopsis thaliana (Mouse-ear cress) PE=2 SV=1	S	Function unknown	PREDICTED: protein FAR1-RELATED SEQUENCE 5-like isoform X1 [Elaeis guineensis]
BMK_Unigene_69712	--	--	--	--	[R]	General function prediction only	--	Zinc finger protein WIP5 OS=Arabidopsis thaliana (Mouse-ear cress) PE=2 SV=1	R	General function prediction only	PREDICTED: zinc finger protein WIP2-like [Elaeis guineensis]
BMK_Unigene_37263	[L]	Replication, recombination and repair	--	--	[A]	RNA processing and modification	AAA domain;; AAA domain;; Viral (Superfamily 1) RNA helicase	Probable helicase MAGATAMA 3 GN=MAA3 OS=Arabidopsis thaliana (Mouse-ear cress) PE=2 SV=1	L	Replication, recombination and repair	PREDICTED: helicase SEN1-like [Elaeis guineensis]
BMK_Unigene_16186	--	--	--	--	[R]	General function prediction only	Retrotransposon gag protein	--	--	--	PREDICTED: uncharacterized protein LOC103343874 [Prunus mume]
BMK_Unigene_68681	--	--	--	--	--	--	--	--	--	--	PREDICTED: protein S-acyltransferase 24-like isoform X2 [Elaeis guineensis]
BMK_Unigene_29560	--	--	Cellular Component: mitochondrion (GO:0005739);;	--	--	--	Plant transposon protein;; DDE superfamily endonuclease;; Endonuclease related to archaeal Holliday junction resolvase	--	S	Function unknown	PREDICTED: putative nuclease HARBI1 [Camelina sativa]
BMK_Unigene_27179	--	--	--	--	[K]	Transcription	Associated with HOX	BEL1-like homeodomain protein 1 GN=F11F19.15 OS=Arabidopsis thaliana (Mouse-ear cress) PE=1 SV=1	K	Transcription	PREDICTED: LOW QUALITY PROTEIN: BEL1-like homeodomain protein 1 [Musa acuminata subsp. malaccensis]
BMK_Unigene_39792	--	--	Cellular Component: cell wall (GO:0005618);; Cellular Component: Golgi apparatus (GO:0005794);; Cellular Component: cytosol (GO:0005829);; Molecular Function: glycogenin glucosyltransferase activity (GO:0008466);; Cellular Component: plasmodesma (GO:0009506);; Cellular Component: membrane (GO:0016020);; Biological Process: cellulose biosynthetic process (GO:0030244);; Biological Process: UDP-L-ar…	K13379|0|pda:103704494|UDP-arabinopyranose mutase 1; K13379 reversibly glycosylated polypeptide / UDP-arabinopyranose mutase [EC:2.4.1.- 5.4.99.30] (A)	--	--	Reversibly glycosylated polypeptide	Alpha-1,4-glucan-protein synthase [UDP-forming] 2 GN=UPTG2 OS=Solanum tuberosum (Potato) PE=1 SV=1	R	General function prediction only	PREDICTED: UDP-arabinopyranose mutase 1 [Phoenix dactylifera]
BMK_Unigene_61274	--	--	--	--	--	--	Thaumatin family	--	R	General function prediction only	PREDICTED: osmotin-like protein [Vitis vinifera]
BMK_Unigene_23059	--	--	--	--	[K]	Transcription	CCT motif;; B-box zinc finger	Zinc finger protein CONSTANS-LIKE 4 GN=COL4 OS=Arabidopsis thaliana (Mouse-ear cress) PE=2 SV=2	K	Transcription	PREDICTED: zinc finger protein CONSTANS-LIKE 4 [Elaeis guineensis]
BMK_Unigene_74680	[Q]	Secondary metabolites biosynthesis, transport and catabolism	Molecular Function: monooxygenase activity (GO:0004497);; Molecular Function: iron ion binding (GO:0005506);; Biological Process: iron ion transport (GO:0006826);; Molecular Function: zinc ion binding (GO:0008270);; Molecular Function: electron carrier activity (GO:0009055);; Biological Process: cellular response to iron ion starvation (GO:0010106);; Biological Process: response to nitrate (GO:00…	--	[QI]	--	Cytochrome P450	Cytochrome P450 87A3 GN=OSJNBa0088I22.16 OS=Oryza sativa subsp. japonica (Rice) PE=2 SV=3	Q	Secondary metabolites biosynthesis, transport and catabolism	PREDICTED: cytochrome P450 87A3 [Elaeis guineensis]
BMK_Unigene_17152	--	--	--	--	--	--	Remorin, C-terminal region	--	S	Function unknown	PREDICTED: uncharacterized protein LOC103718170 [Phoenix dactylifera]
BMK_Unigene_18488	[K]	Transcription	Molecular Function: nucleic acid binding (GO:0003676);; Cellular Component: nucleolus (GO:0005730);; Biological Process: RNA processing (GO:0006396);; Cellular Component: ribonucleoprotein complex (GO:0030529);;	K11098|7.70778e-46|mus:103985158|probable small nuclear ribonucleoprotein F isoform X1; K11098 small nuclear ribonucleoprotein F (A)	[A]	RNA processing and modification	LSM domain	Probable small nuclear ribonucleoprotein F GN=At4g30220 OS=Arabidopsis thaliana (Mouse-ear cress) PE=2 SV=1	A	RNA processing and modification	PREDICTED: probable small nuclear ribonucleoprotein F isoform X2 [Phoenix dactylifera]
BMK_Unigene_55124	[R]	General function prediction only	Biological Process: response to stress (GO:0006950);;	K09553|5.37285e-119|ota:Ot06g00760|stress-induced protein sti1-like protein (ISS); K09553 stress-induced-phosphoprotein 1 (A)	[O]	Posttranslational modification, protein turnover, chaperones	TPR repeat;; Tetratricopeptide repeat;; Tetratricopeptide repeat;; Tetratricopeptide repeat;; Tetratricopeptide repeat;; Tetratricopeptide repeat;; Tetratricopeptide repeat;; Tetratricopeptide repeat;; Tetratricopeptide repeat;; Tetratricopeptide repeat;; Tetratricopeptide repeat	Hsp70-Hsp90 organizing protein 3 GN=HOP3 OS=Arabidopsis thaliana (Mouse-ear cress) PE=2 SV=1	O	Posttranslational modification, protein turnover, chaperones	DEHA2E11594p [Debaryomyces hansenii CBS767]
BMK_Unigene_33980	--	--	--	--	--	--	TPR repeat;; Tetratricopeptide repeat;; Tetratricopeptide repeat	70 kDa peptidyl-prolyl isomerase GN=FKBP70 OS=Triticum aestivum (Wheat) PE=1 SV=1	R	General function prediction only	PREDICTED: nuclear pore complex protein Nup214-like [Phoenix dactylifera]
BMK_Unigene_88868	--	--	Cellular Component: membrane (GO:0016020);; Biological Process: metal ion transport (GO:0030001);; Molecular Function: metal ion transmembrane transporter activity (GO:0046873);; Biological Process: transmembrane transport (GO:0055085);;	--	[P]	Inorganic ion transport and metabolism	ZIP Zinc transporter	Putative zinc transporter At3g08650 GN=At3g08650 OS=Arabidopsis thaliana (Mouse-ear cress) PE=2 SV=2	P	Inorganic ion transport and metabolism	PREDICTED: putative zinc transporter At3g08650 [Musa acuminata subsp. malaccensis]
BMK_Unigene_02263	--	--	--	--	--	--	--	--	O	Posttranslational modification, protein turnover, chaperones	hypothetical protein POPTR_0005s22630g [Populus trichocarpa]
BMK_Unigene_17241	[RTKL]	--	Molecular Function: nucleotide binding (GO:0000166);; Molecular Function: protein kinase activity (GO:0004672);;	--	[T]	Signal transduction mechanisms	Protein tyrosine kinase;; Protein kinase domain	Probable receptor-like protein kinase At1g80640 (Precursor) GN=At1g80640 OS=Arabidopsis thaliana (Mouse-ear cress) PE=2 SV=1	T	Signal transduction mechanisms	PREDICTED: probable receptor-like protein kinase At1g80640 isoform X1 [Phoenix dactylifera]
BMK_Unigene_36371	[T]	Signal transduction mechanisms	Molecular Function: phosphoprotein phosphatase activity (GO:0004721);;	K14497|3.28231e-100|mus:103979690|probable protein phosphatase 2C 51; K14497 protein phosphatase 2C [EC:3.1.3.16] (A)	[T]	Signal transduction mechanisms	Protein phosphatase 2C;; Protein phosphatase 2C	Probable protein phosphatase 2C 8 GN=OSJNBa0049H05.30 OS=Oryza sativa subsp. japonica (Rice) PE=2 SV=1	T	Signal transduction mechanisms	PREDICTED: probable protein phosphatase 2C 51 [Musa acuminata subsp. malaccensis]
BMK_Unigene_81032	--	--	--	--	--	--	--	--	S	Function unknown	Retrotransposon gag protein [Asparagus officinalis]
BMK_Unigene_89353	--	--	--	--	--	--	PHD-finger;; Zinc finger, C3HC4 type (RING finger)	Uncharacterized protein At4g10930 GN=At4g10930 OS=Arabidopsis thaliana (Mouse-ear cress) PE=2 SV=1	O	Posttranslational modification, protein turnover, chaperones	PREDICTED: uncharacterized protein At4g10930-like isoform X2 [Musa acuminata subsp. malaccensis]
BMK_Unigene_42526	--	--	--	--	--	--	Stigma-specific protein, Stig1	--	R	General function prediction only	PREDICTED: keratin-associated protein 5-4 {ECO:0000250|UniProtKB:Q6L8H1}-like [Musa acuminata subsp. malaccensis]
BMK_Unigene_38469	[R]	General function prediction only	--	K14407|2.98596e-172|pda:103703217|cleavage stimulation factor subunit 2-like; K14407 cleavage stimulation factor subunit 2 (A)	[A]	RNA processing and modification	RNA recognition motif. (a.k.a. RRM, RBD, or RNP domain);; Hinge domain of cleavage stimulation factor subunit 2;; RNA recognition motif (a.k.a. RRM, RBD, or RNP domain);; RNA recognition motif. (a.k.a. RRM, RBD, or RNP domain)	Cleavage stimulating factor 64 {ECO:0000303|PubMed:12379796} OS=Arabidopsis thaliana (Mouse-ear cress) PE=1 SV=1	A	RNA processing and modification	PREDICTED: cleavage stimulating factor 64 isoform X1 [Elaeis guineensis]
BMK_Unigene_11813	--	--	--	--	--	--	Protein of unknown function (DUF4005);; IQ calmodulin-binding motif	Protein IQ-DOMAIN 31 GN=IQD31 OS=Arabidopsis thaliana (Mouse-ear cress) PE=1 SV=1	S	Function unknown	PREDICTED: protein IQ-DOMAIN 31-like isoform X1 [Elaeis guineensis]
BMK_Unigene_38715	[O]	Posttranslational modification, protein turnover, chaperones	--	--	[O]	Posttranslational modification, protein turnover, chaperones	--	Chaperone protein ClpC1, chloroplastic (Precursor) GN=K3K7.7 OS=Arabidopsis thaliana (Mouse-ear cress) PE=1 SV=1	O	Posttranslational modification, protein turnover, chaperones	PREDICTED: uncharacterized protein LOC103699317 [Phoenix dactylifera]
BMK_Unigene_83939	--	--	Molecular Function: nucleic acid binding (GO:0003676);; Molecular Function: ATP binding (GO:0005524);; Molecular Function: ATP-dependent helicase activity (GO:0008026);;	K03257|4.21402e-29|gmx:100806423|DEAD-box ATP-dependent RNA helicase 9-like; K03257 translation initiation factor 4A (A)	[J]	Translation, ribosomal structure and biogenesis	--	Eukaryotic initiation factor 4A-15 OS=Nicotiana tabacum (Common tobacco) PE=2 SV=1	J	Translation, ribosomal structure and biogenesis	PREDICTED: DEAD-box ATP-dependent RNA helicase 9-like [Glycine max]
BMK_Unigene_92339	--	--	--	--	--	--	Leucine rich repeat N-terminal domain	Receptor-like protein kinase HSL1 (Precursor) GN=HSL1 OS=Arabidopsis thaliana (Mouse-ear cress) PE=2 SV=1	--	--	PREDICTED: receptor-like protein kinase HSL1 [Elaeis guineensis]
BMK_Unigene_34733	--	--	Molecular Function: transferase activity (GO:0016740);;	K13508|2.00538e-41|mus:103978469|glycerol-3-phosphate acyltransferase 1-like; K13508 glycerol-3-phosphate acyltransferase [EC:2.3.1.15] (A)	--	--	--	Probable glycerol-3-phosphate acyltransferase 8 GN=F5I10.4/F5I10.5 OS=Arabidopsis thaliana (Mouse-ear cress) PE=2 SV=1	I	Lipid transport and metabolism	PREDICTED: glycerol-3-phosphate acyltransferase 1-like [Musa acuminata subsp. malaccensis]
BMK_Unigene_87536	[RTKL]	--	Molecular Function: protein serine/threonine kinase activity (GO:0004674);; Molecular Function: ATP binding (GO:0005524);; Biological Process: protein phosphorylation (GO:0006468);;	K08853|0|pda:103718429|AP2-associated protein kinase 1-like; K08853 AP2-associated kinase [EC:2.7.11.1] (A)	[T]	Signal transduction mechanisms	Protein kinase domain;; Protein tyrosine kinase	CBL-interacting protein kinase 22 GN=OSJNBa0049D13.5 OS=Oryza sativa subsp. japonica (Rice) PE=2 SV=1	T	Signal transduction mechanisms	PREDICTED: AP2-associated protein kinase 1-like [Elaeis guineensis]
BMK_Unigene_07430	--	--	Molecular Function: nucleic acid binding (GO:0003676);; Biological Process: shoot system development (GO:0048367);;	K13162|8.2051e-24|pda:103710787|poly(rC)-binding protein 3-like; K13162 poly(rC)-binding protein 2/3/4 (A)	[AR]	--	--	--	A	RNA processing and modification	PREDICTED: poly(rC)-binding protein 3-like [Phoenix dactylifera]
BMK_Unigene_77979	--	--	Cellular Component: mitochondrion (GO:0005739);;	--	[R]	General function prediction only	PPR repeat;; Pentatricopeptide repeat domain	Pentatricopeptide repeat-containing protein At4g18840 GN=PCMP-E101 OS=Arabidopsis thaliana (Mouse-ear cress) PE=3 SV=2	R	General function prediction only	PREDICTED: pentatricopeptide repeat-containing protein At4g18840 [Phoenix dactylifera]
BMK_Unigene_43522	--	--	--	--	--	--	Leucine rich repeat N-terminal domain;; Leucine Rich repeats (2 copies)	Putative receptor-like protein kinase At3g47110 (Precursor) GN=At3g47110 OS=Arabidopsis thaliana (Mouse-ear cress) PE=3 SV=1	--	--	PREDICTED: probable leucine-rich repeat receptor-like protein kinase At1g35710 [Elaeis guineensis]
BMK_Unigene_30208	--	--	--	--	--	--	Auxin responsive protein	Indole-3-acetic acid-induced protein ARG7 GN=ARG7 OS=Vigna radiata var. radiata (Mung bean) PE=2 SV=1	S	Function unknown	PREDICTED: indole-3-acetic acid-induced protein ARG7-like [Phoenix dactylifera]
BMK_Unigene_83983	--	--	--	--	--	--	--	--	--	--	embryo yellow protein, partial [Yucca filamentosa]
BMK_Unigene_39506	--	--	--	--	--	--	--	--	S	Function unknown	PREDICTED: hyaluronan mediated motility receptor-like [Elaeis guineensis]
BMK_Unigene_39237	--	--	--	--	[R]	General function prediction only	PPR repeat;; PPR repeat family;; PPR repeat;; Pentatricopeptide repeat domain;; DYW family of nucleic acid deaminases	Pentatricopeptide repeat-containing protein At5g44230 GN=PCMP-H17 OS=Arabidopsis thaliana (Mouse-ear cress) PE=2 SV=1	R	General function prediction only	PREDICTED: pentatricopeptide repeat-containing protein At5g44230 [Elaeis guineensis]
BMK_Unigene_10581	--	--	Cellular Component: cytoplasmic membrane-bounded vesicle (GO:0016023);;	--	[R]	General function prediction only	Leucine rich repeat;; Leucine Rich repeats (2 copies);; Leucine Rich Repeat;; Leucine rich repeat N-terminal domain;; Leucine rich repeat;; Leucine Rich repeat	LRR receptor-like serine/threonine-protein kinase ERECTA {ECO:0000303|PubMed:8624444} (Precursor) OS=Arabidopsis thaliana (Mouse-ear cress) PE=1 SV=1	R	General function prediction only	uncharacterized protein LOC100383537 precursor [Zea mays]
BMK_Unigene_35067	--	--	--	--	--	--	AP2 domain	Ethylene-responsive transcription factor ERF109 GN=ERF109 OS=Arabidopsis thaliana (Mouse-ear cress) PE=1 SV=1	K	Transcription	AP2 domain containing protein [Zea mays]
BMK_Unigene_62522	--	--	Biological Process: response to stress (GO:0006950);; Biological Process: signal transduction (GO:0007165);; Biological Process: metabolic process (GO:0008152);; Biological Process: response to hormone (GO:0009725);; Molecular Function: transferase activity (GO:0016740);; Biological Process: cellular response to organic substance (GO:0071310);; Biological Process: cellular response to oxygen-cont…	--	--	--	SAM dependent carboxyl methyltransferase	Anthranilate O-methyltransferase 3 GN=AAMT3 OS=Zea mays (Maize) PE=1 SV=1	R	General function prediction only	salicylic acid methyltransferase [Narcissus tazetta var. chinensis]
BMK_Unigene_64570	--	--	--	--	--	--	C2 domain	--	R	General function prediction only	PREDICTED: uncharacterized protein LOC105059316 [Elaeis guineensis]
BMK_Unigene_91469	[T]	Signal transduction mechanisms	Molecular Function: protein serine/threonine phosphatase activity (GO:0004722);; Cellular Component: cytosol (GO:0005829);; Biological Process: protein dephosphorylation (GO:0006470);; Biological Process: nucleocytoplasmic transport (GO:0006913);; Cellular Component: plasmodesma (GO:0009506);; Biological Process: red or far-red light signaling pathway (GO:0010017);; Cellular Component: nuclear sp…	K04460|0|mus:103987039|serine/threonine-protein phosphatase 5; K04460 serine/threonine-protein phosphatase 5 [EC:3.1.3.16] (A)	[R]	General function prediction only	POT family;; Calcineurin-like phosphoesterase;; PPP5 TPR repeat region;; TPR repeat;; Tetratricopeptide repeat;; Tetratricopeptide repeat;; Tetratricopeptide repeat;; Tetratricopeptide repeat;; Tetratricopeptide repeat;; Tetratricopeptide repeat;; Tetratricopeptide repeat	Protein NRT1/ PTR FAMILY 4.6 GN=At1g69850 OS=Arabidopsis thaliana (Mouse-ear cress) PE=1 SV=1	R	General function prediction only	PREDICTED: serine/threonine-protein phosphatase 5 [Musa acuminata subsp. malaccensis]
BMK_Unigene_17544	[R]	General function prediction only	--	--	[R]	General function prediction only	RNA recognition motif (a.k.a. RRM, RBD, or RNP domain);; RNA recognition motif. (a.k.a. RRM, RBD, or RNP domain);; RNA recognition motif. (a.k.a. RRM, RBD, or RNP domain);; Ataxin-2 C-terminal region	Polyadenylate-binding protein-interacting protein 9 GN=CID9 OS=Arabidopsis thaliana (Mouse-ear cress) PE=3 SV=1	R	General function prediction only	PREDICTED: polyadenylate-binding protein-interacting protein 9-like [Elaeis guineensis]
BMK_Unigene_86555	--	--	--	K12817|0|mus:103969588|pre-mRNA-splicing factor 18; K12817 pre-mRNA-splicing factor 18 (A)	[A]	RNA processing and modification	Prp18 domain;; pre-mRNA processing factor 4 (PRP4) like	--	A	RNA processing and modification	PREDICTED: pre-mRNA-splicing factor 18-like [Elaeis guineensis]
BMK_Unigene_28270	--	--	--	--	[R]	General function prediction only	Domain of unknown function (DUF4283)	--	R	General function prediction only	PREDICTED: uncharacterized protein LOC105041453 [Elaeis guineensis]
BMK_Unigene_17248	--	--	--	--	--	--	F-box-like;; F-box domain	F-box protein At3g27290 GN=At3g27290 OS=Arabidopsis thaliana (Mouse-ear cress) PE=2 SV=1	--	--	PREDICTED: F-box protein SKIP28-like, partial [Phoenix dactylifera]
BMK_Unigene_90490	[LKJ]	--	Molecular Function: nucleic acid binding (GO:0003676);; Molecular Function: ATP binding (GO:0005524);; Molecular Function: ATP-dependent helicase activity (GO:0008026);; Biological Process: pyrimidine ribonucleotide biosynthetic process (GO:0009220);;	K14779|1.36456e-63|mdm:103450079|DEAD-box ATP-dependent RNA helicase 57; K14779 ATP-dependent RNA helicase DDX52/ROK1 [EC:3.6.4.13] (A)	[A]	RNA processing and modification	--	DEAD-box ATP-dependent RNA helicase 57 OS=Oryza sativa subsp. japonica (Rice) PE=2 SV=2	A	RNA processing and modification	PREDICTED: DEAD-box ATP-dependent RNA helicase 57 isoform X2 [Malus domestica]
BMK_Unigene_34095	[RTKL]	--	Molecular Function: nucleotide binding (GO:0000166);; Molecular Function: protein kinase activity (GO:0004672);;	--	[T]	Signal transduction mechanisms	--	Casein kinase I isoform delta-like GN=At4g26100 OS=Arabidopsis thaliana (Mouse-ear cress) PE=2 SV=2	T	Signal transduction mechanisms	PREDICTED: casein kinase I-like isoform X1 [Elaeis guineensis]
BMK_Unigene_62244	[E]	Amino acid transport and metabolism	Molecular Function: glycine hydroxymethyltransferase activity (GO:0004372);; Cellular Component: mitochondrion (GO:0005739);; Biological Process: glycine metabolic process (GO:0006544);; Biological Process: L-serine metabolic process (GO:0006563);; Molecular Function: methyltransferase activity (GO:0008168);; Molecular Function: pyridoxal phosphate binding (GO:0030170);; Biological Process: methy…	K00600|0|csl:COCSUDRAFT_59654|SHMT-domain-containing protein; K00600 glycine hydroxymethyltransferase [EC:2.1.2.1] (A)	[E]	Amino acid transport and metabolism	Serine hydroxymethyltransferase;; Aminotransferase class I and II;; Aminotransferase class-V;; Beta-eliminating lyase	Serine hydroxymethyltransferase 2, mitochondrial (Precursor) GN=F2P16.40 OS=Arabidopsis thaliana (Mouse-ear cress) PE=2 SV=2	E	Amino acid transport and metabolism	serine hydroxymethyltransferase [Scheffersomyces stipitis CBS 6054]
BMK_Unigene_01313	--	--	Molecular Function: nucleic acid binding (GO:0003676);; Cellular Component: nucleus (GO:0005634);; Molecular Function: metal ion binding (GO:0046872);;	--	[R]	General function prediction only	C2H2-type zinc finger;; Zinc finger, C2H2 type	Zinc finger protein WIP4 OS=Arabidopsis thaliana (Mouse-ear cress) PE=2 SV=1	R	General function prediction only	PREDICTED: zinc finger protein WIP3-like [Elaeis guineensis]
BMK_Unigene_37508	[GEPR]	--	Molecular Function: sugar:proton symporter activity (GO:0005351);; Cellular Component: integral component of membrane (GO:0016021);; Molecular Function: 2-alkenal reductase [NAD(P)] activity (GO:0032440);; Biological Process: carbohydrate transmembrane transport (GO:0034219);; Biological Process: oxidation-reduction process (GO:0055114);;	--	[R]	General function prediction only	Sugar (and other) transporter;; Major Facilitator Superfamily	Probable polyol transporter 4 GN=PLT4 OS=Arabidopsis thaliana (Mouse-ear cress) PE=2 SV=1	R	General function prediction only	PREDICTED: probable polyol transporter 4 [Phoenix dactylifera]
BMK_Unigene_32459	[V]	Defense mechanisms	Molecular Function: ATP binding (GO:0005524);; Cellular Component: plasma membrane (GO:0005886);; Biological Process: ATP catabolic process (GO:0006200);; Biological Process: pollen maturation (GO:0010152);; Biological Process: pollen exine formation (GO:0010584);; Molecular Function: ATPase activity, coupled to transmembrane movement of substances (GO:0042626);;	--	[Q]	Secondary metabolites biosynthesis, transport and catabolism	ABC-2 type transporter;; ABC transporter;; ABC transporter	ABC transporter G family member 26 GN=MJG19.19 OS=Arabidopsis thaliana (Mouse-ear cress) PE=3 SV=2	Q	Secondary metabolites biosynthesis, transport and catabolism	PREDICTED: ABC transporter G family member 26 [Elaeis guineensis]
BMK_Unigene_15191	[T]	Signal transduction mechanisms	Biological Process: response to molecule of fungal origin (GO:0002238);; Biological Process: iron ion transport (GO:0006826);; Biological Process: cellular response to iron ion starvation (GO:0010106);; Biological Process: response to nitrate (GO:0010167);; Biological Process: nitrate transport (GO:0015706);;	--	--	--	Universal stress protein family	Universal stress protein A-like protein GN=At3g01520 OS=Arabidopsis thaliana (Mouse-ear cress) PE=1 SV=2	S	Function unknown	PREDICTED: uncharacterized protein LOC105058496 [Elaeis guineensis]
BMK_Unigene_17525	[R]	General function prediction only	Molecular Function: oxidoreductase activity (GO:0016491);;	--	[QR]	--	2OG-Fe(II) oxygenase superfamily;; non-haem dioxygenase in morphine synthesis N-terminal	1-aminocyclopropane-1-carboxylate oxidase homolog 12 GN=At5g59540 OS=Arabidopsis thaliana (Mouse-ear cress) PE=2 SV=1	Q	Secondary metabolites biosynthesis, transport and catabolism	PREDICTED: 1-aminocyclopropane-1-carboxylate oxidase homolog 1-like isoform X1 [Elaeis guineensis]
BMK_Unigene_39392	[G]	Carbohydrate transport and metabolism	Molecular Function: transketolase activity (GO:0004802);; Cellular Component: chloroplast thylakoid membrane (GO:0009535);; Cellular Component: chloroplast stroma (GO:0009570);; Biological Process: response to salt stress (GO:0009651);; Cellular Component: chloroplast envelope (GO:0009941);; Biological Process: reductive pentose-phosphate cycle (GO:0019253);; Biological Process: response to cadmi…	K00615|0|osa:4340025|Os06g0133800; K00615 transketolase [EC:2.2.1.1] (A)	[G]	Carbohydrate transport and metabolism	Transketolase, thiamine diphosphate binding domain;; Transketolase, pyrimidine binding domain;; Transketolase, C-terminal domain	Transketolase, chloroplastic (Precursor) OS=Solanum tuberosum (Potato) PE=2 SV=1	G	Carbohydrate transport and metabolism	PREDICTED: transketolase, chloroplastic [Nicotiana sylvestris]
BMK_Unigene_38328	--	--	--	--	[R]	General function prediction only	PPR repeat;; PPR repeat family;; PPR repeat;; Pentatricopeptide repeat domain;; Tetratricopeptide repeat;; Tetratricopeptide repeat	Pentatricopeptide repeat-containing protein At2g29760, chloroplastic (Precursor) GN=PCMP-H33 OS=Arabidopsis thaliana (Mouse-ear cress) PE=2 SV=1	R	General function prediction only	PREDICTED: pentatricopeptide repeat-containing protein At4g18840-like [Populus euphratica]
BMK_Unigene_39836	--	--	--	--	--	--	twin BRCT domain;; BRCA1 C Terminus (BRCT) domain	--	L	Replication, recombination and repair	PREDICTED: uncharacterized protein LOC103709336 isoform X1 [Phoenix dactylifera]
BMK_Unigene_49412	--	--	Biological Process: metabolic process (GO:0008152);; Molecular Function: mannan endo-1,6-alpha-mannosidase activity (GO:0008496);;	--	--	--	Glycosyl hydrolase family 76	--	S	Function unknown	Six-hairpin glycosidase [Candida tenuis ATCC 10573]
BMK_Unigene_14583	--	--	Cellular Component: chloroplast (GO:0009507);; Biological Process: photosynthesis, light harvesting (GO:0009765);; Cellular Component: membrane (GO:0016020);; Molecular Function: metal ion binding (GO:0046872);;	K08914|2.55694e-137|pda:103714770|chlorophyll a-b binding protein 13, chloroplastic; K08914 light-harvesting complex II chlorophyll a/b binding protein 3 (A)	--	--	Chlorophyll A-B binding protein	Chlorophyll a-b binding protein 13, chloroplastic (Precursor) GN=CAB13 OS=Solanum lycopersicum (Tomato) PE=1 SV=1	R	General function prediction only	PREDICTED: chlorophyll a-b binding protein 13, chloroplastic [Elaeis guineensis]
BMK_Unigene_25007	[GEPR]	--	Cellular Component: membrane (GO:0016020);;	--	--	--	BT1 family	Probable folate-biopterin transporter 2 GN=At5g25050 OS=Arabidopsis thaliana (Mouse-ear cress) PE=2 SV=1	R	General function prediction only	PREDICTED: probable folate-biopterin transporter 2 [Elaeis guineensis]
BMK_Unigene_91045	[RTKL]	--	Molecular Function: transferase activity, transferring phosphorus-containing groups (GO:0016772);;	--	--	--	Protein kinase domain;; Protein tyrosine kinase;; Salt stress response/antifungal	Cysteine-rich receptor-like protein kinase 25 (Precursor) GN=CRK25 OS=Arabidopsis thaliana (Mouse-ear cress) PE=3 SV=1	T	Signal transduction mechanisms	PREDICTED: putative receptor-like protein kinase At4g00960 [Elaeis guineensis]
BMK_Unigene_83181	--	--	--	K14767|9.01824e-21|pda:103708016|something about silencing protein 10; K14767 U3 small nucleolar RNA-associated protein 3 (A)	[B]	Chromatin structure and dynamics	--	--	B	Chromatin structure and dynamics	PREDICTED: something about silencing protein 10 [Elaeis guineensis]
BMK_Unigene_31776	--	--	Molecular Function: catalytic activity (GO:0003824);; Biological Process: post-embryonic development (GO:0009791);; Biological Process: shoot system development (GO:0048367);; Biological Process: reproductive structure development (GO:0048608);;	--	--	--	Allinase	Tryptophan aminotransferase-related protein 2 GN=TAR2 OS=Arabidopsis thaliana (Mouse-ear cress) PE=2 SV=1	E	Amino acid transport and metabolism	PREDICTED: tryptophan aminotransferase-related protein 2-like isoform X2 [Elaeis guineensis]
BMK_Unigene_22161	--	--	Cellular Component: plastid (GO:0009536);;	--	[T]	Signal transduction mechanisms	RhoGAP domain	Rho GTPase-activating protein 1 GN=ROPGAP1 OS=Arabidopsis thaliana (Mouse-ear cress) PE=2 SV=1	T	Signal transduction mechanisms	PREDICTED: rho GTPase-activating protein 5-like [Phoenix dactylifera]
BMK_Unigene_63807	--	--	--	--	--	--	Zinc knuckle	--	--	--	PREDICTED: uncharacterized protein LOC103700232, partial [Phoenix dactylifera]
BMK_Unigene_42680	--	--	Cellular Component: plastid (GO:0009536);;	--	--	--	--	Interactor of constitutive active ROPs 3 GN=F15L12.15 OS=Arabidopsis thaliana (Mouse-ear cress) PE=1 SV=1	S	Function unknown	PREDICTED: interactor of constitutive active ROPs 2, chloroplastic-like [Elaeis guineensis]
BMK_Unigene_17899	--	--	--	--	--	--	--	--	S	Function unknown	hypothetical protein F775_32331 [Aegilops tauschii]
BMK_Unigene_51350	[LKJ]	--	Molecular Function: translation initiation factor activity (GO:0003743);; Molecular Function: ATP binding (GO:0005524);; Cellular Component: nucleolus (GO:0005730);; Cellular Component: vacuolar membrane (GO:0005774);; Cellular Component: Golgi apparatus (GO:0005794);; Cellular Component: cytosol (GO:0005829);; Cellular Component: plasma membrane (GO:0005886);; Biological Process: translational i…	K03257|8.24183e-80|pper:PRUPE_ppa006409mg|hypothetical protein; K03257 translation initiation factor 4A (A)	[J]	Translation, ribosomal structure and biogenesis	Helicase conserved C-terminal domain	Eukaryotic initiation factor 4A-6 (Fragment) OS=Nicotiana tabacum (Common tobacco) PE=2 SV=1	J	Translation, ribosomal structure and biogenesis	Eukaryotic initiation factor 4A-1 [Morus notabilis]
BMK_Unigene_84539	--	--	Molecular Function: DNA binding (GO:0003677);; Molecular Function: DNA-directed DNA polymerase activity (GO:0003887);; Biological Process: DNA-dependent DNA replication (GO:0006261);; Cellular Component: epsilon DNA polymerase complex (GO:0008622);;	K02325|2.15487e-28|pda:103708618|DNA polymerase epsilon subunit 2; K02325 DNA polymerase epsilon subunit 2 [EC:2.7.7.7] (A)	--	--	DNA polymerases epsilon N terminal	--	L	Replication, recombination and repair	PREDICTED: DNA polymerase epsilon subunit 2 isoform X1 [Elaeis guineensis]
BMK_Unigene_79274	--	--	--	--	--	--	--	--	T	Signal transduction mechanisms	hypothetical protein SORBIDRAFT_03g031895 [Sorghum bicolor]
BMK_Unigene_08248	[S]	Function unknown	Molecular Function: nucleotide binding (GO:0000166);; Molecular Function: fructose-bisphosphate aldolase activity (GO:0004332);; Molecular Function: phosphogluconate dehydrogenase (decarboxylating) activity (GO:0004616);; Cellular Component: nucleus (GO:0005634);; Biological Process: glycolytic process (GO:0006096);; Biological Process: pentose-phosphate shunt (GO:0006098);; Biological Process: v…	--	[R]	General function prediction only	Fructose-bisphosphate aldolase class-II;; NAD binding domain of 6-phosphogluconate dehydrogenase;; NAD-binding of NADP-dependent 3-hydroxyisobutyrate dehydrogenase;; Protein of unknown function, DUF1537;; NADP oxidoreductase coenzyme F420-dependent;; 3-hydroxyacyl-CoA dehydrogenase, NAD binding domain	Sugar transport protein 8 GN=STP8 OS=Arabidopsis thaliana (Mouse-ear cress) PE=2 SV=2	G	Carbohydrate transport and metabolism	PREDICTED: uncharacterized protein LOC105053205 [Elaeis guineensis]
BMK_Unigene_25794	--	--	--	--	--	--	--	--	--	--	conserved hypothetical protein [Ricinus communis]
BMK_Unigene_76443	--	--	--	--	--	--	--	--	--	--	PREDICTED: uncharacterized protein LOC101300039 [Fragaria vesca subsp. vesca]
BMK_Unigene_19911	--	--	--	--	[R]	General function prediction only	--	--	--	--	Integrase core domain containing protein [Solanum demissum]
BMK_Unigene_00639	[RTKL]	--	--	--	[T]	Signal transduction mechanisms	Protein tyrosine kinase;; Protein kinase domain	Probable receptor-like protein kinase At5g47070 GN=At5g47070 OS=Arabidopsis thaliana (Mouse-ear cress) PE=1 SV=1	T	Signal transduction mechanisms	PREDICTED: probable receptor-like protein kinase At5g47070 [Phoenix dactylifera]
BMK_Unigene_67119	--	--	Biological Process: phosphorelay signal transduction system (GO:0000160);; Molecular Function: signal transducer activity (GO:0004871);; Molecular Function: 2-alkenal reductase [NAD(P)] activity (GO:0032440);; Biological Process: oxidation-reduction process (GO:0055114);;	K14490|1.6594e-23|tcc:TCM_021095|Histidine-containing phosphotransfer protein 1 isoform 1; K14490 histidine-containing phosphotransfer peotein (A)	[T]	Signal transduction mechanisms	--	Histidine-containing phosphotransfer protein 1 GN=MIL23.8 OS=Arabidopsis thaliana (Mouse-ear cress) PE=1 SV=1	T	Signal transduction mechanisms	Histidine-containing phosphotransfer protein 1 isoform 1 [Theobroma cacao]
BMK_Unigene_68455	--	--	Molecular Function: protein kinase activity (GO:0004672);; Biological Process: phosphorylation (GO:0016310);;	--	--	--	Domain of unknown function (DUF3403)	Receptor-like serine/threonine-protein kinase SD1-7 (Precursor) GN=F1E22.15 OS=Arabidopsis thaliana (Mouse-ear cress) PE=1 SV=1	T	Signal transduction mechanisms	PREDICTED: receptor-like serine/threonine-protein kinase SD1-8 [Elaeis guineensis]
BMK_Unigene_84635	--	--	Cellular Component: cytoplasmic membrane-bounded vesicle (GO:0016023);;	--	--	--	Protein of unknown function, DUF538	--	R	General function prediction only	PREDICTED: uncharacterized protein LOC105046447 [Elaeis guineensis]
BMK_Unigene_29437	--	--	Molecular Function: transferase activity (GO:0016740);;	--	[GC]	--	UDP-glucoronosyl and UDP-glucosyl transferase	UDP-glycosyltransferase 73C3 GN=UGT73C3 OS=Arabidopsis thaliana (Mouse-ear cress) PE=2 SV=1	G	Carbohydrate transport and metabolism	PREDICTED: UDP-glycosyltransferase 73C6-like [Elaeis guineensis]
BMK_Unigene_92282	--	--	--	--	--	--	--	--	R	General function prediction only	PREDICTED: uncharacterized protein LOC103705525 isoform X1 [Phoenix dactylifera]
BMK_Unigene_37211	[C]	Energy production and conversion	Molecular Function: ATP binding (GO:0005524);; Biological Process: ATP synthesis coupled proton transport (GO:0015986);; Biological Process: ATP hydrolysis coupled proton transport (GO:0015991);; Cellular Component: proton-transporting ATP synthase complex, catalytic core F(1) (GO:0045261);; Molecular Function: proton-transporting ATP synthase activity, rotational mechanism (GO:0046933);;	K02133|6.13385e-148|eus:EUTSA_v100131681m|hypothetical protein; K02133 F-type H+-transporting ATPase subunit beta [EC:3.6.3.14] (A)	[C]	Energy production and conversion	ATP synthase alpha/beta family, nucleotide-binding domain;; ATP synthase alpha/beta chain, C terminal domain	ATP synthase subunit beta, mitochondrial (Precursor) GN=ATPB OS=Zea mays (Maize) PE=1 SV=1	C	Energy production and conversion	ATP synthase beta chain, mitochondrial precursor [Lodderomyces elongisporus NRRL YB-4239]
BMK_Unigene_38112	--	--	Cellular Component: cell wall (GO:0005618);; Cellular Component: Golgi apparatus (GO:0005794);; Cellular Component: cytosol (GO:0005829);; Biological Process: glucose catabolic process (GO:0006007);; Molecular Function: glycogenin glucosyltransferase activity (GO:0008466);; Cellular Component: plasmodesma (GO:0009506);; Biological Process: response to sucrose (GO:0009744);; Biological Process: re…	K13379|0|pda:103715197|probable UDP-arabinopyranose mutase 2; K13379 reversibly glycosylated polypeptide / UDP-arabinopyranose mutase [EC:2.4.1.- 5.4.99.30] (A)	--	--	Reversibly glycosylated polypeptide	Probable UDP-arabinopyranose mutase 5 GN=RGP5 OS=Arabidopsis thaliana (Mouse-ear cress) PE=1 SV=1	R	General function prediction only	PREDICTED: probable UDP-arabinopyranose mutase 2 [Phoenix dactylifera]
BMK_Unigene_92377	--	--	Cellular Component: cytosol (GO:0005829);; Biological Process: protein glycosylation (GO:0006486);; Biological Process: protein targeting to vacuole (GO:0006623);; Molecular Function: zinc ion binding (GO:0008270);;	--	[O]	Posttranslational modification, protein turnover, chaperones	--	--	O	Posttranslational modification, protein turnover, chaperones	unknown [Lotus japonicus]
BMK_Unigene_72561	[OC]	--	Biological Process: rRNA processing (GO:0006364);; Biological Process: tRNA metabolic process (GO:0006399);; Biological Process: glycerol ether metabolic process (GO:0006662);; Molecular Function: electron carrier activity (GO:0009055);; Cellular Component: nucleoid (GO:0009295);; Cellular Component: thylakoid (GO:0009579);; Biological Process: chloroplast organization (GO:0009658);; Molecular Fu…	--	[O]	Posttranslational modification, protein turnover, chaperones	Thioredoxin;; Thioredoxin-like domain;; Thioredoxin-like;; AhpC/TSA family	Thioredoxin-like protein CITRX2, chloroplastic {ECO:0000303|PubMed:15131698} (Precursor) OS=Nicotiana benthamiana PE=1 SV=1	O	Posttranslational modification, protein turnover, chaperones	PREDICTED: thioredoxin-like protein CITRX, chloroplastic [Musa acuminata subsp. malaccensis]
BMK_Unigene_85580	--	--	Cellular Component: intracellular part (GO:0044424);;	--	[TZ]	--	--	Formin-like protein 6 (Precursor) GN=FH6 OS=Arabidopsis thaliana (Mouse-ear cress) PE=2 SV=1	P	Inorganic ion transport and metabolism	PREDICTED: formin-like protein 8 [Musa acuminata subsp. malaccensis]
BMK_Unigene_20940	--	--	--	--	[S]	Function unknown	Predicted membrane protein	--	S	Function unknown	PREDICTED: transmembrane protein adipocyte-associated 1-like [Elaeis guineensis]
BMK_Unigene_76215	[G]	Carbohydrate transport and metabolism	Molecular Function: hydrolase activity, hydrolyzing O-glycosyl compounds (GO:0004553);; Biological Process: carbohydrate metabolic process (GO:0005975);; Molecular Function: cation binding (GO:0043169);;	K01214|2.17836e-33|pda:103713120|isoamylase 1, chloroplastic; K01214 isoamylase [EC:3.2.1.68] (A)	[G]	Carbohydrate transport and metabolism	--	Isoamylase 1, chloroplastic (Precursor) GN=ISA1 OS=Arabidopsis thaliana (Mouse-ear cress) PE=1 SV=1	G	Carbohydrate transport and metabolism	PREDICTED: isoamylase 1, chloroplastic [Nelumbo nucifera]
BMK_Unigene_63107	[L]	Replication, recombination and repair	Cellular Component: plastid (GO:0009536);;	--	[D]	Cell cycle control, cell division, chromosome partitioning	Nucleotidyltransferase domain	--	O	Posttranslational modification, protein turnover, chaperones	PREDICTED: uncharacterized protein LOC105055638 isoform X1 [Elaeis guineensis]
BMK_Unigene_09854	--	--	Molecular Function: calcium ion binding (GO:0005509);; Molecular Function: calcium-dependent phospholipid binding (GO:0005544);;	--	[U]	Intracellular trafficking, secretion, and vesicular transport	Annexin	Annexin-like protein RJ4 OS=Fragaria ananassa (Strawberry) PE=2 SV=2	U	Intracellular trafficking, secretion, and vesicular transport	annexin4 [Ornithogalum saundersiae]
BMK_Unigene_21744	--	--	Molecular Function: ubiquitin-protein transferase activity (GO:0004842);; Biological Process: toxin catabolic process (GO:0009407);; Biological Process: protein ubiquitination (GO:0016567);;	K10268|0|mus:103988581|F-box/LRR-repeat protein 3-like; K10268 F-box and leucine-rich repeat protein 2/20 (A)	[R]	General function prediction only	Leucine Rich repeat;; Leucine rich repeat;; Leucine Rich repeats (2 copies);; Leucine Rich Repeat	F-box/LRR-repeat protein 3 GN=FBL3 OS=Arabidopsis thaliana (Mouse-ear cress) PE=2 SV=1	R	General function prediction only	PREDICTED: F-box/LRR-repeat protein 3-like [Musa acuminata subsp. malaccensis]
BMK_Unigene_90874	--	--	--	K11855|1.71337e-152|pda:103711769|ubiquitin carboxyl-terminal hydrolase 21-like; K11855 ubiquitin carboxyl-terminal hydrolase 36/42 [EC:3.4.19.12] (A)	[O]	Posttranslational modification, protein turnover, chaperones	Ubiquitin carboxyl-terminal hydrolase;; Ubiquitin carboxyl-terminal hydrolase	Ubiquitin carboxyl-terminal hydrolase 21 GN=UBP21 OS=Arabidopsis thaliana (Mouse-ear cress) PE=2 SV=1	O	Posttranslational modification, protein turnover, chaperones	PREDICTED: ubiquitin carboxyl-terminal hydrolase 21-like [Phoenix dactylifera]
BMK_Unigene_72128	--	--	--	--	--	--	--	--	--	--	PREDICTED: ran guanine nucleotide release factor isoform X1 [Elaeis guineensis]
BMK_Unigene_24185	--	--	--	K10523|3.17847e-116|mus:103986068|BTB/POZ domain-containing protein At1g01640; K10523 speckle-type POZ protein (A)	[DR]	--	BTB/POZ domain	BTB/POZ domain-containing protein At3g56230 GN=At3g56230 OS=Arabidopsis thaliana (Mouse-ear cress) PE=2 SV=1	D	Cell cycle control, cell division, chromosome partitioning	PREDICTED: BTB/POZ domain-containing protein At1g01640 [Musa acuminata subsp. malaccensis]
BMK_Unigene_38344	--	--	--	--	--	--	--	--	S	Function unknown	PREDICTED: uncharacterized protein LOC103721513 isoform X1 [Phoenix dactylifera]
BMK_Unigene_31238	--	--	Molecular Function: hydrolase activity (GO:0016787);;	K01051|3.10923e-75|gmx:100783964|pectinesterase 2-like; K01051 pectinesterase [EC:3.1.1.11] (A)	--	--	Pectinesterase;; Pectinesterase	Pectinesterase 2 (Precursor) GN=PECS-2.1 OS=Citrus sinensis (Sweet orange) PE=2 SV=1	G	Carbohydrate transport and metabolism	Pectinesterase 2 [Glycine soja]
BMK_Unigene_07844	[J]	Translation, ribosomal structure and biogenesis	Molecular Function: RNA binding (GO:0003723);; Biological Process: rRNA processing (GO:0006364);; Biological Process: cell proliferation (GO:0008283);; Molecular Function: S-adenosylmethionine-dependent methyltransferase activity (GO:0008757);; Biological Process: leaf morphogenesis (GO:0009965);; Biological Process: root morphogenesis (GO:0010015);; Biological Process: methylation (GO:0032259);;…	K14835|0|mus:103992362|probable 28S rRNA (cytosine(4447)-C(5))-methyltransferase isoform X1; K14835 ribosomal RNA methyltransferase Nop2 [EC:2.1.1.-] (A)	[A]	RNA processing and modification	NOL1/NOP2/sun family	--	A	RNA processing and modification	PREDICTED: 25S rRNA (cytosine-C(5))-methyltransferase nop2-like [Elaeis guineensis]
BMK_Unigene_79977	--	--	Cellular Component: plastid (GO:0009536);;	--	--	--	--	--	S	Function unknown	PREDICTED: uncharacterized protein LOC103697291 [Phoenix dactylifera]
BMK_Unigene_87207	--	--	--	K13464|5.70267e-47|pda:103703305|protein TIFY 10B-like; K13464 jasmonate ZIM domain-containing protein (A)	--	--	tify domain;; Divergent CCT motif	Protein TIFY 10B OS=Arabidopsis thaliana (Mouse-ear cress) PE=1 SV=1	K	Transcription	PREDICTED: protein TIFY 10B-like [Elaeis guineensis]
BMK_Unigene_85734	--	--	Biological Process: aromatic amino acid family biosynthetic process (GO:0009073);; Cellular Component: chloroplast stroma (GO:0009570);; Cellular Component: proplastid stroma (GO:0009571);; Biological Process: photosystem II assembly (GO:0010207);; Biological Process: iron-sulfur cluster assembly (GO:0016226);;	--	--	--	Domain of unknown function (DUF1995)	Protein LOW PSII ACCUMULATION 3, chloroplastic (Precursor) GN=LPA3 OS=Arabidopsis thaliana (Mouse-ear cress) PE=1 SV=1	S	Function unknown	PREDICTED: protein LOW PSII ACCUMULATION 3, chloroplastic isoform X1 [Phoenix dactylifera]
BMK_Unigene_82850	[R]	General function prediction only	Molecular Function: structural molecule activity (GO:0005198);; Biological Process: intracellular protein transport (GO:0006886);; Biological Process: vesicle-mediated transport (GO:0016192);; Cellular Component: membrane coat (GO:0030117);; Cellular Component: COPI-coated vesicle membrane (GO:0030663);;	K17302|2.12423e-12|osa:4340097|Os06g0143900; K17302 coatomer, subunit beta' (A)	[U]	Intracellular trafficking, secretion, and vesicular transport	--	Coatomer subunit beta&apos;-1 GN=OSJNBa0007O20.8-1 OS=Oryza sativa subsp. japonica (Rice) PE=2 SV=1	U	Intracellular trafficking, secretion, and vesicular transport	PREDICTED: coatomer subunit beta&apos;-1-like [Elaeis guineensis]
BMK_Unigene_80930	--	--	Molecular Function: metal ion binding (GO:0046872);;	--	[O]	Posttranslational modification, protein turnover, chaperones	Ring finger domain	E3 ubiquitin-protein ligase RHA2A GN=RHA2A OS=Arabidopsis thaliana (Mouse-ear cress) PE=1 SV=1	O	Posttranslational modification, protein turnover, chaperones	PREDICTED: putative RING-H2 finger protein ATL50 [Musa acuminata subsp. malaccensis]
BMK_Unigene_35743	[J]	Translation, ribosomal structure and biogenesis	--	K17943|7.8491e-171|pda:103704151|pumilio homolog 2-like; K17943 pumilio RNA-binding family (A)	[J]	Translation, ribosomal structure and biogenesis	Nucleic acid binding protein NABP	Pumilio homolog 1 GN=APUM1 OS=Arabidopsis thaliana (Mouse-ear cress) PE=1 SV=1	J	Translation, ribosomal structure and biogenesis	PREDICTED: pumilio homolog 2-like [Nelumbo nucifera]
BMK_Unigene_49385	--	--	Molecular Function: protein serine/threonine kinase activity (GO:0004674);; Molecular Function: ATP binding (GO:0005524);; Biological Process: protein phosphorylation (GO:0006468);; Biological Process: intracellular signal transduction (GO:0035556);; Molecular Function: metal ion binding (GO:0046872);;	--	[T]	Signal transduction mechanisms	--	--	T	Signal transduction mechanisms	predicted protein [Scheffersomyces stipitis CBS 6054]
BMK_Unigene_81319	[B]	Chromatin structure and dynamics	Cellular Component: nucleus (GO:0005634);; Biological Process: regulation of transcription, DNA-templated (GO:0006355);; Molecular Function: transferase activity, transferring acyl groups other than amino-acyl groups (GO:0016747);;	K11308|7.23811e-96|pda:103721722|putative MYST-like histone acetyltransferase 1; K11308 histone acetyltransferase MYST1 [EC:2.3.1.48] (A)	[B]	Chromatin structure and dynamics	RNA binding activity-knot of a chromodomain	Putative MYST-like histone acetyltransferase 1 GN=OJ1339_F05.128 OS=Oryza sativa subsp. japonica (Rice) PE=3 SV=1	B	Chromatin structure and dynamics	PREDICTED: putative MYST-like histone acetyltransferase 1 isoform X2 [Elaeis guineensis]
BMK_Unigene_89103	--	--	Biological Process: cell cycle checkpoint (GO:0000075);; Biological Process: DNA repair (GO:0006281);; Molecular Function: hydrolase activity (GO:0016787);;	K10994|1.61922e-38|mdm:103433915|cell cycle checkpoint control protein RAD9A; K10994 cell cycle checkpoint control protein RAD9A [EC:3.1.11.2] (A)	[DL]	--	--	--	L	Replication, recombination and repair	PREDICTED: cell cycle checkpoint control protein RAD9A isoform X1 [Malus domestica]
BMK_Unigene_68076	--	--	--	--	[R]	General function prediction only	--	--	R	General function prediction only	BRCA1-associated RING domain protein 1 [Triticum urartu]
BMK_Unigene_91204	[E]	Amino acid transport and metabolism	Molecular Function: 5-methyltetrahydropteroyltriglutamate-homocysteine S-methyltransferase activity (GO:0003871);; Molecular Function: copper ion binding (GO:0005507);; Cellular Component: peroxisome (GO:0005777);; Cellular Component: cytosol (GO:0005829);; Cellular Component: plasma membrane (GO:0005886);; Molecular Function: zinc ion binding (GO:0008270);; Molecular Function: methionine synthas…	K00549|0|pda:103707070|5-methyltetrahydropteroyltriglutamate--homocysteine methyltransferase 1-like; K00549 5-methyltetrahydropteroyltriglutamate--homocysteine methyltransferase [EC:2.1.1.14] (A)	[E]	Amino acid transport and metabolism	Cobalamin-independent synthase, N-terminal domain;; Cobalamin-independent synthase, Catalytic domain	5-methyltetrahydropteroyltriglutamate--homocysteine methyltransferase 2 OS=Oryza sativa subsp. japonica (Rice) PE=2 SV=1	E	Amino acid transport and metabolism	PREDICTED: 5-methyltetrahydropteroyltriglutamate--homocysteine methyltransferase 1-like [Elaeis guineensis]
BMK_Unigene_69790	--	--	--	--	--	--	--	--	R	General function prediction only	PREDICTED: uncharacterized protein LOC103717641 [Phoenix dactylifera]
BMK_Unigene_36489	[J]	Translation, ribosomal structure and biogenesis	Molecular Function: RNA binding (GO:0003723);; Molecular Function: structural constituent of ribosome (GO:0003735);; Cellular Component: cell wall (GO:0005618);; Cellular Component: nucleolus (GO:0005730);; Cellular Component: vacuole (GO:0005773);; Cellular Component: plasma membrane (GO:0005886);; Biological Process: translation (GO:0006412);; Cellular Component: cytosolic small ribosomal subun…	K02964|9.3916e-93|pda:103722458|40S ribosomal protein S18; K02964 small subunit ribosomal protein S18e (A)	[J]	Translation, ribosomal structure and biogenesis	Ribosomal protein S13/S18	40S ribosomal protein S18 GN=RPS18C OS=Arabidopsis thaliana (Mouse-ear cress) PE=1 SV=1	J	Translation, ribosomal structure and biogenesis	PREDICTED: 40S ribosomal protein S18 [Elaeis guineensis]
BMK_Unigene_62021	--	--	Molecular Function: voltage-gated potassium channel activity (GO:0005249);; Biological Process: potassium ion transport (GO:0006813);; Cellular Component: voltage-gated potassium channel complex (GO:0008076);; Biological Process: protein homooligomerization (GO:0051260);;	--	[R]	General function prediction only	BTB/POZ domain	BTB/POZ domain-containing protein At3g09030 GN=At3g09030 OS=Arabidopsis thaliana (Mouse-ear cress) PE=2 SV=1	R	General function prediction only	BTB/POZ domain-containing protein [Morus notabilis]
BMK_Unigene_23258	--	--	--	--	[S]	Function unknown	Protein of unknown function (DUF962)	--	S	Function unknown	PREDICTED: uncharacterized endoplasmic reticulum membrane protein YGL010W-like [Elaeis guineensis]
BMK_Unigene_87990	--	--	Biological Process: defense response (GO:0006952);; Biological Process: response to biotic stimulus (GO:0009607);;	--	--	--	Pathogenesis-related protein Bet v I family	MLP-like protein 34 GN=MLP34 OS=Arabidopsis thaliana (Mouse-ear cress) PE=2 SV=1	--	--	hypothetical protein POPTR_0004s01950g [Populus trichocarpa]
BMK_Unigene_64928	--	--	Molecular Function: N-acetyltransferase activity (GO:0008080);;	--	--	--	Acetyltransferase (GNAT) family;; FR47-like protein	Probable N-acetyltransferase HLS1-like GN=At2g23060 OS=Arabidopsis thaliana (Mouse-ear cress) PE=2 SV=1	R	General function prediction only	PREDICTED: probable N-acetyltransferase HLS1 [Phoenix dactylifera]
BMK_Unigene_17501	[H]	Coenzyme transport and metabolism	Molecular Function: dimethylallyltranstransferase activity (GO:0004161);; Cellular Component: mitochondrion (GO:0005739);; Biological Process: ubiquinone biosynthetic process (GO:0006744);; Biological Process: isoprenoid biosynthetic process (GO:0008299);; Cellular Component: chloroplast (GO:0009507);; Biological Process: embryo development (GO:0009790);; Molecular Function: metal ion binding (GO…	K14066|2.06986e-91|pda:103705621|solanesyl-diphosphate synthase 1, mitochondrial-like; K14066 geranyl diphosphate synthase [EC:2.5.1.1] (A)	[H]	Coenzyme transport and metabolism	Polyprenyl synthetase	Solanesyl-diphosphate synthase 1, mitochondrial (Precursor) GN=SPS1 OS=Oryza sativa subsp. japonica (Rice) PE=1 SV=1	H	Coenzyme transport and metabolism	PREDICTED: solanesyl-diphosphate synthase 1, mitochondrial-like isoform X2 [Phoenix dactylifera]
BMK_Unigene_59435	[E]	Amino acid transport and metabolism	Molecular Function: homoserine dehydrogenase activity (GO:0004412);; Biological Process: methionine biosynthetic process (GO:0009086);; Biological Process: threonine biosynthetic process (GO:0009088);; Biological Process: isoleucine biosynthetic process (GO:0009097);; Molecular Function: NADP binding (GO:0050661);; Biological Process: oxidation-reduction process (GO:0055114);;	K12524|1.71275e-48|mpp:MICPUCDRAFT_32181|hypothetical protein; K12524 bifunctional aspartokinase / homoserine dehydrogenase 1 [EC:2.7.2.4 1.1.1.3] (A)	[E]	Amino acid transport and metabolism	Homoserine dehydrogenase;; Homoserine dehydrogenase, NAD binding domain	Homoserine dehydrogenase (Precursor) GN=AKHSDH1 OS=Zea mays (Maize) PE=2 SV=1	E	Amino acid transport and metabolism	DEHA2F01298p [Debaryomyces hansenii CBS767]
BMK_Unigene_34258	[G]	Carbohydrate transport and metabolism	Molecular Function: beta-galactosidase activity (GO:0004565);; Biological Process: carbohydrate metabolic process (GO:0005975);; Cellular Component: cytoplasmic membrane-bounded vesicle (GO:0016023);; Molecular Function: carbohydrate binding (GO:0030246);; Cellular Component: apoplast (GO:0048046);;	--	[G]	Carbohydrate transport and metabolism	Glycosyl hydrolases family 35;; Galactose binding lectin domain;; Beta-galactosidase;; Beta-galactosidase jelly roll domain;; Glycosyl hydrolases family 2, sugar binding domain	Beta-galactosidase 5 (Precursor) OS=Oryza sativa subsp. japonica (Rice) PE=2 SV=1	G	Carbohydrate transport and metabolism	PREDICTED: beta-galactosidase 5-like [Elaeis guineensis]
BMK_Unigene_20096	--	--	--	--	--	--	PRA1 family protein	--	S	Function unknown	PREDICTED: uncharacterized protein LOC103985853 [Musa acuminata subsp. malaccensis]
BMK_Unigene_38348	--	--	--	--	--	--	--	--	--	--	hypothetical protein CISIN_1g046413mg, partial [Citrus sinensis]
BMK_Unigene_25990	--	--	--	--	--	--	--	--	T	Signal transduction mechanisms	--
BMK_Unigene_58656	--	--	--	--	--	--	--	Putative F-box/FBD/LRR-repeat protein At5g25850 GN=At5g25850 OS=Arabidopsis thaliana (Mouse-ear cress) PE=4 SV=1	R	General function prediction only	PREDICTED: F-box/FBD/LRR-repeat protein At1g16930-like [Musa acuminata subsp. malaccensis]
BMK_Unigene_74541	--	--	--	--	--	--	--	--	--	--	PREDICTED: pentatricopeptide repeat-containing protein At5g66520-like [Elaeis guineensis]
BMK_Unigene_74834	--	--	--	K09273|9.71103e-117|mus:103987790|high mobility group B protein 13; K09273 upstream-binding transcription factor (A)	[R]	General function prediction only	HMG (high mobility group) box;; HMG-box domain;; CHDNT (NUC034) domain	High mobility group B protein 13 OS=Arabidopsis thaliana (Mouse-ear cress) PE=2 SV=1	R	General function prediction only	PREDICTED: high mobility group B protein 6-like isoform X1 [Elaeis guineensis]
BMK_Unigene_23677	--	--	--	--	--	--	--	--	S	Function unknown	PREDICTED: uncharacterized protein LOC104598670 isoform X1 [Nelumbo nucifera]
BMK_Unigene_88043	--	--	--	--	--	--	Plant organelle RNA recognition domain	Protein ROOT PRIMORDIUM DEFECTIVE 1 GN=RPD1 OS=Arabidopsis thaliana (Mouse-ear cress) PE=1 SV=1	S	Function unknown	PREDICTED: protein ROOT PRIMORDIUM DEFECTIVE 1 [Phoenix dactylifera]
BMK_Unigene_11135	--	--	--	K15559|5.06884e-131|pda:103717469|regulation of nuclear pre-mRNA domain-containing protein 2-like; K15559 regulator of Ty1 transposition protein 103 (A)	[A]	RNA processing and modification	RNA polymerase II-binding domain.	--	A	RNA processing and modification	PREDICTED: regulation of nuclear pre-mRNA domain-containing protein 1B-like [Elaeis guineensis]
BMK_Unigene_00859	--	--	--	--	--	--	--	--	S	Function unknown	PREDICTED: NAC domain-containing protein 100-like [Musa acuminata subsp. malaccensis]
BMK_Unigene_13408	[K]	Transcription	Cellular Component: DNA-directed RNA polymerase IV complex (GO:0000418);; Molecular Function: DNA binding (GO:0003677);; Molecular Function: DNA-directed RNA polymerase activity (GO:0003899);; Cellular Component: DNA-directed RNA polymerase II, core complex (GO:0005665);; Biological Process: transcription, DNA-templated (GO:0006351);; Molecular Function: zinc ion binding (GO:0008270);;	K03007|9.50229e-43|atr:s00032p00243320|AMTR_s00032p00243320; hypothetical protein; K03007 DNA-directed RNA polymerases I, II, and III subunit RPABC5 (A)	[K]	Transcription	RNA polymerases N / 8 kDa subunit	DNA-directed RNA polymerases I, II, and III subunit RPABC5 OS=Brassica napus (Rape) PE=3 SV=1	K	Transcription	hypothetical protein AMTR_s00001p00093860 [Amborella trichopoda]
BMK_Unigene_77199	--	--	--	--	--	--	--	--	S	Function unknown	PREDICTED: uncharacterized protein LOC104605411 [Nelumbo nucifera]
BMK_Unigene_91745	[G]	Carbohydrate transport and metabolism	Molecular Function: beta-N-acetylhexosaminidase activity (GO:0004563);; Cellular Component: plasma membrane (GO:0005886);; Biological Process: carbohydrate metabolic process (GO:0005975);; Cellular Component: plant-type cell wall (GO:0009505);; Cellular Component: cytoplasmic membrane-bounded vesicle (GO:0016023);;	--	[G]	Carbohydrate transport and metabolism	Meiosis protein SPO22/ZIP4 like;; Glycosyl hydrolase family 20, catalytic domain;; beta-acetyl hexosaminidase like;; Glycosyl hydrolase family 20, domain 2	Beta-hexosaminidase 3 (Precursor) GN=F5I14.13 OS=Arabidopsis thaliana (Mouse-ear cress) PE=1 SV=1	S	Function unknown	PREDICTED: uncharacterized protein LOC103706066 [Phoenix dactylifera]
BMK_Unigene_80861	--	--	Molecular Function: nucleotide binding (GO:0000166);; Molecular Function: catalytic activity (GO:0003824);; Cellular Component: plastid (GO:0009536);;	--	--	--	--	Protein Ycf2 {ECO:0000255|HAMAP-Rule:MF_01330} OS=Platanus occidentalis (Sycamore) PE=3 SV=1	O	Posttranslational modification, protein turnover, chaperones	ycf2, partial (chloroplast) [Allium cepa]
BMK_Unigene_09724	[L]	Replication, recombination and repair	Molecular Function: single-stranded DNA binding (GO:0003697);; Cellular Component: mitochondrion (GO:0005739);; Biological Process: DNA replication (GO:0006260);;	--	[L]	Replication, recombination and repair	Single-strand binding protein family	Single-stranded DNA-binding protein, mitochondrial (Precursor) GN=At4g11060 OS=Arabidopsis thaliana (Mouse-ear cress) PE=2 SV=1	L	Replication, recombination and repair	PREDICTED: single-stranded DNA-binding protein, mitochondrial [Phoenix dactylifera]
BMK_Unigene_84990	[O]	Posttranslational modification, protein turnover, chaperones	Cellular Component: plasma membrane (GO:0005886);; Cellular Component: chloroplast thylakoid membrane (GO:0009535);; Biological Process: cytochrome b6f complex assembly (GO:0010190);; Cellular Component: integral component of membrane (GO:0016021);; Biological Process: electron transport chain (GO:0022900);; Biological Process: cell redox homeostasis (GO:0045454);;	--	--	--	Cytochrome C biogenesis protein transmembrane region	Cytochrome c-type biogenesis ccda-like chloroplastic protein 2 (Precursor) GN=CCDA2 OS=Oryza sativa subsp. japonica (Rice) PE=3 SV=1	S	Function unknown	PREDICTED: cytochrome c-type biogenesis ccda-like chloroplastic protein 2 isoform X1 [Phoenix dactylifera]
BMK_Unigene_47529	[RTKL]	--	Molecular Function: protein serine/threonine kinase activity (GO:0004674);; Molecular Function: ATP binding (GO:0005524);; Biological Process: protein phosphorylation (GO:0006468);;	K03083|3.02793e-142|cre:CHLREDRAFT_114692|GSK3; glycogen synthase kinase 3 (EC:2.7.1.-); K03083 glycogen synthase kinase 3 beta [EC:2.7.11.26] (A)	[G]	Carbohydrate transport and metabolism	Protein kinase domain;; Protein tyrosine kinase	Shaggy-related protein kinase epsilon GN=ASK5 OS=Arabidopsis thaliana (Mouse-ear cress) PE=2 SV=1	T	Signal transduction mechanisms	hypothetical protein CPAR2_211130 [Candida parapsilosis]
BMK_Unigene_14998	--	--	Molecular Function: calcium ion binding (GO:0005509);;	--	--	--	--	Probable calcium-binding protein CML29 OS=Oryza sativa subsp. japonica (Rice) PE=2 SV=1	T	Signal transduction mechanisms	PREDICTED: probable calcium-binding protein CML29 [Phoenix dactylifera]
BMK_Unigene_39153	--	--	Biological Process: mRNA processing (GO:0006397);;	K13171|3.6654e-89|pda:103716751|serine/arginine repetitive matrix protein 1-like; K13171 serine/arginine repetitive matrix protein 1 (A)	[AR]	--	PWI domain	--	R	General function prediction only	PREDICTED: serine/arginine repetitive matrix protein 1-like isoform X1 [Phoenix dactylifera]
BMK_Unigene_39673	[R]	General function prediction only	--	--	--	--	--	--	S	Function unknown	PREDICTED: uncharacterized protein LOC105039795 [Elaeis guineensis]
BMK_Unigene_87406	--	--	Molecular Function: peptidase activity (GO:0008233);;	--	[O]	Posttranslational modification, protein turnover, chaperones	Xylanase inhibitor C-terminal;; Xylanase inhibitor N-terminal;; Eukaryotic aspartyl protease	Aspartic proteinase nepenthesin-2 (Precursor) GN=nep2 OS=Nepenthes gracilis (Slender pitcher plant) PE=1 SV=1	O	Posttranslational modification, protein turnover, chaperones	PREDICTED: aspartic proteinase nepenthesin-1 [Musa acuminata subsp. malaccensis]
BMK_Unigene_07569	--	--	Molecular Function: metalloendopeptidase activity (GO:0004222);; Molecular Function: ATP binding (GO:0005524);; Biological Process: proteolysis (GO:0006508);; Molecular Function: zinc ion binding (GO:0008270);; Cellular Component: integral component of membrane (GO:0016021);; Molecular Function: nucleoside-triphosphatase activity (GO:0017111);; Biological Process: protein catabolic process (GO:00…	K08956|0|pda:103697161|ATP-dependent zinc metalloprotease FTSH 8, mitochondrial-like; K08956 AFG3 family protein [EC:3.4.24.-] (A)	[O]	Posttranslational modification, protein turnover, chaperones	Peptidase family M41;; ATPase family associated with various cellular activities (AAA);; FtsH Extracellular	ATP-dependent zinc metalloprotease FTSH 8, mitochondrial (Precursor) OS=Oryza sativa subsp. japonica (Rice) PE=3 SV=1	O	Posttranslational modification, protein turnover, chaperones	PREDICTED: ATP-dependent zinc metalloprotease FTSH 8, mitochondrial-like isoform X1 [Phoenix dactylifera]
BMK_Unigene_42893	--	--	--	--	--	--	--	--	S	Function unknown	PREDICTED: transcription factor TGA3-like [Elaeis guineensis]
BMK_Unigene_40783	--	--	--	--	--	--	NYN domain;; OST-HTH Associated domain	--	R	General function prediction only	PREDICTED: uncharacterized protein LOC103707687 [Phoenix dactylifera]
BMK_Unigene_02340	--	--	--	--	--	--	--	--	S	Function unknown	PREDICTED: uncharacterized protein LOC102626192 [Citrus sinensis]
BMK_Unigene_06876	--	--	--	--	[R]	General function prediction only	--	Endonuclease OS=Nicotiana tabacum (Common tobacco) PE=2 SV=1	T	Signal transduction mechanisms	hypothetical protein VITISV_024911 [Vitis vinifera]
BMK_Unigene_45584	[GEPR]	--	Molecular Function: glucose transmembrane transporter activity (GO:0005355);; Cellular Component: integral component of plasma membrane (GO:0005887);; Biological Process: glucose transport (GO:0015758);; Biological Process: cellular response to heat (GO:0034605);; Biological Process: cellular response to drug (GO:0035690);; Biological Process: filamentous growth of a population of unicellular org…	--	[R]	General function prediction only	Sugar (and other) transporter;; Major Facilitator Superfamily	Sugar transport protein 2 GN=STP2 OS=Arabidopsis thaliana (Mouse-ear cress) PE=1 SV=3	R	General function prediction only	High-affinity Glucose Transporter (putative) [Scheffersomyces stipitis CBS 6054]
BMK_Unigene_13994	[IQR]	--	Biological Process: cellular process (GO:0009987);; Molecular Function: oxidoreductase activity (GO:0016491);; Biological Process: single-organism metabolic process (GO:0044710);; Biological Process: response to stimulus (GO:0050896);;	K09841|3.76391e-54|pda:103720715|zerumbone synthase; K09841 xanthoxin dehydrogenase [EC:1.1.1.288] (A)	[R]	General function prediction only	short chain dehydrogenase	Zerumbone synthase GN=ZSD1 OS=Zingiber zerumbet (Shampoo ginger) PE=1 SV=1	Q	Secondary metabolites biosynthesis, transport and catabolism	PREDICTED: zerumbone synthase-like [Elaeis guineensis]
BMK_Unigene_50615	[GEPR]	--	Cellular Component: integral component of membrane (GO:0016021);; Molecular Function: substrate-specific transmembrane transporter activity (GO:0022891);; Biological Process: transmembrane transport (GO:0055085);;	--	[R]	General function prediction only	Sugar (and other) transporter;; Major Facilitator Superfamily	Hexose carrier protein HEX6 GN=HEX6 OS=Ricinus communis (Castor bean) PE=2 SV=1	R	General function prediction only	DEHA2D11924p [Debaryomyces hansenii CBS767]
BMK_Unigene_91375	--	--	--	--	--	--	Protein of unknown function (DUF295)	Putative F-box protein At4g22660 GN=At4g22660 OS=Arabidopsis thaliana (Mouse-ear cress) PE=4 SV=1	R	General function prediction only	PREDICTED: putative F-box protein At5g55150 isoform X2 [Vitis vinifera]
BMK_Unigene_75861	--	--	--	--	--	--	RING-variant domain	--	--	--	--
BMK_Unigene_12635	--	--	--	--	--	--	--	--	S	Function unknown	PREDICTED: uncharacterized protein LOC103719697 [Phoenix dactylifera]
BMK_Unigene_89875	--	--	--	--	[R]	General function prediction only	Putative serine esterase (DUF676);; Putative serine esterase (DUF676)	--	R	General function prediction only	PREDICTED: putative lipase YOR059C isoform X1 [Phoenix dactylifera]
BMK_Unigene_08874	--	--	--	--	--	--	Myb-like DNA-binding domain	Telomere repeat-binding protein 2 GN=F12A12.110 OS=Arabidopsis thaliana (Mouse-ear cress) PE=1 SV=1	R	General function prediction only	PREDICTED: telomere repeat-binding protein 5-like [Elaeis guineensis]
BMK_Unigene_85248	--	--	Molecular Function: binding (GO:0005488);;	--	[R]	General function prediction only	Reverse transcriptase (RNA-dependent DNA polymerase)	Endonuclease OS=Nicotiana tabacum (Common tobacco) PE=2 SV=1	R	General function prediction only	PREDICTED: uncharacterized protein LOC103454946 [Malus domestica]
BMK_Unigene_43351	--	--	Molecular Function: phospholipase D activity (GO:0004630);; Molecular Function: calcium ion binding (GO:0005509);; Cellular Component: membrane (GO:0016020);; Biological Process: lipid catabolic process (GO:0016042);; Biological Process: phosphatidylcholine metabolic process (GO:0046470);; Molecular Function: N-acylphosphatidylethanolamine-specific phospholipase D activity (GO:0070290);;	K01115|1.90167e-40|pda:103716879|phospholipase D beta 1-like; K01115 phospholipase D1/2 [EC:3.1.4.4] (A)	[I]	Lipid transport and metabolism	C2 domain	Phospholipase D beta 1 GN=PLDBETA1 OS=Arabidopsis thaliana (Mouse-ear cress) PE=2 SV=4	I	Lipid transport and metabolism	PREDICTED: phospholipase D beta 1-like, partial [Phoenix dactylifera]
BMK_Unigene_53225	--	--	Biological Process: metabolic process (GO:0008152);; Molecular Function: transferase activity, transferring phosphorus-containing groups (GO:0016772);;	--	[G]	Carbohydrate transport and metabolism	FGGY family of carbohydrate kinases, C-terminal domain	--	G	Carbohydrate transport and metabolism	DEHA2E16104p [Debaryomyces hansenii CBS767]
BMK_Unigene_00415	--	--	Biological Process: oligopeptide transport (GO:0006857);; Molecular Function: oligopeptide transporter activity (GO:0015198);; Cellular Component: membrane (GO:0016020);; Biological Process: transmembrane transport (GO:0055085);; Biological Process: response to karrikin (GO:0080167);;	--	[T]	Signal transduction mechanisms	OPT oligopeptide transporter protein	Oligopeptide transporter 4 GN=OPT4 OS=Arabidopsis thaliana (Mouse-ear cress) PE=1 SV=1	T	Signal transduction mechanisms	unknown [Populus trichocarpa]
BMK_Unigene_35321	[J]	Translation, ribosomal structure and biogenesis	--	K15264|0|pda:103709607|putative methyltransferase NSUN5; K15264 putative methyltransferase [EC:2.1.1.-] (A)	[D]	Cell cycle control, cell division, chromosome partitioning	NOL1/NOP2/sun family;; Methyltransferase domain;; Methyltransferase domain;; ubiE/COQ5 methyltransferase family;; Hsp20/alpha crystallin family	17.9 kDa class II heat shock protein GN=HSP17.9-D OS=Glycine max (Soybean) PE=3 SV=1	D	Cell cycle control, cell division, chromosome partitioning	PREDICTED: putative methyltransferase NSUN5 isoform X2 [Phoenix dactylifera]
BMK_Unigene_24741	--	--	--	--	[S]	Function unknown	Regulator of chromosome condensation (RCC1) repeat;; Regulator of chromosome condensation (RCC1) repeat;; Regulator of chromosome condensation (RCC1) repeat	Ultraviolet-B receptor UVR8 GN=UVR8 OS=Arabidopsis thaliana (Mouse-ear cress) PE=1 SV=1	S	Function unknown	PREDICTED: probable E3 ubiquitin-protein ligase HERC2 [Phoenix dactylifera]
BMK_Unigene_17852	[RTKL]	--	Molecular Function: protein serine/threonine kinase activity (GO:0004674);; Molecular Function: ATP binding (GO:0005524);; Biological Process: protein phosphorylation (GO:0006468);; Biological Process: protein targeting to membrane (GO:0006612);; Biological Process: membrane fusion (GO:0006944);; Cellular Component: plastid (GO:0009536);; Biological Process: response to ethylene (GO:0009723);; Bi…	--	[T]	Signal transduction mechanisms	Protein kinase domain;; Protein tyrosine kinase	Putative serine/threonine-protein kinase-like protein CCR3 (Precursor) GN=F27K19.130 OS=Arabidopsis thaliana (Mouse-ear cress) PE=2 SV=1	T	Signal transduction mechanisms	PREDICTED: putative serine/threonine-protein kinase-like protein CCR3 [Musa acuminata subsp. malaccensis]
BMK_Unigene_51364	--	--	Cellular Component: chloroplast (GO:0009507);; Biological Process: embryo development ending in seed dormancy (GO:0009793);;	--	--	--	--	--	--	--	PREDICTED: uncharacterized protein LOC103709155 [Phoenix dactylifera]
BMK_Unigene_10890	[G]	Carbohydrate transport and metabolism	Molecular Function: transporter activity (GO:0005215);; Cellular Component: vacuole (GO:0005773);; Cellular Component: plasma membrane (GO:0005886);; Biological Process: water transport (GO:0006833);; Biological Process: response to osmotic stress (GO:0006970);; Biological Process: response to desiccation (GO:0009269);; Cellular Component: chloroplast (GO:0009507);; Biological Process: response t…	K09872|6.96205e-153|pop:POPTR_0008s03950g|POPTRDRAFT_563742; plasma membrane intrinsic protein 1-1; K09872 aquaporin PIP (A)	[G]	Carbohydrate transport and metabolism	Major intrinsic protein	Aquaporin PIP2-4 GN=PIP2-4 OS=Zea mays (Maize) PE=1 SV=1	P	Inorganic ion transport and metabolism	plasma membrane intrinsic protein 1-1 [Populus trichocarpa]
BMK_Unigene_05822	--	--	Molecular Function: DNA binding (GO:0003677);; Molecular Function: sequence-specific DNA binding transcription factor activity (GO:0003700);; Cellular Component: nucleus (GO:0005634);; Biological Process: regulation of transcription, DNA-templated (GO:0006355);;	K09286|5.00384e-94|pda:103712588|ethylene-responsive transcription factor 1-like; K09286 EREBP-like factor (A)	--	--	AP2 domain	Ethylene-responsive transcription factor RAP2-12 GN=T18A20.14 OS=Arabidopsis thaliana (Mouse-ear cress) PE=1 SV=1	K	Transcription	ethylene response factor [Ophiopogon japonicus]
BMK_Unigene_34078	[S]	Function unknown	Cellular Component: cytoplasmic membrane-bounded vesicle (GO:0016023);; Molecular Function: transferase activity, transferring phosphorus-containing groups (GO:0016772);;	--	--	--	Leucine rich repeat;; Leucine Rich repeats (2 copies);; Leucine Rich Repeat;; Leucine Rich repeat	LRR receptor-like serine/threonine-protein kinase EFR (Precursor) GN=EFR OS=Arabidopsis thaliana (Mouse-ear cress) PE=1 SV=1	T	Signal transduction mechanisms	PREDICTED: probable LRR receptor-like serine/threonine-protein kinase At3g47570 [Elaeis guineensis]
BMK_Unigene_70569	--	--	--	--	--	--	--	--	S	Function unknown	PREDICTED: uncharacterized protein LOC105060294 [Elaeis guineensis]
BMK_Unigene_35115	[J]	Translation, ribosomal structure and biogenesis	Molecular Function: structural constituent of ribosome (GO:0003735);; Cellular Component: ribosome (GO:0005840);; Biological Process: translation (GO:0006412);;	K02935|9.18052e-43|gmx:100779891|50S ribosomal protein L12, chloroplastic-like; K02935 large subunit ribosomal protein L7/L12 (A)	[J]	Translation, ribosomal structure and biogenesis	Ribosomal protein L7/L12 C-terminal domain	50S ribosomal protein L12, chloroplastic (Precursor) GN=P0671D01.26 OS=Oryza sativa subsp. japonica (Rice) PE=2 SV=2	J	Translation, ribosomal structure and biogenesis	PREDICTED: 50S ribosomal protein L12, chloroplastic-like [Glycine max]
BMK_Unigene_24802	--	--	--	--	--	--	--	--	--	--	PREDICTED: putative pentatricopeptide repeat-containing protein At5g40405 [Elaeis guineensis]
BMK_Unigene_34041	--	--	Molecular Function: hydrolase activity, hydrolyzing O-glycosyl compounds (GO:0004553);; Biological Process: metabolic process (GO:0008152);;	--	--	--	Glycosyl hydrolase family 9;; Glycosyl hydrolase family 9	Endoglucanase 9 GN=GLU1 OS=Oryza sativa subsp. japonica (Rice) PE=2 SV=1	S	Function unknown	PREDICTED: endoglucanase 10-like [Phoenix dactylifera]
BMK_Unigene_26584	--	--	--	K03809|2.6727e-08|vvi:100241452|probable NAD(P)H dehydrogenase (quinone) FQR1-like 1; K03809 Trp repressor binding protein (A)	--	--	--	--	R	General function prediction only	PREDICTED: uncharacterized protein LOC104879077 [Vitis vinifera]
BMK_Unigene_34109	--	--	--	--	--	--	--	--	R	General function prediction only	PREDICTED: YTH domain-containing family protein 2-like [Elaeis guineensis]
BMK_Unigene_90080	--	--	Cellular Component: endosome (GO:0005768);; Cellular Component: Golgi apparatus (GO:0005794);; Cellular Component: trans-Golgi network (GO:0005802);; Cellular Component: plasma membrane (GO:0005886);; Biological Process: lipid transport (GO:0006869);;	--	[R]	General function prediction only	Galactose oxidase, central domain;; Kelch motif;; Kelch motif;; Kelch motif;; Galactose oxidase, central domain;; Galactose oxidase, central domain;; Kelch motif;; Galactose oxidase, central domain;; Kelch motif	Kelch repeat-containing protein At3g27220 GN=At3g27220 OS=Arabidopsis thaliana (Mouse-ear cress) PE=2 SV=1	S	Function unknown	PREDICTED: kelch repeat-containing protein At3g27220 [Tarenaya hassleriana]
BMK_Unigene_17162	--	--	Cellular Component: cytosol (GO:0005829);; Cellular Component: chloroplast stroma (GO:0009570);;	--	--	--	--	--	S	Function unknown	PREDICTED: LOW QUALITY PROTEIN: uncharacterized protein LOC105045136 [Elaeis guineensis]
BMK_Unigene_67097	--	--	--	K09422|2.74178e-27|pda:103715730|myb-related protein 306-like; K09422 myb proto-oncogene protein, plant (A)	[K]	Transcription	--	Myb-related protein 306 OS=Antirrhinum majus (Garden snapdragon) PE=2 SV=1	K	Transcription	PREDICTED: myb-related protein 306-like [Phoenix dactylifera]
BMK_Unigene_36789	--	--	--	--	--	--	--	--	S	Function unknown	PREDICTED: uncharacterized protein LOC103720380 isoform X1 [Phoenix dactylifera]
BMK_Unigene_04430	--	--	--	--	--	--	--	--	S	Function unknown	PREDICTED: uncharacterized protein LOC105054414 [Elaeis guineensis]
BMK_Unigene_27871	[T]	Signal transduction mechanisms	Molecular Function: protein domain specific binding (GO:0019904);;	K06630|7.6763e-169|pda:103695533|14-3-3-like protein; K06630 14-3-3 protein epsilon (A)	[O]	Posttranslational modification, protein turnover, chaperones	14-3-3 protein	14-3-3-like protein OS=Lilium longiflorum (Trumpet lily) PE=2 SV=1	O	Posttranslational modification, protein turnover, chaperones	PREDICTED: 14-3-3-like protein [Nelumbo nucifera]
BMK_Unigene_11660	--	--	--	--	--	--	--	--	G	Carbohydrate transport and metabolism	PREDICTED: chitinase 2-like [Phoenix dactylifera]
BMK_Unigene_90478	[J]	Translation, ribosomal structure and biogenesis	Molecular Function: ATP binding (GO:0005524);; Cellular Component: mitochondrion (GO:0005739);; Biological Process: phosphatidylglycerol biosynthetic process (GO:0006655);; Cellular Component: chloroplast stroma (GO:0009570);; Molecular Function: transferase activity (GO:0016740);; Cellular Component: glutamyl-tRNA(Gln) amidotransferase complex (GO:0030956);; Biological Process: mitochondrial tra…	K02433|0|pda:103713165|glutamyl-tRNA(Gln) amidotransferase subunit A, chloroplastic/mitochondrial; K02433 aspartyl-tRNA(Asn)/glutamyl-tRNA(Gln) amidotransferase subunit A [EC:6.3.5.6 6.3.5.7] (A)	[J]	Translation, ribosomal structure and biogenesis	Amidase;; Amidase	Glutamyl-tRNA(Gln) amidotransferase subunit A, chloroplastic/mitochondrial {ECO:0000255|HAMAP-Rule:MF_03150} (Precursor) OS=Zea mays (Maize) PE=2 SV=1	J	Translation, ribosomal structure and biogenesis	PREDICTED: glutamyl-tRNA(Gln) amidotransferase subunit A, chloroplastic/mitochondrial [Phoenix dactylifera]
BMK_Unigene_19726	--	--	--	--	--	--	--	--	S	Function unknown	PREDICTED: uncharacterized protein LOC104415542 [Eucalyptus grandis]
BMK_Unigene_36507	--	--	Molecular Function: binding (GO:0005488);;	--	[R]	General function prediction only	Ankyrin repeat	--	R	General function prediction only	PREDICTED: uncharacterized protein LOC100264593 isoform X5 [Vitis vinifera]
BMK_Unigene_54054	--	--	Cellular Component: membrane (GO:0016020);;	K15382|1.68175e-78|pda:103703710|uncharacterized LOC103703710; K15382 solute carrier family 50 (sugar transporter) (A)	[R]	General function prediction only	Sugar efflux transporter for intercellular exchange	Bidirectional sugar transporter SWEET17 OS=Arabidopsis thaliana (Mouse-ear cress) PE=2 SV=2	R	General function prediction only	PREDICTED: bidirectional sugar transporter SWEET17-like [Elaeis guineensis]
BMK_Unigene_70421	--	--	Molecular Function: phospholipid binding (GO:0005543);;	--	--	--	--	Protein ENHANCED DISEASE RESISTANCE 2-like GN=EDR2L OS=Arabidopsis thaliana (Mouse-ear cress) PE=2 SV=1	I	Lipid transport and metabolism	PREDICTED: protein ENHANCED DISEASE RESISTANCE 2-like isoform X2 [Phoenix dactylifera]
BMK_Unigene_01291	--	--	--	--	--	--	Myb-like DNA-binding domain	Probable transcription factor GLK1 GN=OSJNBa0031J07.13 OS=Oryza sativa subsp. japonica (Rice) PE=2 SV=1	K	Transcription	PREDICTED: probable transcription factor GLK1 [Phoenix dactylifera]
BMK_Unigene_81949	[O]	Posttranslational modification, protein turnover, chaperones	Molecular Function: ATP binding (GO:0005524);; Cellular Component: cytoplasm (GO:0005737);; Biological Process: protein refolding (GO:0042026);;	K04077|0|pda:103720995|ruBisCO large subunit-binding protein subunit beta, chloroplastic; K04077 chaperonin GroEL (A)	[O]	Posttranslational modification, protein turnover, chaperones	TCP-1/cpn60 chaperonin family	RuBisCO large subunit-binding protein subunit beta, chloroplastic (Precursor) OS=Pisum sativum (Garden pea) PE=1 SV=2	O	Posttranslational modification, protein turnover, chaperones	PREDICTED: ruBisCO large subunit-binding protein subunit beta, chloroplastic [Phoenix dactylifera]
BMK_Unigene_62162	[R]	General function prediction only	Molecular Function: oxidoreductase activity, acting on paired donors, with incorporation or reduction of molecular oxygen, 2-oxoglutarate as one donor, and incorporation of one atom each of oxygen into both donors (GO:0016706);; Molecular Function: metal ion binding (GO:0046872);; Biological Process: oxidation-reduction process (GO:0055114);;	K05282|0|pda:103697092|gibberellin 20 oxidase 1-D-like; K05282 gibberellin 20-oxidase [EC:1.14.11.12] (A)	[QR]	--	non-haem dioxygenase in morphine synthesis N-terminal;; 2OG-Fe(II) oxygenase superfamily	Gibberellin 20 oxidase 1-D GN=GA20ox1D OS=Triticum aestivum (Wheat) PE=1 SV=1	Q	Secondary metabolites biosynthesis, transport and catabolism	PREDICTED: gibberellin 20 oxidase 1-D-like [Phoenix dactylifera]
BMK_Unigene_82574	--	--	Molecular Function: UDP-glucosyltransferase activity (GO:0035251);;	--	[GC]	--	--	Scopoletin glucosyltransferase GN=TOGT1 OS=Nicotiana tabacum (Common tobacco) PE=1 SV=1	G	Carbohydrate transport and metabolism	hypothetical protein POPTR_0009s10120g [Populus trichocarpa]
BMK_Unigene_74978	[L]	Replication, recombination and repair	Molecular Function: nucleic acid binding (GO:0003676);; Molecular Function: RNA helicase activity (GO:0003724);; Molecular Function: ATP binding (GO:0005524);; Molecular Function: ATP-dependent helicase activity (GO:0008026);; Cellular Component: plastid (GO:0009536);;	K12818|0|mus:103983981|putative ATP-dependent RNA helicase DHX33; K12818 ATP-dependent RNA helicase DHX8/PRP22 [EC:3.6.4.13] (A)	[A]	RNA processing and modification	Oligonucleotide/oligosaccharide-binding (OB)-fold;; Helicase associated domain (HA2);; Helicase conserved C-terminal domain;; DEAD/DEAH box helicase	Probable pre-mRNA-splicing factor ATP-dependent RNA helicase GN=At3g26560 OS=Arabidopsis thaliana (Mouse-ear cress) PE=1 SV=2	A	RNA processing and modification	PREDICTED: putative ATP-dependent RNA helicase DHX33 isoform X1 [Elaeis guineensis]
BMK_Unigene_69535	--	--	Cellular Component: nucleus (GO:0005634);; Biological Process: regulation of transcription, DNA-templated (GO:0006355);; Biological Process: auxin-activated signaling pathway (GO:0009734);; Molecular Function: protein dimerization activity (GO:0046983);;	K14484|1.49134e-47|pda:103705981|auxin-induced protein 22D-like; K14484 auxin-responsive protein IAA (A)	--	--	AUX/IAA family	Auxin-induced protein 22D GN=AUX22D OS=Vigna radiata var. radiata (Mung bean) PE=2 SV=1	--	--	PREDICTED: auxin-induced protein 22D-like [Phoenix dactylifera]
BMK_Unigene_38791	--	--	--	--	[O]	Posttranslational modification, protein turnover, chaperones	--	--	O	Posttranslational modification, protein turnover, chaperones	PREDICTED: protein SSUH2 homolog [Elaeis guineensis]
BMK_Unigene_15285	--	--	--	--	--	--	--	--	R	General function prediction only	PREDICTED: uncharacterized protein LOC103699270, partial [Phoenix dactylifera]
BMK_Unigene_35074	--	--	--	--	[R]	General function prediction only	Domain of unknown function (DUF4283);; Zinc knuckle	--	R	General function prediction only	PREDICTED: uncharacterized protein LOC105155259, partial [Sesamum indicum]
BMK_Unigene_35793	[R]	General function prediction only	Molecular Function: nucleotide binding (GO:0000166);; Molecular Function: nucleic acid binding (GO:0003676);; Cellular Component: chloroplast (GO:0009507);; Cellular Component: ribonucleoprotein complex (GO:0030529);;	--	[R]	General function prediction only	RNA recognition motif. (a.k.a. RRM, RBD, or RNP domain);; RNA recognition motif (a.k.a. RRM, RBD, or RNP domain);; RNA recognition motif. (a.k.a. RRM, RBD, or RNP domain)	28 kDa ribonucleoprotein, chloroplastic (Precursor) OS=Nicotiana sylvestris (Wood tobacco) PE=1 SV=1	A	RNA processing and modification	unnamed protein product [Vitis vinifera]
BMK_Unigene_27961	[P]	Inorganic ion transport and metabolism	Molecular Function: ammonium transmembrane transporter activity (GO:0008519);; Cellular Component: integral component of membrane (GO:0016021);; Biological Process: ammonium transmembrane transport (GO:0072488);;	K03320|0|mus:103993150|ammonium transporter 1 member 1-like; K03320 ammonium transporter, Amt family (A)	[P]	Inorganic ion transport and metabolism	Ammonium Transporter Family	Ammonium transporter 1 member 1 OS=Oryza sativa subsp. japonica (Rice) PE=2 SV=1	P	Inorganic ion transport and metabolism	PREDICTED: ammonium transporter 1 member 1-like [Musa acuminata subsp. malaccensis]
BMK_Unigene_86994	[J]	Translation, ribosomal structure and biogenesis	Molecular Function: RNA binding (GO:0003723);; Cellular Component: nucleolus (GO:0005730);; Cellular Component: ribosome (GO:0005840);; Biological Process: ribosome biogenesis (GO:0042254);;	K12845|8.80645e-70|mus:103993810|NHP2-like protein 1; K12845 U4/U6 small nuclear ribonucleoprotein SNU13 (A)	[AJ]	--	Ribosomal protein L7Ae/L30e/S12e/Gadd45 family	H/ACA ribonucleoprotein complex subunit 2-like protein GN=At5g08180 OS=Arabidopsis thaliana (Mouse-ear cress) PE=1 SV=1	A	RNA processing and modification	putative cold-regulated protein [Allium sativum]
BMK_Unigene_55470	--	--	--	K01069|2.56334e-06|mus:103974698|hydroxyacylglutathione hydrolase 2, mitochondrial-like; K01069 hydroxyacylglutathione hydrolase [EC:3.1.2.6] (A)	--	--	--	--	--	--	--
BMK_Unigene_31413	--	--	--	--	--	--	Leucine rich repeat;; Leucine Rich repeats (2 copies);; Leucine Rich Repeat	LRR receptor-like serine/threonine-protein kinase ERECTA {ECO:0000303|PubMed:8624444} (Precursor) OS=Arabidopsis thaliana (Mouse-ear cress) PE=1 SV=1	T	Signal transduction mechanisms	PREDICTED: leucine-rich repeat receptor-like protein kinase PXL2 [Elaeis guineensis]
BMK_Unigene_63883	--	--	Molecular Function: dioxygenase activity (GO:0051213);;	--	[QR]	--	--	2&apos;-deoxymugineic-acid 2&apos;-dioxygenase GN=IDS3 OS=Hordeum vulgare (Barley) PE=1 SV=3	Q	Secondary metabolites biosynthesis, transport and catabolism	hypothetical protein SORBIDRAFT_08g016370 [Sorghum bicolor]
BMK_Unigene_91491	[J]	Translation, ribosomal structure and biogenesis	--	K14820|1.08357e-167|pda:103711394|ribosome biogenesis protein BRX1-like; K14820 ribosome biogenesis protein BRX1 (A)	[J]	Translation, ribosomal structure and biogenesis	Brix domain	--	J	Translation, ribosomal structure and biogenesis	PREDICTED: ribosome biogenesis protein BRX1-like isoform X1 [Elaeis guineensis]
BMK_Unigene_49572	[G]	Carbohydrate transport and metabolism	Biological Process: metabolic process (GO:0008152);; Molecular Function: hydrolase activity, acting on glycosyl bonds (GO:0016798);;	--	--	--	Domain of unknown function (DUF377);; Glycosyl hydrolases family 32 N-terminal domain;; Glycosyl hydrolases family 43	--	S	Function unknown	hypothetical protein CPAR2_205350 [Candida parapsilosis]
BMK_Unigene_54212	[J]	Translation, ribosomal structure and biogenesis	--	K02921|4.02967e-16|pper:PRUPE_ppa013350mg|hypothetical protein; K02921 large subunit ribosomal protein L37Ae (A)	[J]	Translation, ribosomal structure and biogenesis	--	60S ribosomal protein L37a GN=RPL37A OS=Gossypium hirsutum (Upland cotton) PE=3 SV=1	J	Translation, ribosomal structure and biogenesis	hypothetical protein CISIN_1g045338mg [Citrus sinensis]
BMK_Unigene_86993	[KD]	--	Cellular Component: nucleus (GO:0005634);;	K12873|2.35819e-95|sita:101773467|protein BUD31 homolog 2-like; K12873 bud site selection protein 31 (A)	[K]	Transcription	G10 protein	Protein BUD31 homolog 2 OS=Oryza sativa subsp. japonica (Rice) PE=2 SV=1	K	Transcription	hypothetical protein EUGRSUZ_A01529 [Eucalyptus grandis]
BMK_Unigene_44114	--	--	--	--	--	--	--	--	--	--	hypothetical protein G210_1117 [Candida maltosa Xu316]
BMK_Unigene_39410	[KL]	--	Cellular Component: nucleosome (GO:0000786);; Molecular Function: DNA binding (GO:0003677);; Molecular Function: ATP-dependent DNA helicase activity (GO:0004003);; Molecular Function: ATP binding (GO:0005524);; Biological Process: ATP catabolic process (GO:0006200);; Biological Process: maintenance of chromatin silencing (GO:0006344);; Biological Process: methylation-dependent chromatin silencing…	--	[K]	Transcription	SNF2 family N-terminal domain;; Protein of unknown function (DUF674);; Helicase conserved C-terminal domain;; Class II histone deacetylase complex subunits 2 and 3;; DEAD/DEAH box helicase;; Protein of unknown function (DUF674)	ATP-dependent DNA helicase DDM1 GN=At5g66750 OS=Arabidopsis thaliana (Mouse-ear cress) PE=1 SV=1	K	Transcription	PREDICTED: ATP-dependent DNA helicase DDM1 [Elaeis guineensis]
BMK_Unigene_58644	[M]	Cell wall/membrane/envelope biogenesis	Biological Process: carbohydrate metabolic process (GO:0005975);; Molecular Function: carbohydrate binding (GO:0030246);;	--	--	--	--	--	S	Function unknown	PREDICTED: uncharacterized protein LOC103984873 [Musa acuminata subsp. malaccensis]
BMK_Unigene_61654	--	--	--	--	--	--	--	--	S	Function unknown	PREDICTED: uncharacterized protein LOC104612865 [Nelumbo nucifera]
BMK_Unigene_01125	--	--	Cellular Component: chloroplast (GO:0009507);; Biological Process: carotenoid biosynthetic process (GO:0016117);; Molecular Function: oxidoreductase activity, acting on paired donors, with incorporation or reduction of molecular oxygen (GO:0016705);;	--	--	--	--	--	R	General function prediction only	PREDICTED: uncharacterized protein LOC105050064 isoform X1 [Elaeis guineensis]
BMK_Unigene_85679	--	--	--	--	--	--	--	--	S	Function unknown	TonB-dependent heme receptor A [Gossypium arboreum]
BMK_Unigene_26695	[QR]	--	Molecular Function: methyltransferase activity (GO:0008168);; Cellular Component: chloroplast (GO:0009507);; Biological Process: methylation (GO:0032259);;	--	--	--	Putative rRNA methylase;; Putative rRNA methylase	--	S	Function unknown	PREDICTED: uncharacterized protein LOC105046711 [Elaeis guineensis]
BMK_Unigene_24466	[IQR]	--	Molecular Function: 3-oxoacyl-[acyl-carrier-protein] reductase (NADPH) activity (GO:0004316);; Biological Process: oxidation-reduction process (GO:0055114);;	--	[R]	General function prediction only	short chain dehydrogenase;; Enoyl-(Acyl carrier protein) reductase;; KR domain	Sex determination protein tasselseed-2 GN=TS2 OS=Zea mays (Maize) PE=2 SV=1	Q	Secondary metabolites biosynthesis, transport and catabolism	PREDICTED: short-chain dehydrogenase reductase 2a [Vitis vinifera]
BMK_Unigene_88454	--	--	--	--	[K]	Transcription	Myb/SANT-like DNA-binding domain;; Alcohol dehydrogenase transcription factor Myb/SANT-like	Trihelix transcription factor ASIL2 {ECO:0000305} OS=Arabidopsis thaliana (Mouse-ear cress) PE=2 SV=1	K	Transcription	PREDICTED: trihelix transcription factor ASIL2-like [Elaeis guineensis]
BMK_Unigene_91251	--	--	--	K06316|0|pop:POPTR_0001s00830g|hypothetical protein; K06316 oligosaccharide translocation protein RFT1 (A)	[D]	Cell cycle control, cell division, chromosome partitioning	Rft protein	--	D	Cell cycle control, cell division, chromosome partitioning	PREDICTED: protein RFT1 homolog isoform X2 [Elaeis guineensis]
BMK_Unigene_52670	[R]	General function prediction only	--	--	[R]	General function prediction only	Ankyrin repeats (3 copies);; Ankyrin repeats (many copies);; Ankyrin repeat;; Ankyrin repeat;; Ankyrin repeats (many copies)	Ankyrin repeat-containing protein At5g02620 GN=At5g02620 OS=Arabidopsis thaliana (Mouse-ear cress) PE=1 SV=1	R	General function prediction only	hypothetical protein PRUPE_ppa025569mg [Prunus persica]
BMK_Unigene_26424	--	--	--	--	--	--	--	--	S	Function unknown	PREDICTED: uncharacterized protein LOC105035584 [Elaeis guineensis]
BMK_Unigene_41924	--	--	--	--	--	--	--	--	S	Function unknown	hypothetical protein AALP_AA8G383200 [Arabis alpina]
BMK_Unigene_74684	[J]	Translation, ribosomal structure and biogenesis	Cellular Component: ribosome (GO:0005840);; Biological Process: ribosome biogenesis (GO:0042254);;	K02936|4.70416e-91|ppp:PHYPADRAFT_105479|hypothetical protein; K02936 large subunit ribosomal protein L7Ae (A)	[J]	Translation, ribosomal structure and biogenesis	Ribosomal protein L7Ae/L30e/S12e/Gadd45 family	60S ribosomal protein L7a OS=Oryza sativa subsp. japonica (Rice) PE=2 SV=1	J	Translation, ribosomal structure and biogenesis	60S ribosomal protein L8-B [Candida maltosa Xu316]
BMK_Unigene_14514	--	--	Molecular Function: binding (GO:0005488);;	--	[R]	General function prediction only	--	--	L	Replication, recombination and repair	hypothetical protein PRUPE_ppa020671mg, partial [Prunus persica]
BMK_Unigene_09659	[D]	Cell cycle control, cell division, chromosome partitioning	Biological Process: double-strand break repair via homologous recombination (GO:0000724);; Molecular Function: ATP binding (GO:0005524);; Cellular Component: Smc5-Smc6 complex (GO:0030915);; Biological Process: chromosome organization (GO:0051276);;	--	[L]	Replication, recombination and repair	RecF/RecN/SMC N terminal domain;; AAA domain	Structural maintenance of chromosomes protein 6B GN=MCI2.2 OS=Arabidopsis thaliana (Mouse-ear cress) PE=2 SV=1	L	Replication, recombination and repair	PREDICTED: structural maintenance of chromosomes protein 6B [Elaeis guineensis]
BMK_Unigene_49101	--	--	Molecular Function: ATP binding (GO:0005524);; Cellular Component: plasma membrane (GO:0005886);; Biological Process: ATP catabolic process (GO:0006200);; Biological Process: pollen maturation (GO:0010152);; Biological Process: pollen exine formation (GO:0010584);; Molecular Function: molybdate transmembrane-transporting ATPase activity (GO:0015412);;	--	[Q]	Secondary metabolites biosynthesis, transport and catabolism	--	ABC transporter G family member 26 GN=MJG19.19 OS=Arabidopsis thaliana (Mouse-ear cress) PE=3 SV=2	Q	Secondary metabolites biosynthesis, transport and catabolism	PREDICTED: ABC transporter G family member 26 [Elaeis guineensis]
BMK_Unigene_15701	--	--	Molecular Function: hydrolase activity (GO:0016787);;	--	--	--	HAD superfamily, subfamily IIIB (Acid phosphatase)	Acid phosphatase 1 (Precursor) GN=APS1 OS=Solanum lycopersicum (Tomato) PE=2 SV=1	R	General function prediction only	PREDICTED: acid phosphatase 1 [Nelumbo nucifera]
BMK_Unigene_44095	--	--	--	K12343|3.55964e-08|sly:101255051|3-oxo-5-alpha-steroid 4-dehydrogenase 1-like; K12343 3-oxo-5-alpha-steroid 4-dehydrogenase 1 [EC:1.3.1.22] (A)	[I]	Lipid transport and metabolism	--	--	I	Lipid transport and metabolism	PREDICTED: 3-oxo-5-alpha-steroid 4-dehydrogenase 1-like [Solanum lycopersicum]
BMK_Unigene_90985	--	--	--	--	--	--	--	--	S	Function unknown	PREDICTED: uncharacterized protein LOC103699445 [Phoenix dactylifera]
BMK_Unigene_52790	--	--	--	K12617|3.66256e-11|pda:103721355|uncharacterized LOC103721355; K12617 DNA topoisomerase 2-associated protein PAT1 (A)	--	--	--	--	S	Function unknown	PREDICTED: uncharacterized protein LOC103721355 [Phoenix dactylifera]
BMK_Unigene_38061	--	--	--	--	--	--	Remorin, C-terminal region	--	S	Function unknown	PREDICTED: PH domain-containing protein DDB_G0287875-like [Elaeis guineensis]
BMK_Unigene_33472	--	--	Cellular Component: endosome (GO:0005768);; Cellular Component: Golgi apparatus (GO:0005794);; Cellular Component: trans-Golgi network (GO:0005802);; Cellular Component: integral component of membrane (GO:0016021);;	K17086|0|mus:103983921|transmembrane 9 superfamily member 4-like; K17086 transmembrane 9 superfamily member 2/4 (A)	[U]	Intracellular trafficking, secretion, and vesicular transport	Endomembrane protein 70	Transmembrane 9 superfamily member 11 {ECO:0000305} (Precursor) OS=Arabidopsis thaliana (Mouse-ear cress) PE=2 SV=1	U	Intracellular trafficking, secretion, and vesicular transport	PREDICTED: transmembrane 9 superfamily member 4 [Nelumbo nucifera]
BMK_Unigene_34468	--	--	Molecular Function: aspartic-type endopeptidase activity (GO:0004190);; Cellular Component: vacuole (GO:0005773);; Biological Process: proteolysis (GO:0006508);; Biological Process: lipid metabolic process (GO:0006629);; Cellular Component: cytoplasmic membrane-bounded vesicle (GO:0016023);;	K08245|0|pda:103712706|aspartic proteinase oryzasin-1-like; K08245 phytepsin [EC:3.4.23.40] (A)	[O]	Posttranslational modification, protein turnover, chaperones	Eukaryotic aspartyl protease;; Saposin-like type B, region 1;; Saposin-like type B, region 2;; Xylanase inhibitor N-terminal	Aspartic proteinase oryzasin-1 (Precursor) GN=OJ1781_H11.11 OS=Oryza sativa subsp. japonica (Rice) PE=2 SV=2	O	Posttranslational modification, protein turnover, chaperones	PREDICTED: aspartic proteinase oryzasin-1-like [Phoenix dactylifera]
BMK_Unigene_27730	--	--	Cellular Component: mitochondrion (GO:0005739);; Biological Process: cellular aromatic compound metabolic process (GO:0006725);; Biological Process: nitrogen compound metabolic process (GO:0006807);; Biological Process: primary metabolic process (GO:0044238);; Biological Process: heterocycle metabolic process (GO:0046483);; Biological Process: organic cyclic compound metabolic process (GO:1901360…	--	--	--	--	--	S	Function unknown	PREDICTED: ultraviolet-B receptor UVR8 [Elaeis guineensis]
BMK_Unigene_62098	[D]	Cell cycle control, cell division, chromosome partitioning	Cellular Component: cytoplasm (GO:0005737);;	K06287|9.19242e-119|pda:103707614|maf-like protein DDB_G0281937; K06287 septum formation protein (A)	[D]	Cell cycle control, cell division, chromosome partitioning	Maf-like protein	--	D	Cell cycle control, cell division, chromosome partitioning	PREDICTED: maf-like protein DDB_G0281937 isoform X2 [Elaeis guineensis]
BMK_Unigene_23058	--	--	--	--	[R]	General function prediction only	--	--	R	General function prediction only	hypothetical protein VITISV_029474 [Vitis vinifera]
BMK_Unigene_03684	--	--	--	--	--	--	Uncharacterized conserved protein H4 (DUF2046)	--	S	Function unknown	PREDICTED: golgin subfamily A member 6-like protein 22 [Elaeis guineensis]
BMK_Unigene_91845	--	--	--	--	--	--	FBD	--	R	General function prediction only	PREDICTED: F-box/LRR-repeat protein At3g26922-like [Elaeis guineensis]
BMK_Unigene_73826	--	--	Cellular Component: lytic vacuole (GO:0000323);; Biological Process: regulation of cell size (GO:0008361);; Biological Process: response to blue light (GO:0009637);; Biological Process: photomorphogenesis (GO:0009640);; Molecular Function: auxin:proton symporter activity (GO:0009672);; Biological Process: response to ethylene (GO:0009723);; Cellular Component: basal plasma membrane (GO:0009925);;…	K13947|8.26127e-94|mus:103984716|probable auxin efflux carrier component 2; K13947 auxin efflux carrier family (A)	--	--	Membrane transport protein	Probable auxin efflux carrier component 2 GN=OSJNBa0051O02.21 OS=Oryza sativa subsp. japonica (Rice) PE=2 SV=1	P	Inorganic ion transport and metabolism	PREDICTED: probable auxin efflux carrier component 2 [Musa acuminata subsp. malaccensis]
BMK_Unigene_17230	--	--	Biological Process: myo-inositol hexakisphosphate biosynthetic process (GO:0010264);;	--	--	--	Domain of unknown function (DUF4336)	--	S	Function unknown	hypothetical protein POPTR_0017s12590g [Populus trichocarpa]
BMK_Unigene_32776	--	--	Biological Process: RNA methylation (GO:0001510);; Molecular Function: dolichyl-diphosphooligosaccharide-protein glycotransferase activity (GO:0004579);; Cellular Component: nucleolus (GO:0005730);; Cellular Component: vacuolar membrane (GO:0005774);; Cellular Component: Golgi apparatus (GO:0005794);; Cellular Component: plasma membrane (GO:0005886);; Cellular Component: oligosaccharyltransferase…	K12670|0|pda:103704557|dolichyl-diphosphooligosaccharide--protein glycosyltransferase 48 kDa subunit; K12670 oligosaccharyltransferase complex subunit beta (A)	[O]	Posttranslational modification, protein turnover, chaperones	Oligosaccharyltransferase 48 kDa subunit beta	Dolichyl-diphosphooligosaccharide--protein glycosyltransferase 48 kDa subunit (Precursor) GN=OJ1136_A05.21 OS=Oryza sativa subsp. japonica (Rice) PE=2 SV=1	O	Posttranslational modification, protein turnover, chaperones	PREDICTED: dolichyl-diphosphooligosaccharide--protein glycosyltransferase 48 kDa subunit [Phoenix dactylifera]
BMK_Unigene_75697	--	--	--	--	--	--	--	F-box protein At3g12350 GN=At3g12350 OS=Arabidopsis thaliana (Mouse-ear cress) PE=2 SV=1	R	General function prediction only	PREDICTED: F-box protein At3g12350 [Phoenix dactylifera]
BMK_Unigene_39639	--	--	--	--	--	--	VIT family	Membrane protein of ER body 1 GN=MEB1 OS=Arabidopsis thaliana (Mouse-ear cress) PE=1 SV=1	S	Function unknown	PREDICTED: uncharacterized protein LOC103721812 [Phoenix dactylifera]
BMK_Unigene_11338	--	--	Biological Process: cell morphogenesis (GO:0000902);; Cellular Component: Golgi apparatus (GO:0005794);; Cellular Component: cytosol (GO:0005829);; Cellular Component: plasma membrane (GO:0005886);; Biological Process: gluconeogenesis (GO:0006094);; Biological Process: glycolytic process (GO:0006096);; Biological Process: response to desiccation (GO:0009269);; Cellular Component: plasmodesma (GO:…	--	--	--	Late embryogenesis abundant protein	Late embryogenesis abundant protein Lea14-A GN=LEA14-A OS=Gossypium hirsutum (Upland cotton) PE=2 SV=1	S	Function unknown	PREDICTED: uncharacterized protein LOC105111554 isoform X1 [Populus euphratica]
BMK_Unigene_32340	--	--	--	--	[R]	General function prediction only	--	--	R	General function prediction only	gag-pol polyprotein, related [Asparagus officinalis]
BMK_Unigene_05723	--	--	Cellular Component: intracellular organelle (GO:0043229);;	K03347|3.44067e-40|osa:4325735|Os01g0369000; K03347 cullin 1 (A)	[D]	Cell cycle control, cell division, chromosome partitioning	Cullin family	Cullin-1 GN=CUL1 OS=Arabidopsis thaliana (Mouse-ear cress) PE=1 SV=1	D	Cell cycle control, cell division, chromosome partitioning	hypothetical protein ZEAMMB73_584416 [Zea mays]
BMK_Unigene_07010	[P]	Inorganic ion transport and metabolism	Molecular Function: copper-exporting ATPase activity (GO:0004008);; Molecular Function: ATP binding (GO:0005524);; Biological Process: ATP biosynthetic process (GO:0006754);; Cellular Component: chloroplast thylakoid membrane (GO:0009535);; Cellular Component: integral component of membrane (GO:0016021);; Molecular Function: metal ion binding (GO:0046872);; Biological Process: copper ion export (…	K01533|0|pda:103712567|copper-transporting ATPase PAA2, chloroplastic; K01533 Cu2+-exporting ATPase [EC:3.6.3.4] (A)	[P]	Inorganic ion transport and metabolism	E1-E2 ATPase;; haloacid dehalogenase-like hydrolase;; haloacid dehalogenase-like hydrolase;; Heavy-metal-associated domain	Copper-transporting ATPase PAA2, chloroplastic (Precursor) OS=Arabidopsis thaliana (Mouse-ear cress) PE=2 SV=1	P	Inorganic ion transport and metabolism	PREDICTED: copper-transporting ATPase PAA2, chloroplastic [Phoenix dactylifera]
BMK_Unigene_57376	--	--	--	--	--	--	--	--	R	General function prediction only	EF-hand calcium-binding domain-containing protein [Wickerhamomyces ciferrii]
BMK_Unigene_80500	--	--	--	--	--	--	--	--	T	Signal transduction mechanisms	PREDICTED: uncharacterized protein LOC103712048 [Phoenix dactylifera]
BMK_Unigene_11343	--	--	--	--	[S]	Function unknown	--	UV-stimulated scaffold protein A homolog GN=At3g61800 OS=Arabidopsis thaliana (Mouse-ear cress) PE=3 SV=1	S	Function unknown	PREDICTED: UV-stimulated scaffold protein A homolog [Phoenix dactylifera]
BMK_Unigene_38125	[E]	Amino acid transport and metabolism	Cellular Component: plasma membrane (GO:0005886);; Biological Process: oligopeptide transport (GO:0006857);; Biological Process: response to water deprivation (GO:0009414);; Biological Process: response to nitrate (GO:0010167);; Molecular Function: nitrate transmembrane transporter activity (GO:0015112);; Biological Process: nitrate transport (GO:0015706);; Cellular Component: integral component …	K14638|1.02168e-138|pda:103712156|protein NRT1/ PTR FAMILY 6.3-like; K14638 solute carrier family 15 (peptide/histidine transporter), member 3/4 (A)	[E]	Amino acid transport and metabolism	POT family	Protein NRT1/ PTR FAMILY 6.3 OS=Arabidopsis thaliana (Mouse-ear cress) PE=1 SV=1	P	Inorganic ion transport and metabolism	PREDICTED: protein NRT1/ PTR FAMILY 6.3-like [Elaeis guineensis]
BMK_Unigene_39616	[M]	Cell wall/membrane/envelope biogenesis	Cellular Component: cytosol (GO:0005829);; Molecular Function: GDP-mannose 4,6-dehydratase activity (GO:0008446);; Biological Process: unidimensional cell growth (GO:0009826);; Biological Process: GDP-mannose metabolic process (GO:0019673);; Biological Process: 'de novo' GDP-L-fucose biosynthetic process (GO:0042351);; Molecular Function: coenzyme binding (GO:0050662);;	K01711|0|pda:103716331|GDP-mannose 4,6 dehydratase 1-like; K01711 GDPmannose 4,6-dehydratase [EC:4.2.1.47] (A)	[G]	Carbohydrate transport and metabolism	NAD dependent epimerase/dehydratase family;; RmlD substrate binding domain	GDP-mannose 4,6 dehydratase 1 GN=GMD1 OS=Arabidopsis thaliana (Mouse-ear cress) PE=1 SV=1	G	Carbohydrate transport and metabolism	PREDICTED: GDP-mannose 4,6 dehydratase 1-like [Elaeis guineensis]
BMK_Unigene_59707	--	--	--	--	--	--	NUDIX domain	--	--	--	--
BMK_Unigene_78144	--	--	Molecular Function: phospholipid binding (GO:0005543);;	--	--	--	Protein of unknown function (DUF1336)	Protein ENHANCED DISEASE RESISTANCE 2-like GN=EDR2L OS=Arabidopsis thaliana (Mouse-ear cress) PE=2 SV=1	--	--	Os10g0479800 [Oryza sativa Japonica Group]
BMK_Unigene_37862	[R]	General function prediction only	Molecular Function: ATP binding (GO:0005524);; Biological Process: ATP catabolic process (GO:0006200);; Molecular Function: organic phosphonate transmembrane-transporting ATPase activity (GO:0015416);;	K06184|0|pda:103723003|ABC transporter F family member 4-like; K06184 ATP-binding cassette, subfamily F, member 1 (A)	[J]	Translation, ribosomal structure and biogenesis	ABC transporter;; AAA domain;; AAA ATPase domain;; RecF/RecN/SMC N terminal domain;; Protein of unknown function, DUF258;; P-loop containing region of AAA domain;; AAA domain;; ATPase family associated with various cellular activities (AAA);; 50S ribosome-binding GTPase;; Miro-like protein;; NACHT domain	ABC transporter F family member 4 GN=T14E10.110 OS=Arabidopsis thaliana (Mouse-ear cress) PE=2 SV=1	J	Translation, ribosomal structure and biogenesis	PREDICTED: ABC transporter F family member 4-like [Phoenix dactylifera]
BMK_Unigene_74091	--	--	Cellular Component: mitochondrion (GO:0005739);;	--	[R]	General function prediction only	--	Pentatricopeptide repeat-containing protein At5g14080 GN=At5g14080 OS=Arabidopsis thaliana (Mouse-ear cress) PE=2 SV=2	R	General function prediction only	PREDICTED: pentatricopeptide repeat-containing protein At5g14080 [Musa acuminata subsp. malaccensis]
BMK_Unigene_37471	[R]	General function prediction only	Cellular Component: mitochondrion (GO:0005739);; Cellular Component: peroxisome (GO:0005777);; Biological Process: sulfur compound metabolic process (GO:0006790);; Molecular Function: sulfite oxidase activity (GO:0008482);; Molecular Function: electron carrier activity (GO:0009055);; Biological Process: response to sulfur dioxide (GO:0010477);; Biological Process: chlorophyll metabolic process (G…	K00387|0|pda:103695694|sulfite oxidase-like; K00387 sulfite oxidase [EC:1.8.3.1] (A)	[C]	Energy production and conversion	Oxidoreductase molybdopterin binding domain;; Mo-co oxidoreductase dimerisation domain	Sulfite oxidase OS=Arabidopsis thaliana (Mouse-ear cress) PE=1 SV=1	C	Energy production and conversion	PREDICTED: sulfite oxidase [Elaeis guineensis]
BMK_Unigene_33714	--	--	--	--	--	--	RNA dependent RNA polymerase;; Potyviridae polyprotein;; Peptidase family C4;; Protein P3 of Potyviral polyprotein;; Helicase conserved C-terminal domain;; Potyvirus coat protein;; DEAD/DEAH box helicase;; Flavivirus DEAD domain	--	L	Replication, recombination and repair	hypothetical protein [Plantago major]
BMK_Unigene_44154	--	--	Biological Process: defense response (GO:0006952);; Biological Process: response to abiotic stimulus (GO:0009628);; Biological Process: hormone-mediated signaling pathway (GO:0009755);; Biological Process: cellular response to oxygen-containing compound (GO:1901701);;	K14514|9.36174e-24|pda:103712685|ETHYLENE INSENSITIVE 3-like 3 protein; K14514 ethylene-insensitive protein 3 (A)	--	--	--	ETHYLENE INSENSITIVE 3-like 3 protein GN=EIL3 OS=Arabidopsis thaliana (Mouse-ear cress) PE=1 SV=1	K	Transcription	PREDICTED: ETHYLENE INSENSITIVE 3-like 3 protein [Phoenix dactylifera]
BMK_Unigene_91651	--	--	Biological Process: metabolic process (GO:0008152);; Molecular Function: amino acid binding (GO:0016597);;	--	--	--	--	ACT domain-containing protein ACR9 {ECO:0000305} OS=Arabidopsis thaliana (Mouse-ear cress) PE=2 SV=1	S	Function unknown	PREDICTED: uncharacterized protein LOC103703438 [Phoenix dactylifera]
BMK_Unigene_55864	--	--	--	K00939|3.09736e-07|pda:103702935|adenylate kinase B; K00939 adenylate kinase [EC:2.7.4.3] (A)	--	--	--	Adenylate kinase 4 GN=ADK-B OS=Oryza sativa subsp. japonica (Rice) PE=2 SV=1	F	Nucleotide transport and metabolism	PREDICTED: adenylate kinase 4 [Elaeis guineensis]
BMK_Unigene_90673	[J]	Translation, ribosomal structure and biogenesis	Molecular Function: 3'-5'-exoribonuclease activity (GO:0000175);; Molecular Function: RNA binding (GO:0003723);; Molecular Function: polyribonucleotide nucleotidyltransferase activity (GO:0004654);; Biological Process: rRNA processing (GO:0006364);; Biological Process: mRNA processing (GO:0006397);; Biological Process: mRNA catabolic process (GO:0006402);; Biological Process: tRNA processing (GO:…	K00962|0|pda:103718838|probable polyribonucleotide nucleotidyltransferase 1, chloroplastic; K00962 polyribonucleotide nucleotidyltransferase [EC:2.7.7.8] (A)	[R]	General function prediction only	3' exoribonuclease family, domain 1;; 3' exoribonuclease family, domain 2;; Polyribonucleotide nucleotidyltransferase, RNA binding domain;; 3' exoribonuclease family, domain 1;; 3' exoribonuclease family, domain 2;; S1 RNA binding domain	Probable polyribonucleotide nucleotidyltransferase 1, chloroplastic (Precursor) GN=OSJNBa0050F10.4 OS=Oryza sativa subsp. japonica (Rice) PE=2 SV=1	A	RNA processing and modification	PREDICTED: probable polyribonucleotide nucleotidyltransferase 1, chloroplastic [Phoenix dactylifera]
BMK_Unigene_76241	--	--	Molecular Function: hydrolase activity, hydrolyzing O-glycosyl compounds (GO:0004553);; Cellular Component: cytoplasmic membrane-bounded vesicle (GO:0016023);; Biological Process: organic substance metabolic process (GO:0071704);;	K05350|9.04422e-23|bdi:100843130|probable inactive beta-glucosidase 14; K05350 beta-glucosidase [EC:3.2.1.21] (A)	--	--	--	Beta-glucosidase 18 (Precursor) OS=Oryza sativa subsp. japonica (Rice) PE=3 SV=2	G	Carbohydrate transport and metabolism	PREDICTED: probable inactive beta-glucosidase 14 isoform X3 [Brachypodium distachyon]
BMK_Unigene_06833	[R]	General function prediction only	Molecular Function: ATP binding (GO:0005524);; Biological Process: ATP catabolic process (GO:0006200);; Molecular Function: electron carrier activity (GO:0009055);; Molecular Function: ATPase activity (GO:0016887);; Molecular Function: iron-sulfur cluster binding (GO:0051536);;	K06174|0|pda:103715579|ABC transporter E family member 2; K06174 ATP-binding cassette, sub-family E, member 1 (A)	[A]	RNA processing and modification	ABC transporter;; AAA domain;; Possible Fer4-like domain in RNase L inhibitor, RLI;; RecF/RecN/SMC N terminal domain;; AAA ATPase domain;; 4Fe-4S binding domain;; ATPase family associated with various cellular activities (AAA);; 4Fe-4S binding domain;; NACHT domain;; Protein of unknown function, DUF258	ABC transporter E family member 2 GN=T18B16.180 OS=Arabidopsis thaliana (Mouse-ear cress) PE=2 SV=1	A	RNA processing and modification	PREDICTED: ABC transporter E family member 2-like [Elaeis guineensis]
BMK_Unigene_31064	--	--	--	--	--	--	--	--	S	Function unknown	PREDICTED: uncharacterized protein LOC103997519 [Musa acuminata subsp. malaccensis]
BMK_Unigene_29705	--	--	--	--	[R]	General function prediction only	PPR repeat family;; PPR repeat;; PPR repeat;; Pentatricopeptide repeat domain;; Tetratricopeptide repeat	Pentatricopeptide repeat-containing protein At5g47360 GN=At5g47360 OS=Arabidopsis thaliana (Mouse-ear cress) PE=2 SV=1	R	General function prediction only	PREDICTED: pentatricopeptide repeat-containing protein At5g47360 isoform X1 [Elaeis guineensis]
BMK_Unigene_40531	--	--	Cellular Component: cytoplasmic membrane-bounded vesicle (GO:0016023);;	--	[R]	General function prediction only	Putative integral membrane protein conserved region (DUF2404)	--	R	General function prediction only	PREDICTED: testis-expressed sequence 2 protein-like [Elaeis guineensis]
BMK_Unigene_07394	[F]	Nucleotide transport and metabolism	--	K01952|0|pda:103701602|probable phosphoribosylformylglycinamidine synthase, chloroplastic/mitochondrial; K01952 phosphoribosylformylglycinamidine synthase [EC:6.3.5.3] (A)	[F]	Nucleotide transport and metabolism	CobB/CobQ-like glutamine amidotransferase domain;; AIR synthase related protein, C-terminal domain;; AIR synthase related protein, N-terminal domain	Probable phosphoribosylformylglycinamidine synthase, chloroplastic/mitochondrial (Precursor) GN=At1g74260 OS=Arabidopsis thaliana (Mouse-ear cress) PE=2 SV=3	F	Nucleotide transport and metabolism	PREDICTED: probable phosphoribosylformylglycinamidine synthase, chloroplastic/mitochondrial [Elaeis guineensis]
BMK_Unigene_85095	[Z]	Cytoskeleton	--	K10400|4.04885e-77|pda:103721287|kinesin-like protein KIN12B; K10400 kinesin family member 15 (A)	[Z]	Cytoskeleton	Kinesin motor domain	Kinesin-like protein KIN12A OS=Arabidopsis thaliana (Mouse-ear cress) PE=1 SV=1	Z	Cytoskeleton	PREDICTED: kinesin-like protein KIN12B [Phoenix dactylifera]
BMK_Unigene_89311	[E]	Amino acid transport and metabolism	--	K12657|0|pda:103697558|delta-1-pyrroline-5-carboxylate synthase-like; K12657 delta-1-pyrroline-5-carboxylate synthetase [EC:2.7.2.11 1.2.1.41] (A)	[E]	Amino acid transport and metabolism	Amino acid kinase family	Gamma-glutamyl phosphate reductase GN=PRO2 OS=Solanum lycopersicum (Tomato) PE=2 SV=1	E	Amino acid transport and metabolism	PREDICTED: delta-1-pyrroline-5-carboxylate synthase-like isoform X7 [Elaeis guineensis]
BMK_Unigene_58921	--	--	--	--	[GC]	--	UDP-glucoronosyl and UDP-glucosyl transferase	7-deoxyloganetic acid glucosyltransferase GN=UGT709C2 OS=Catharanthus roseus (Madagascar periwinkle) PE=1 SV=1	G	Carbohydrate transport and metabolism	PREDICTED: UDP-glycosyltransferase 85A5-like [Phoenix dactylifera]
BMK_Unigene_69328	--	--	--	K18835|4.1282e-46|pda:103718944|probable WRKY transcription factor 2; K18835 WRKY transcription factor 2 (A)	--	--	WRKY DNA -binding domain	Probable WRKY transcription factor 2 GN=WRKY2 OS=Arabidopsis thaliana (Mouse-ear cress) PE=2 SV=1	K	Transcription	PREDICTED: probable WRKY transcription factor 2 [Elaeis guineensis]
BMK_Unigene_48392	[P]	Inorganic ion transport and metabolism	Cellular Component: plasma membrane (GO:0005886);; Biological Process: cellular response to nitrogen starvation (GO:0006995);; Molecular Function: ammonium transmembrane transporter activity (GO:0008519);; Cellular Component: integral component of membrane (GO:0016021);; Biological Process: ammonium transmembrane transport (GO:0072488);;	K03320|5.06098e-28|zma:100191646|uncharacterized LOC100191646; K03320 ammonium transporter, Amt family (A)	[P]	Inorganic ion transport and metabolism	Ammonium Transporter Family	--	P	Inorganic ion transport and metabolism	ammonium transporter [Candida albicans SC5314]
BMK_Unigene_33119	--	--	--	K14610|6.7202e-175|pda:103721354|thiamine transporter 2-like; K14610 solute carrier family 19 (thiamine transporter), member 2/3 (A)	[H]	Coenzyme transport and metabolism	Reduced folate carrier	--	H	Coenzyme transport and metabolism	PREDICTED: thiamine transporter 1-like isoform X2 [Elaeis guineensis]
BMK_Unigene_39416	--	--	--	--	--	--	--	--	S	Function unknown	PREDICTED: uncharacterized protein LOC105034295 isoform X1 [Elaeis guineensis]
BMK_Unigene_90307	--	--	Cellular Component: Golgi apparatus (GO:0005794);; Molecular Function: methyltransferase activity (GO:0008168);; Cellular Component: membrane (GO:0016020);; Biological Process: methylation (GO:0032259);;	--	--	--	Putative S-adenosyl-L-methionine-dependent methyltransferase;; Methyltransferase domain	Probable methyltransferase PMT2 GN=At1g26850 OS=Arabidopsis thaliana (Mouse-ear cress) PE=2 SV=2	R	General function prediction only	PREDICTED: probable methyltransferase PMT2 [Phoenix dactylifera]
BMK_Unigene_08211	--	--	--	--	--	--	--	--	S	Function unknown	hypothetical protein PRUPE_ppa018860mg [Prunus persica]
BMK_Unigene_69204	[R]	General function prediction only	Biological Process: metabolic process (GO:0008152);; Molecular Function: hydrolase activity (GO:0016787);;	--	[R]	General function prediction only	Alpha/beta hydrolase family;; Alpha/beta hydrolase family;; alpha/beta hydrolase fold;; Dienelactone hydrolase family	--	R	General function prediction only	PREDICTED: monoacylglycerol lipase ABHD6-like [Elaeis guineensis]
BMK_Unigene_38703	[F]	Nucleotide transport and metabolism	--	--	[F]	Nucleotide transport and metabolism	Phosphoribosylglycinamide synthetase, ATP-grasp (A) domain;; MULE transposase domain	Phosphoribosylamine--glycine ligase (Fragment) GN=PUR2 OS=Vigna unguiculata (Cowpea) PE=2 SV=1	S	Function unknown	PREDICTED: protein FAR1-RELATED SEQUENCE 2-like [Prunus mume]
BMK_Unigene_55920	[MG]	--	Molecular Function: nucleotide binding (GO:0000166);; Cellular Component: vacuolar membrane (GO:0005774);; Cellular Component: endoplasmic reticulum (GO:0005783);; Cellular Component: plasma membrane (GO:0005886);; Biological Process: systemic acquired resistance (GO:0009627);; Biological Process: response to sucrose (GO:0009744);; Biological Process: response to glucose (GO:0009749);; Biological…	K15891|0|pda:103701809|sterol-4-alpha-carboxylate 3-dehydrogenase, decarboxylating; K15891 farnesol dehydrogenase [EC:1.1.1.216] (A)	[V]	Defense mechanisms	NAD dependent epimerase/dehydratase family;; 3-beta hydroxysteroid dehydrogenase/isomerase family;; Male sterility protein;; NADH(P)-binding;; NmrA-like family;; short chain dehydrogenase;; Polysaccharide biosynthesis protein	Dihydroflavonol-4-reductase GN=DFR OS=Gerbera hybrida (Daisy) PE=2 SV=1	G	Carbohydrate transport and metabolism	PREDICTED: sterol-4-alpha-carboxylate 3-dehydrogenase, decarboxylating [Phoenix dactylifera]
BMK_Unigene_81080	--	--	--	--	--	--	--	--	--	--	PREDICTED: transcription factor JUNGBRUNNEN 1-like [Phoenix dactylifera]
BMK_Unigene_17110	--	--	--	--	--	--	Plant invertase/pectin methylesterase inhibitor	Cell wall / vacuolar inhibitor of fructosidase 2 (Precursor) GN=MUB3.14 OS=Arabidopsis thaliana (Mouse-ear cress) PE=1 SV=1	R	General function prediction only	PREDICTED: cell wall / vacuolar inhibitor of fructosidase 2-like [Elaeis guineensis]
BMK_Unigene_34693	[RTKL]	--	Molecular Function: protein serine/threonine kinase activity (GO:0004674);; Molecular Function: ATP binding (GO:0005524);; Biological Process: protein phosphorylation (GO:0006468);;	K04733|7.97056e-180|pda:103705474|calmodulin-binding receptor-like cytoplasmic kinase 2; K04733 interleukin-1 receptor-associated kinase 4 [EC:2.7.11.1] (A)	[T]	Signal transduction mechanisms	Protein tyrosine kinase;; Protein kinase domain	Calmodulin-binding receptor-like cytoplasmic kinase 2 OS=Arabidopsis thaliana (Mouse-ear cress) PE=2 SV=1	T	Signal transduction mechanisms	PREDICTED: calmodulin-binding receptor-like cytoplasmic kinase 2 isoform X2 [Phoenix dactylifera]
BMK_Unigene_55913	--	--	Molecular Function: metal ion binding (GO:0046872);;	K10144|1.02745e-08|crb:CARUB_v10001610mg|hypothetical protein; K10144 RING finger and CHY zinc finger domain-containing protein 1 [EC:6.3.2.19] (A)	[R]	General function prediction only	--	--	O	Posttranslational modification, protein turnover, chaperones	hypothetical protein CARUB_v10001610mg [Capsella rubella]
BMK_Unigene_38894	--	--	Biological Process: cellulose biosynthetic process (GO:0030244);; Biological Process: Golgi vesicle transport (GO:0048193);;	K08497|6.4169e-121|mus:103988834|uncharacterized protein LOC103988834; K08497 protein transport protein SEC20 (A)	--	--	Sec20	--	S	Function unknown	PREDICTED: LOW QUALITY PROTEIN: vesicle transport protein SEC20-like [Elaeis guineensis]
BMK_Unigene_73072	--	--	Molecular Function: metalloendopeptidase activity (GO:0004222);;	K18156|1.80633e-118|pda:103720298|mitochondrial inner membrane protease atp23-like; K18156 mitochondrial inner membrane protease ATP23 [EC:3.4.24.-] (A)	[L]	Replication, recombination and repair	Peptidase M76 family	--	L	Replication, recombination and repair	PREDICTED: mitochondrial inner membrane protease atp23-like [Phoenix dactylifera]
BMK_Unigene_00397	--	--	Biological Process: nuclear-transcribed mRNA catabolic process, nonsense-mediated decay (GO:0000184);; Cellular Component: cytoplasmic mRNA processing body (GO:0000932);; Molecular Function: DNA binding (GO:0003677);; Molecular Function: RNA helicase activity (GO:0003724);; Molecular Function: ATP binding (GO:0005524);; Cellular Component: cytosol (GO:0005829);; Cellular Component: plasma membran…	K14326|8.09344e-129|pda:103703577|regulator of nonsense transcripts 1 homolog; K14326 regulator of nonsense transcripts 1 [EC:3.6.4.-] (A)	[A]	RNA processing and modification	--	Regulator of nonsense transcripts 1 homolog GN=MQD22.15 OS=Arabidopsis thaliana (Mouse-ear cress) PE=1 SV=2	A	RNA processing and modification	PREDICTED: regulator of nonsense transcripts 1 homolog [Phoenix dactylifera]
BMK_Unigene_13492	[RTKL]	--	Molecular Function: nucleotide binding (GO:0000166);; Molecular Function: protein kinase activity (GO:0004672);; Biological Process: phosphorylation (GO:0016310);;	--	[T]	Signal transduction mechanisms	Protein kinase domain;; Protein tyrosine kinase;; Kinase-like;; Phosphotransferase enzyme family	Phosphoenolpyruvate carboxylase kinase 1 GN=PPCK1 OS=Arabidopsis thaliana (Mouse-ear cress) PE=1 SV=1	T	Signal transduction mechanisms	PREDICTED: phosphoenolpyruvate carboxylase kinase 2-like [Phoenix dactylifera]
BMK_Unigene_13805	--	--	Molecular Function: calmodulin binding (GO:0005516);; Biological Process: phosphatidylinositol biosynthetic process (GO:0006661);;	--	--	--	2'-5' RNA ligase superfamily	--	S	Function unknown	PREDICTED: uncharacterized protein LOC105050309 [Elaeis guineensis]
BMK_Unigene_08961	--	--	--	--	--	--	--	--	--	--	PREDICTED: putative ribonuclease H protein At1g65750, partial [Phoenix dactylifera]
BMK_Unigene_18963	--	--	Molecular Function: iron ion binding (GO:0005506);; Molecular Function: electron carrier activity (GO:0009055);; Cellular Component: chloroplast thylakoid membrane (GO:0009535);; Biological Process: photosynthesis (GO:0015979);; Molecular Function: heme binding (GO:0020037);; Biological Process: electron transport chain (GO:0022900);; Cellular Component: integral component of thylakoid membrane (…	K02634|0|pda:8890523|petA, PhdaC_p034; cytochrome F; K02634 apocytochrome f (A)	--	--	Apocytochrome F, C-terminal;; CemA family;; Ycf4	Apocytochrome f {ECO:0000255|HAMAP-Rule:MF_00610} (Precursor) OS=Liriodendron tulipifera (Tuliptree) PE=3 SV=1	C	Energy production and conversion	cytochrome f [Yucca schidigera]
BMK_Unigene_87156	--	--	--	--	[T]	Signal transduction mechanisms	--	Uncharacterized protein At4g18255 GN=At4g18255 OS=Arabidopsis thaliana (Mouse-ear cress) PE=2 SV=1	T	Signal transduction mechanisms	PREDICTED: pentatricopeptide repeat-containing protein At2g13600-like [Phoenix dactylifera]
BMK_Unigene_16886	[LR]	--	Biological Process: response to stress (GO:0006950);; Molecular Function: transferase activity, transferring acyl groups (GO:0016746);;	--	--	--	Transferase family;; NUDIX domain	Nudix hydrolase 15, mitochondrial (Precursor) OS=Arabidopsis thaliana (Mouse-ear cress) PE=1 SV=2	S	Function unknown	PREDICTED: 3&apos;-N-debenzoyl-2&apos;-deoxytaxol N-benzoyltransferase [Musa acuminata subsp. malaccensis]
BMK_Unigene_25055	--	--	--	--	[O]	Posttranslational modification, protein turnover, chaperones	Ring finger domain;; Zinc finger, C3HC4 type (RING finger);; Zinc finger, C3HC4 type (RING finger);; Zinc finger, C3HC4 type (RING finger)	E3 ubiquitin-protein ligase RING1-like GN=At3g19950 OS=Arabidopsis thaliana (Mouse-ear cress) PE=1 SV=1	O	Posttranslational modification, protein turnover, chaperones	PREDICTED: E3 ubiquitin-protein ligase EL5 isoform X2 [Elaeis guineensis]
BMK_Unigene_45978	--	--	--	--	--	--	--	--	R	General function prediction only	hypothetical protein SPAPADRAFT_63760 [Spathaspora passalidarum NRRL Y-27907]
BMK_Unigene_90653	--	--	--	--	--	--	--	--	S	Function unknown	PREDICTED: uncharacterized protein LOC103717876 [Phoenix dactylifera]
BMK_Unigene_89819	--	--	Molecular Function: hydrolase activity, hydrolyzing O-glycosyl compounds (GO:0004553);; Cellular Component: cell wall (GO:0005618);; Biological Process: metabolic process (GO:0008152);;	--	--	--	Glycosyl hydrolase family 3 N terminal domain;; Glycosyl hydrolase family 3 C-terminal domain;; Fibronectin type III-like domain	Probable beta-D-xylosidase 7 (Precursor) GN=BXL7 OS=Arabidopsis thaliana (Mouse-ear cress) PE=2 SV=2	R	General function prediction only	PREDICTED: probable beta-D-xylosidase 7 [Phoenix dactylifera]
BMK_Unigene_60117	--	--	--	--	[T]	Signal transduction mechanisms	Glutathione S-transferase, C-terminal domain;; Glutathione S-transferase, C-terminal domain;; Glutathione S-transferase, N-terminal domain	--	T	Signal transduction mechanisms	hypothetical protein PAXINDRAFT_102746 [Paxillus involutus ATCC 200175]
BMK_Unigene_36049	--	--	--	--	--	--	ELM2 domain	AT-rich interactive domain-containing protein 2 GN=ARID2 OS=Arabidopsis thaliana (Mouse-ear cress) PE=2 SV=1	R	General function prediction only	PREDICTED: uncharacterized protein LOC103695494 [Phoenix dactylifera]
BMK_Unigene_05759	--	--	--	--	[R]	General function prediction only	PPR repeat;; PPR repeat family;; PPR repeat;; Pentatricopeptide repeat domain	Pentatricopeptide repeat-containing protein At4g38010 GN=PCMP-E45 OS=Arabidopsis thaliana (Mouse-ear cress) PE=3 SV=1	R	General function prediction only	PREDICTED: pentatricopeptide repeat-containing protein At4g38010 [Elaeis guineensis]
BMK_Unigene_73456	[S]	Function unknown	Biological Process: response to cold (GO:0009409);; Cellular Component: integral component of membrane (GO:0016021);; Biological Process: hyperosmotic salinity response (GO:0042538);;	--	[R]	General function prediction only	Proteolipid membrane potential modulator	Low temperature-induced protein lt101.2 GN=LT101.2 OS=Hordeum vulgare (Barley) PE=2 SV=1	R	General function prediction only	PREDICTED: salt stress-induced hydrophobic peptide ESI3 [Vitis vinifera]
BMK_Unigene_47387	--	--	Molecular Function: binding (GO:0005488);;	--	--	--	--	Endonuclease OS=Nicotiana tabacum (Common tobacco) PE=2 SV=1	S	Function unknown	hypothetical protein VITISV_001707 [Vitis vinifera]
BMK_Unigene_72900	--	--	Molecular Function: protein binding (GO:0005515);; Cellular Component: cytosol (GO:0005829);; Cellular Component: plasma membrane (GO:0005886);; Biological Process: chloroplast avoidance movement (GO:0009903);; Biological Process: chloroplast accumulation movement (GO:0009904);;	--	--	--	Weak chloroplast movement under blue light	Protein WEAK CHLOROPLAST MOVEMENT UNDER BLUE LIGHT 1 GN=WEB1 OS=Arabidopsis thaliana (Mouse-ear cress) PE=1 SV=1	S	Function unknown	PREDICTED: protein WEAK CHLOROPLAST MOVEMENT UNDER BLUE LIGHT 1 [Elaeis guineensis]
BMK_Unigene_33476	[D]	Cell cycle control, cell division, chromosome partitioning	Biological Process: cytokinesis by cell plate formation (GO:0000911);; Molecular Function: transporter activity (GO:0005215);; Molecular Function: ATP binding (GO:0005524);; Cellular Component: nucleus (GO:0005634);; Cellular Component: chromosome (GO:0005694);; Biological Process: DNA replication initiation (GO:0006270);; Biological Process: regulation of DNA replication (GO:0006275);; Biologica…	K06675|0|pda:103711973|structural maintenance of chromosomes protein 4; K06675 structural maintenance of chromosome 4 (A)	[BD]	--	RecF/RecN/SMC N terminal domain;; SMC proteins Flexible Hinge Domain;; AAA domain;; P-loop containing region of AAA domain;; RecF/RecN/SMC N terminal domain;; AAA domain	Structural maintenance of chromosomes protein 4 GN=K15N18.7 OS=Arabidopsis thaliana (Mouse-ear cress) PE=1 SV=1	D	Cell cycle control, cell division, chromosome partitioning	PREDICTED: structural maintenance of chromosomes protein 4 [Elaeis guineensis]
BMK_Unigene_21899	[C]	Energy production and conversion	Cellular Component: plasma membrane (GO:0005886);; Biological Process: transport (GO:0006810);; Cellular Component: chloroplast thylakoid membrane (GO:0009535);; Biological Process: photosynthesis, light reaction (GO:0019684);; Molecular Function: quinone binding (GO:0048038);; Molecular Function: NADH dehydrogenase (quinone) activity (GO:0050136);; Molecular Function: NAD binding (GO:0051287);; …	K05579|0|pda:8890611|ndhH, PhdaC_p081; NADH-plastoquinone oxidoreductase 49 kDa subunit; K05579 NAD(P)H-quinone oxidoreductase subunit H [EC:1.6.5.3] (A)	[C]	Energy production and conversion	Respiratory-chain NADH dehydrogenase, 49 Kd subunit;; NADH dehydrogenase;; 4Fe-4S binding domain;; 4Fe-4S dicluster domain;; 4Fe-4S double cluster binding domain;; 4Fe-4S dicluster domain;; 4Fe-4S dicluster domain;; 4Fe-4S binding domain;; 4Fe-4S dicluster domain;; 4Fe-4S dicluster domain;; 4Fe-4S binding domain;; 4Fe-4S binding domain;; 4Fe-4S single cluster domain;; Ribosomal protein S15;; NADH…	NAD(P)H-quinone oxidoreductase subunit H, chloroplastic {ECO:0000255|HAMAP-Rule:MF_01358} OS=Piper cenocladum (Ant piper) PE=3 SV=1	C	Energy production and conversion	NADH-plastoquinone oxidoreductase subunit 7 [Yucca schidigera]
BMK_Unigene_50387	--	--	Cellular Component: plasma membrane (GO:0005886);; Biological Process: cell adhesion (GO:0007155);; Cellular Component: integral component of membrane (GO:0016021);;	--	--	--	Mid2 like cell wall stress sensor	--	S	Function unknown	hypothetical protein PICST_68547 [Scheffersomyces stipitis CBS 6054]
BMK_Unigene_67396	--	--	--	--	--	--	--	--	S	Function unknown	PREDICTED: uncharacterized protein LOC105124685 [Populus euphratica]
BMK_Unigene_54247	[C]	Energy production and conversion	Biological Process: maltose metabolic process (GO:0000023);; Molecular Function: nucleotide binding (GO:0000166);; Cellular Component: mitochondrion (GO:0005739);; Biological Process: malate metabolic process (GO:0006108);; Biological Process: rRNA processing (GO:0006364);; Cellular Component: chloroplast stroma (GO:0009570);; Cellular Component: thylakoid (GO:0009579);; Biological Process: plast…	K00051|0|mus:103973387|malate dehydrogenase [NADP], chloroplastic-like; K00051 malate dehydrogenase (NADP+) [EC:1.1.1.82] (A)	[C]	Energy production and conversion	lactate/malate dehydrogenase, alpha/beta C-terminal domain;; lactate/malate dehydrogenase, NAD binding domain	Malate dehydrogenase [NADP], chloroplastic (Precursor) OS=Pisum sativum (Garden pea) PE=1 SV=2	C	Energy production and conversion	PREDICTED: malate dehydrogenase [NADP], chloroplastic-like [Musa acuminata subsp. malaccensis]
BMK_Unigene_72760	[D]	Cell cycle control, cell division, chromosome partitioning	Cellular Component: mitochondrion (GO:0005739);;	K03593|5.55501e-172|pda:103724168|iron-sulfur protein NUBPL; K03593 ATP-binding protein involved in chromosome partitioning (A)	[D]	Cell cycle control, cell division, chromosome partitioning	ParA/MinD ATPase like;; CobQ/CobB/MinD/ParA nucleotide binding domain;; AAA domain;; 4Fe-4S iron sulfur cluster binding proteins, NifH/frxC family;; ATPase MipZ	Fe-S cluster assembly factor HCF101, chloroplastic (Precursor) GN=HCF101 OS=Arabidopsis thaliana (Mouse-ear cress) PE=1 SV=1	D	Cell cycle control, cell division, chromosome partitioning	PREDICTED: LOW QUALITY PROTEIN: iron-sulfur protein NUBPL [Phoenix dactylifera]
BMK_Unigene_29931	--	--	--	--	--	--	Dirigent-like protein	Dirigent protein 19 (Precursor) GN=DIR19 OS=Arabidopsis thaliana (Mouse-ear cress) PE=2 SV=1	R	General function prediction only	PREDICTED: dirigent protein 22-like [Elaeis guineensis]
BMK_Unigene_16707	--	--	Biological Process: response to osmotic stress (GO:0006970);; Biological Process: cellular response to stress (GO:0033554);; Biological Process: cellular response to abiotic stimulus (GO:0071214);;	K10523|9.74302e-09|zma:100191618|Orphan18; speckle-type POZ protein; K10523 speckle-type POZ protein (A)	--	--	--	--	D	Cell cycle control, cell division, chromosome partitioning	unknown [Zea mays]
BMK_Unigene_19900	[E]	Amino acid transport and metabolism	Molecular Function: cysteine synthase activity (GO:0004124);; Biological Process: cysteine biosynthetic process from serine (GO:0006535);; Molecular Function: transferase activity (GO:0016740);;	K01738|1.46332e-55|pda:103708231|cysteine synthase-like; K01738 cysteine synthase A [EC:2.5.1.47] (A)	[E]	Amino acid transport and metabolism	Pyridoxal-phosphate dependent enzyme	Bifunctional L-3-cyanoalanine synthase/cysteine synthase D2 GN=F15F15.90 OS=Arabidopsis thaliana (Mouse-ear cress) PE=1 SV=1	E	Amino acid transport and metabolism	PREDICTED: cysteine synthase, chloroplastic/chromoplastic-like isoform X2 [Elaeis guineensis]
BMK_Unigene_91390	--	--	--	K17619|6.76237e-11|tcc:TCM_007375|Haloacid dehalogenase-like hydrolase (HAD) superfamily protein isoform 1; K17619 magnesium-dependent phosphatase 1 [EC:3.1.3.48 3.1.3.-] (A)	[R]	General function prediction only	--	--	R	General function prediction only	Haloacid dehalogenase-like hydrolase (HAD) superfamily protein isoform 1 [Theobroma cacao]
BMK_Unigene_73311	[J]	Translation, ribosomal structure and biogenesis	Molecular Function: structural constituent of ribosome (GO:0003735);; Cellular Component: ribosome (GO:0005840);; Biological Process: translation (GO:0006412);;	K02991|2.30552e-84|csv:101202814|40S ribosomal protein S6-like; K02991 small subunit ribosomal protein S6e (A)	[J]	Translation, ribosomal structure and biogenesis	Ribosomal protein S6e	40S ribosomal protein S6 GN=rps6 OS=Asparagus officinalis (Garden asparagus) PE=2 SV=1	J	Translation, ribosomal structure and biogenesis	40S ribosomal protein S6 [Candida maltosa Xu316]
BMK_Unigene_85550	--	--	--	--	--	--	WRC	Growth-regulating factor 1 OS=Oryza sativa subsp. japonica (Rice) PE=3 SV=1	--	--	PREDICTED: growth-regulating factor 1-like [Elaeis guineensis]
BMK_Unigene_05404	--	--	Molecular Function: hydrolase activity, acting on ester bonds (GO:0016788);;	K01114|3.00479e-20|cam:101506101|phospholipase C 3-like; K01114 phospholipase C [EC:3.1.4.3] (A)	--	--	--	Non-specific phospholipase C6 (Precursor) GN=NPC6 OS=Arabidopsis thaliana (Mouse-ear cress) PE=2 SV=1	I	Lipid transport and metabolism	PREDICTED: non-specific phospholipase C6-like [Sesamum indicum]
BMK_Unigene_43616	--	--	--	--	[R]	General function prediction only	--	--	B	Chromatin structure and dynamics	PREDICTED: uncharacterized calcium-binding protein At1g02270-like [Malus domestica]
BMK_Unigene_33146	--	--	--	--	--	--	--	--	S	Function unknown	PREDICTED: protein FAM204A [Phoenix dactylifera]
BMK_Unigene_70739	--	--	Molecular Function: binding (GO:0005488);; Cellular Component: microtubule cytoskeleton (GO:0015630);; Cellular Component: protein complex (GO:0043234);; Cellular Component: cytoskeletal part (GO:0044430);;	K10400|4.40371e-103|pda:103709188|phragmoplast orienting kinesin 2; K10400 kinesin family member 15 (A)	--	--	--	Phragmoplast orienting kinesin 2 GN=POK2 OS=Arabidopsis thaliana (Mouse-ear cress) PE=2 SV=1	Z	Cytoskeleton	PREDICTED: phragmoplast orienting kinesin 2 [Phoenix dactylifera]
BMK_Unigene_89422	--	--	--	--	--	--	Phloem protein 2	F-box protein At2g02240 GN=At2g02240 OS=Arabidopsis thaliana (Mouse-ear cress) PE=2 SV=1	R	General function prediction only	PREDICTED: putative F-box protein PP2-B12 [Elaeis guineensis]
BMK_Unigene_83685	[T]	Signal transduction mechanisms	Cellular Component: nucleus (GO:0005634);; Cellular Component: plasma membrane (GO:0005886);; Biological Process: toxin catabolic process (GO:0009407);; Cellular Component: plant-type cell wall (GO:0009505);; Cellular Component: chloroplast (GO:0009507);; Biological Process: brassinosteroid mediated signaling pathway (GO:0009742);; Molecular Function: protein domain specific binding (GO:0019904);…	K06630|7.93868e-91|tcc:TCM_034481|General regulatory factor 8, KAPPA; K06630 14-3-3 protein epsilon (A)	[O]	Posttranslational modification, protein turnover, chaperones	14-3-3 protein	14-3-3 protein 10 GN=TFT10 OS=Solanum lycopersicum (Tomato) PE=2 SV=2	O	Posttranslational modification, protein turnover, chaperones	hypothetical protein JCGZ_15866 [Jatropha curcas]
BMK_Unigene_65674	--	--	--	--	--	--	Cysteine-rich TM module stress tolerance	--	S	Function unknown	PREDICTED: cysteine-rich and transmembrane domain-containing protein B-like isoform X1 [Pyrus x bretschneideri]
BMK_Unigene_04145	--	--	--	--	--	--	HCaRG protein	Protein FAR1-RELATED SEQUENCE 3 GN=FRS3 OS=Arabidopsis thaliana (Mouse-ear cress) PE=2 SV=2	S	Function unknown	PREDICTED: COMM domain-containing protein 9-like [Elaeis guineensis]
BMK_Unigene_74747	--	--	--	--	--	--	Protein of unknown function (DUF3353)	--	S	Function unknown	PREDICTED: uncharacterized protein LOC103708492 [Phoenix dactylifera]
BMK_Unigene_87123	--	--	--	--	--	--	DSS1/SEM1 family	--	--	--	--
BMK_Unigene_36439	[E]	Amino acid transport and metabolism	Molecular Function: glutamate decarboxylase activity (GO:0004351);; Molecular Function: calmodulin binding (GO:0005516);; Cellular Component: nucleus (GO:0005634);; Cellular Component: cytosol (GO:0005829);; Biological Process: glutamate metabolic process (GO:0006536);; Molecular Function: pyridoxal phosphate binding (GO:0030170);; Biological Process: response to cadmium ion (GO:0046686);;	K01580|0|pda:103713089|glutamate decarboxylase 1-like; K01580 glutamate decarboxylase [EC:4.1.1.15] (A)	[E]	Amino acid transport and metabolism	Pyridoxal-dependent decarboxylase conserved domain;; Aminotransferase class-V	Glutamate decarboxylase 1 OS=Arabidopsis thaliana (Mouse-ear cress) PE=1 SV=2	E	Amino acid transport and metabolism	PREDICTED: glutamate decarboxylase 1 [Elaeis guineensis]
BMK_Unigene_02666	--	--	Molecular Function: monooxygenase activity (GO:0004497);; Molecular Function: iron ion binding (GO:0005506);; Molecular Function: electron carrier activity (GO:0009055);; Molecular Function: oxidoreductase activity, acting on paired donors, with incorporation or reduction of molecular oxygen (GO:0016705);; Molecular Function: heme binding (GO:0020037);; Biological Process: oxidation-reduction pro…	--	[Q]	Secondary metabolites biosynthesis, transport and catabolism	--	Cytochrome P450 89A2 GN=F13O11.20 OS=Arabidopsis thaliana (Mouse-ear cress) PE=2 SV=2	Q	Secondary metabolites biosynthesis, transport and catabolism	PREDICTED: cytochrome P450 89A2-like [Phoenix dactylifera]
BMK_Unigene_86490	--	--	Cellular Component: mitochondrial respiratory chain complex I (GO:0005747);; Molecular Function: NADH dehydrogenase (ubiquinone) activity (GO:0008137);;	K03963|9.76663e-50|mus:103975834|NADH dehydrogenase [ubiquinone] 1 beta subcomplex subunit 7-like; K03963 NADH dehydrogenase (ubiquinone) 1 beta subcomplex subunit 7 (A)	[C]	Energy production and conversion	NADH-ubiquinone oxidoreductase B18 subunit (NDUFB7)	NADH dehydrogenase [ubiquinone] 1 beta subcomplex subunit 7 GN=At2g02050 OS=Arabidopsis thaliana (Mouse-ear cress) PE=3 SV=1	C	Energy production and conversion	PREDICTED: NADH dehydrogenase [ubiquinone] 1 beta subcomplex subunit 7-like [Elaeis guineensis]
BMK_Unigene_20322	--	--	--	--	--	--	Protein of unknown function (DUF793)	--	S	Function unknown	PREDICTED: uncharacterized protein LOC103710096 [Phoenix dactylifera]
BMK_Unigene_63844	--	--	--	--	[R]	General function prediction only	Cholesterol-capturing domain	--	S	Function unknown	PREDICTED: uncharacterized protein LOC103702687 [Phoenix dactylifera]
BMK_Unigene_27912	--	--	--	--	[R]	General function prediction only	PPR repeat;; PPR repeat family;; PPR repeat;; Pentatricopeptide repeat domain;; Tetratricopeptide repeat	Pentatricopeptide repeat-containing protein At2g22410, mitochondrial (Precursor) GN=PCMP-E28 OS=Arabidopsis thaliana (Mouse-ear cress) PE=2 SV=1	R	General function prediction only	PREDICTED: pentatricopeptide repeat-containing protein At2g22410, mitochondrial-like [Phoenix dactylifera]
BMK_Unigene_50045	--	--	Molecular Function: hydrolase activity (GO:0016787);;	--	--	--	--	--	S	Function unknown	hypothetical protein PICST_72172 [Scheffersomyces stipitis CBS 6054]
BMK_Unigene_43909	--	--	Cellular Component: cell wall (GO:0005618);; Cellular Component: vacuole (GO:0005773);; Cellular Component: plasma membrane (GO:0005886);; Biological Process: carbohydrate metabolic process (GO:0005975);; Biological Process: response to cold (GO:0009409);; Biological Process: response to bacterium (GO:0009617);; Biological Process: response to salt stress (GO:0009651);; Biological Process: defens…	--	--	--	Glycosyl hydrolases family 17	Putative glucan endo-1,3-beta-glucosidase GVI (Precursor; Fragment) OS=Hordeum vulgare (Barley) PE=3 SV=1	--	--	PREDICTED: putative glucan endo-1,3-beta-glucosidase GVI [Phoenix dactylifera]
BMK_Unigene_00151	--	--	Biological Process: mitotic recombination (GO:0006312);; Biological Process: embryo sac egg cell differentiation (GO:0009560);; Biological Process: flower development (GO:0009908);; Biological Process: leaf development (GO:0048366);;	--	--	--	--	Armadillo repeat-containing protein LFR {ECO:0000305} OS=Arabidopsis thaliana (Mouse-ear cress) PE=2 SV=1	S	Function unknown	PREDICTED: armadillo repeat-containing protein LFR [Elaeis guineensis]
BMK_Unigene_60763	--	--	Molecular Function: protein kinase activity (GO:0004672);; Molecular Function: ATP binding (GO:0005524);; Cellular Component: plasma membrane (GO:0005886);; Biological Process: protein phosphorylation (GO:0006468);;	--	[T]	Signal transduction mechanisms	Protein tyrosine kinase;; Protein kinase domain	Probable receptor-like protein kinase At5g47070 GN=At5g47070 OS=Arabidopsis thaliana (Mouse-ear cress) PE=1 SV=1	T	Signal transduction mechanisms	PREDICTED: probable receptor-like protein kinase At5g47070 isoform X1 [Elaeis guineensis]
BMK_Unigene_88411	[Q]	Secondary metabolites biosynthesis, transport and catabolism	Molecular Function: electron carrier activity (GO:0009055);; Biological Process: etioplast organization (GO:0009662);; Biological Process: carotenoid biosynthetic process (GO:0016117);; Molecular Function: oxidoreductase activity (GO:0016491);; Molecular Function: carotenoid isomerase activity (GO:0046608);; Biological Process: oxidation-reduction process (GO:0055114);;	K09835|0|mus:103996172|prolycopene isomerase 1, chloroplastic; K09835 prolycopene isomerase [EC:5.2.1.13] (A)	[H]	Coenzyme transport and metabolism	NAD(P)-binding Rossmann-like domain;; Flavin containing amine oxidoreductase;; FAD binding domain;; Thi4 family	Prolycopene isomerase 1, chloroplastic (Precursor) GN=CRTISO1 OS=Oncidium hybrid cultivar (Orchid) PE=2 SV=1	H	Coenzyme transport and metabolism	carotenoid isomerase protein [Narcissus tazetta]
BMK_Unigene_88492	--	--	--	--	--	--	--	--	S	Function unknown	PREDICTED: uncharacterized protein LOC103980696 isoform X2 [Musa acuminata subsp. malaccensis]
BMK_Unigene_23519	--	--	Cellular Component: chloroplast thylakoid membrane (GO:0009535);; Biological Process: response to blue light (GO:0009637);; Biological Process: response to high light intensity (GO:0009644);; Biological Process: response to sucrose (GO:0009744);; Biological Process: response to red light (GO:0010114);; Biological Process: regulation of proton transport (GO:0010155);; Biological Process: photosyst…	--	--	--	Chlorophyll A-B binding protein	High-light-induced protein, chloroplastic (Precursor) GN=T7H20.170 OS=Arabidopsis thaliana (Mouse-ear cress) PE=1 SV=1	S	Function unknown	hypothetical protein POPTR_0006s08850g [Populus trichocarpa]
BMK_Unigene_02678	--	--	--	K12881|4.32505e-07|pop:POPTR_0017s02890g|RNA and export factor-binding family protein; K12881 THO complex subunit 4 (A)	--	--	--	THO complex subunit 4D GN=K12B20.19 OS=Arabidopsis thaliana (Mouse-ear cress) PE=1 SV=1	A	RNA processing and modification	RNA and export factor-binding family protein [Populus trichocarpa]
BMK_Unigene_53395	--	--	Molecular Function: protein binding (GO:0005515);; Biological Process: regulation of transcription, DNA-templated (GO:0006355);; Biological Process: photoperiodism (GO:0009648);; Biological Process: regulation of flower development (GO:0009909);; Biological Process: positive regulation of biological process (GO:0048518);;	--	--	--	bZIP transcription factor;; Basic region leucine zipper	Protein FD OS=Arabidopsis thaliana (Mouse-ear cress) PE=1 SV=1	K	Transcription	PREDICTED: protein FD-like [Elaeis guineensis]
BMK_Unigene_42444	--	--	Biological Process: multicellular organismal process (GO:0032501);; Biological Process: anatomical structure development (GO:0048856);;	--	[GMW]	--	--	--	W	Extracellular structures	exostosin family protein [Populus trichocarpa]
BMK_Unigene_87606	[RTKL]	--	--	K12761|2.79279e-169|pda:103702110|CBL-interacting serine/threonine-protein kinase 14-like; K12761 carbon catabolite-derepressing protein kinase [EC:2.7.11.1] (A)	[T]	Signal transduction mechanisms	Protein kinase domain;; Protein tyrosine kinase;; NAF domain;; Kinase-like	CBL-interacting serine/threonine-protein kinase 11 GN=At2g30360 OS=Arabidopsis thaliana (Mouse-ear cress) PE=1 SV=1	T	Signal transduction mechanisms	PREDICTED: CBL-interacting serine/threonine-protein kinase 14-like [Elaeis guineensis]
BMK_Unigene_17829	--	--	--	--	--	--	F-box-like	F-box protein SKIP14 GN=SKIP14 OS=Arabidopsis thaliana (Mouse-ear cress) PE=1 SV=1	R	General function prediction only	PREDICTED: F-box protein SKIP14 isoform X1 [Phoenix dactylifera]
BMK_Unigene_34273	[P]	Inorganic ion transport and metabolism	Biological Process: cation transport (GO:0006812);; Molecular Function: cation:cation antiporter activity (GO:0015491);; Cellular Component: membrane (GO:0016020);; Biological Process: transmembrane transport (GO:0055085);;	K13754|5.55757e-142|pda:103722804|cation/calcium exchanger 1-like; K13754 solute carrier family 24 (sodium/potassium/calcium exchanger), member 6 (A)	[P]	Inorganic ion transport and metabolism	Sodium/calcium exchanger protein	Cation/calcium exchanger 1 OS=Arabidopsis thaliana (Mouse-ear cress) PE=2 SV=1	P	Inorganic ion transport and metabolism	PREDICTED: cation/calcium exchanger 1-like [Elaeis guineensis]
BMK_Unigene_06698	--	--	Cellular Component: intracellular membrane-bounded organelle (GO:0043231);;	--	--	--	D-mannose binding lectin;; S-locus glycoprotein family;; PAN-like domain	PAN domain-containing protein At5g03700 (Precursor) GN=At5g03700 OS=Arabidopsis thaliana (Mouse-ear cress) PE=1 SV=1	R	General function prediction only	PREDICTED: PAN domain-containing protein At5g03700 [Elaeis guineensis]
BMK_Unigene_90330	[H]	Coenzyme transport and metabolism	--	K03147|0|pda:103704054|phosphomethylpyrimidine synthase, chloroplastic; K03147 phosphomethylpyrimidine synthase [EC:4.1.99.17] (A)	--	--	ThiC family;; ThiC-associated domain	Phosphomethylpyrimidine synthase, chloroplastic (Precursor) GN=T27A16.27 OS=Arabidopsis thaliana (Mouse-ear cress) PE=1 SV=1	H	Coenzyme transport and metabolism	PREDICTED: phosphomethylpyrimidine synthase, chloroplastic isoform X4 [Elaeis guineensis]
BMK_Unigene_10091	--	--	--	--	[D]	Cell cycle control, cell division, chromosome partitioning	--	--	D	Cell cycle control, cell division, chromosome partitioning	PREDICTED: uncharacterized protein LOC105060200 isoform X1 [Elaeis guineensis]
BMK_Unigene_51446	--	--	Biological Process: single-organism process (GO:0044699);;	K15175|1.0926e-20|vvi:100257939|parafibromin; K15175 parafibromin (A)	[K]	Transcription	--	--	K	Transcription	PHP, partial [Yucca filamentosa]
BMK_Unigene_68907	--	--	--	K03671|9.09407e-09|pda:103695969|thioredoxin O, mitochondrial-like; K03671 thioredoxin 1 (A)	--	--	--	Thioredoxin O, mitochondrial (Precursor) OS=Oryza sativa subsp. japonica (Rice) PE=2 SV=2	O	Posttranslational modification, protein turnover, chaperones	PREDICTED: thioredoxin O, mitochondrial-like isoform X2 [Phoenix dactylifera]
BMK_Unigene_24196	--	--	--	--	--	--	Protein of unknown function (DUF1639)	--	S	Function unknown	PREDICTED: uncharacterized protein LOC103714191 isoform X2 [Phoenix dactylifera]
BMK_Unigene_70808	[E]	Amino acid transport and metabolism	Molecular Function: aminopeptidase activity (GO:0004177);; Cellular Component: vacuole (GO:0005773);; Cellular Component: cytosol (GO:0005829);; Biological Process: gluconeogenesis (GO:0006094);; Biological Process: glycolytic process (GO:0006096);; Biological Process: proteolysis (GO:0006508);; Biological Process: protein targeting to vacuole (GO:0006623);; Biological Process: water transport (G…	K01255|6.44885e-97|osa:4330998|Os02g0794700; K01255 leucyl aminopeptidase [EC:3.4.11.1] (A)	[R]	General function prediction only	Cytosol aminopeptidase family, catalytic domain	Leucine aminopeptidase 2, chloroplastic (Precursor) OS=Oryza sativa subsp. japonica (Rice) PE=2 SV=1	R	General function prediction only	Os02g0794700 [Oryza sativa Japonica Group]
BMK_Unigene_10802	[RTKL]	--	--	--	--	--	Protein kinase domain;; Protein tyrosine kinase;; Leucine Rich repeats (2 copies);; Leucine rich repeat;; Leucine Rich Repeat;; Leucine Rich repeat;; Leucine rich repeat	Probable LRR receptor-like serine/threonine-protein kinase At3g47570 (Precursor) GN=At3g47570 OS=Arabidopsis thaliana (Mouse-ear cress) PE=2 SV=1	T	Signal transduction mechanisms	PREDICTED: LRR receptor-like serine/threonine-protein kinase EFR [Phoenix dactylifera]
BMK_Unigene_78446	--	--	--	--	--	--	--	--	R	General function prediction only	PREDICTED: LOW QUALITY PROTEIN: uncharacterized protein LOC103698265 [Phoenix dactylifera]
BMK_Unigene_58129	--	--	--	--	--	--	--	--	S	Function unknown	PREDICTED: uncharacterized protein LOC101299743 [Fragaria vesca subsp. vesca]
BMK_Unigene_92293	--	--	--	--	[R]	General function prediction only	Trafficking protein particle complex subunit 10, TRAPPC10;; Foie gras liver health family 1	Trafficking protein particle complex II-specific subunit 130 homolog {ECO:0000305} OS=Oryza sativa subsp. japonica (Rice) PE=2 SV=1	R	General function prediction only	PREDICTED: uncharacterized protein LOC103719770 [Phoenix dactylifera]
BMK_Unigene_78494	--	--	Molecular Function: iron ion binding (GO:0005506);; Cellular Component: extracellular region (GO:0005576);; Biological Process: fatty acid metabolic process (GO:0006631);; Molecular Function: electron carrier activity (GO:0009055);; Molecular Function: alkane 1-monooxygenase activity (GO:0018685);; Molecular Function: oxygen binding (GO:0019825);; Molecular Function: heme binding (GO:0020037);; B…	K15398|9.7159e-15|ath:AT2G45970|CYP86A8; cytochrome P450, family 86, subfamily A, polypeptide 8; K15398 fatty acid omega-hydroxylase [EC:1.14.-.-] (A)	[QI]	--	--	Cytochrome P450 86A8 GN=F4I18.5 OS=Arabidopsis thaliana (Mouse-ear cress) PE=2 SV=1	Q	Secondary metabolites biosynthesis, transport and catabolism	cytochrome P450, family 86, subfamily A, polypeptide 8 [Arabidopsis thaliana]
BMK_Unigene_37635	--	--	Molecular Function: catalytic activity (GO:0003824);;	K05674|4.65754e-43|csv:101211576|ABC transporter C family member 13-like; K05674 ATP-binding cassette, subfamily C (CFTR/MRP), member 10 (A)	[R]	General function prediction only	--	--	R	General function prediction only	integrase core domain containing protein [Phaseolus vulgaris]
BMK_Unigene_86726	--	--	Molecular Function: binding (GO:0005488);;	--	--	--	--	--	S	Function unknown	Os05g0232800 [Oryza sativa Japonica Group]
BMK_Unigene_96769	--	--	Molecular Function: DNA binding (GO:0003677);; Cellular Component: mitochondrion (GO:0005739);; Biological Process: DNA recombination (GO:0006310);; Cellular Component: cytoplasmic membrane-bounded vesicle (GO:0016023);;	--	[R]	General function prediction only	--	Endonuclease OS=Nicotiana tabacum (Common tobacco) PE=2 SV=1	R	General function prediction only	retrotransposon protein, putative, Ty1-copia subclass [Oryza sativa Japonica Group]
BMK_Unigene_74328	[TZDR]	--	--	--	[T]	Signal transduction mechanisms	EF hand;; EF-hand domain pair;; EF hand;; EF-hand domain;; EF-hand domain pair;; Secreted protein acidic and rich in cysteine Ca binding region	Probable calcium-binding protein CML10 GN=B1147A04.18 OS=Oryza sativa subsp. japonica (Rice) PE=2 SV=1	T	Signal transduction mechanisms	PREDICTED: probable calcium-binding protein CML25 [Musa acuminata subsp. malaccensis]
BMK_Unigene_15410	--	--	--	--	--	--	--	--	--	--	PREDICTED: uncharacterized protein LOC105054012 isoform X1 [Elaeis guineensis]
BMK_Unigene_16247	--	--	--	K14800|7.6473e-72|pda:103724166|pre-rRNA-processing protein TSR2; K14800 pre-rRNA-processing protein TSR2 (A)	[S]	Function unknown	Pre-rRNA-processing protein TSR2	--	S	Function unknown	PREDICTED: pre-rRNA-processing protein TSR2 [Elaeis guineensis]
BMK_Unigene_14018	--	--	--	--	[R]	General function prediction only	Protein of unknown function, DUF607	Calcium uniporter protein 2, mitochondrial (Precursor) OS=Arabidopsis thaliana (Mouse-ear cress) PE=2 SV=1	S	Function unknown	PREDICTED: uncharacterized protein LOC103712097 [Phoenix dactylifera]
BMK_Unigene_56271	--	--	--	--	--	--	--	--	S	Function unknown	PREDICTED: uncharacterized protein LOC103709101 isoform X2 [Phoenix dactylifera]
BMK_Unigene_38681	[C]	Energy production and conversion	Biological Process: tricarboxylic acid cycle (GO:0006099);; Molecular Function: oxidoreductase activity, acting on the CH-CH group of donors (GO:0016627);; Biological Process: electron transport chain (GO:0022900);; Molecular Function: flavin adenine dinucleotide binding (GO:0050660);;	K00234|0|pda:103702714|succinate dehydrogenase [ubiquinone] flavoprotein subunit, mitochondrial; K00234 succinate dehydrogenase (ubiquinone) flavoprotein subunit [EC:1.3.5.1] (A)	[C]	Energy production and conversion	FAD binding domain;; Fumarate reductase flavoprotein C-term;; FAD dependent oxidoreductase;; Thi4 family	Succinate dehydrogenase [ubiquinone] flavoprotein subunit, mitochondrial (Precursor) GN=P0507H12.27 OS=Oryza sativa subsp. japonica (Rice) PE=2 SV=1	C	Energy production and conversion	PREDICTED: succinate dehydrogenase [ubiquinone] flavoprotein subunit, mitochondrial isoform X1 [Elaeis guineensis]
BMK_Unigene_36066	--	--	--	K04506|4.28238e-74|pda:103722981|putative E3 ubiquitin-protein ligase SINA-like 9; K04506 E3 ubiquitin-protein ligase SIAH1 [EC:6.3.2.19] (A)	[R]	General function prediction only	Seven in absentia protein family	E3 ubiquitin-protein ligase SINA-like 10 GN=At5g37930 OS=Arabidopsis thaliana (Mouse-ear cress) PE=2 SV=1	O	Posttranslational modification, protein turnover, chaperones	PREDICTED: putative E3 ubiquitin-protein ligase SINA-like 9 [Elaeis guineensis]
BMK_Unigene_92274	--	--	Molecular Function: transporter activity (GO:0005215);; Biological Process: protein N-linked glycosylation (GO:0006487);; Biological Process: intracellular protein transport (GO:0006886);; Biological Process: ER to Golgi vesicle-mediated transport (GO:0006888);; Molecular Function: zinc ion binding (GO:0008270);; Biological Process: positive regulation of cell proliferation (GO:0008284);; Cellula…	K14007|0|pda:103715142|protein transport protein Sec24-like At3g07100; K14007 protein transport protein SEC24 (A)	[U]	Intracellular trafficking, secretion, and vesicular transport	Sec23/Sec24 trunk domain;; Sec23/Sec24 helical domain;; Sec23/Sec24 beta-sandwich domain;; Sec23/Sec24 zinc finger	Protein transport protein Sec24-like At3g07100 GN=At3g07100 OS=Arabidopsis thaliana (Mouse-ear cress) PE=2 SV=2	U	Intracellular trafficking, secretion, and vesicular transport	PREDICTED: protein transport protein Sec24-like At3g07100 [Elaeis guineensis]
BMK_Unigene_54162	[L]	Replication, recombination and repair	Molecular Function: RNA binding (GO:0003723);; Molecular Function: RNA-directed DNA polymerase activity (GO:0003964);; Biological Process: RNA-dependent DNA replication (GO:0006278);;	K13356|5.59664e-41|pda:103696395|uncharacterized LOC103696395; K13356 fatty acyl-CoA reductase [EC:1.2.1.-] (A)	[R]	General function prediction only	--	RNA-directed DNA polymerase homolog OS=Oenothera berteroana (Bertero&apos;s evening primrose) PE=4 SV=1	R	General function prediction only	hypothetical protein VITISV_003380 [Vitis vinifera]
BMK_Unigene_39101	--	--	Molecular Function: binding (GO:0005488);; Molecular Function: hydrolase activity (GO:0016787);; Biological Process: nucleic acid metabolic process (GO:0090304);;	--	--	--	gag-polypeptide of LTR copia-type	Endonuclease OS=Nicotiana tabacum (Common tobacco) PE=2 SV=1	O	Posttranslational modification, protein turnover, chaperones	hypothetical protein 20.t00003 [Asparagus officinalis]
BMK_Unigene_29605	--	--	--	--	[O]	Posttranslational modification, protein turnover, chaperones	Myb-like DNA-binding domain;; Myb-like DNA-binding domain	Protein REVEILLE 2 GN=MNJ8.4 OS=Arabidopsis thaliana (Mouse-ear cress) PE=2 SV=1	K	Transcription	PREDICTED: protein CCA1 [Elaeis guineensis]
BMK_Unigene_20025	--	--	--	--	--	--	--	--	--	--	PREDICTED: uncharacterized protein LOC104586185 [Nelumbo nucifera]
BMK_Unigene_91755	[R]	General function prediction only	Molecular Function: GTPase activity (GO:0003924);; Molecular Function: GTP binding (GO:0005525);; Biological Process: GTP catabolic process (GO:0006184);; Biological Process: intracellular protein transport (GO:0006886);; Biological Process: nucleocytoplasmic transport (GO:0006913);; Biological Process: small GTPase mediated signal transduction (GO:0007264);;	K07936|1.86696e-148|pper:PRUPE_ppa008371mg|hypothetical protein; K07936 GTP-binding nuclear protein Ran (A)	[U]	Intracellular trafficking, secretion, and vesicular transport	Ras family;; Miro-like protein;; ADP-ribosylation factor family;; RNA helicase	GTP-binding nuclear protein Ran-3 GN=RAN3 OS=Arabidopsis thaliana (Mouse-ear cress) PE=1 SV=2	U	Intracellular trafficking, secretion, and vesicular transport	hypothetical protein PRUPE_ppa008371mg [Prunus persica]
BMK_Unigene_08783	[G]	Carbohydrate transport and metabolism	Molecular Function: 1,4-alpha-glucan branching enzyme activity (GO:0003844);; Molecular Function: hydrolase activity, hydrolyzing O-glycosyl compounds (GO:0004553);; Biological Process: glycogen biosynthetic process (GO:0005978);; Molecular Function: cation binding (GO:0043169);;	K00700|0|pop:POPTR_0005s27240g|POPTRDRAFT_761599; hypothetical protein; K00700 1,4-alpha-glucan branching enzyme [EC:2.4.1.18] (A)	[G]	Carbohydrate transport and metabolism	Alpha amylase, C-terminal all-beta domain	1,4-alpha-glucan-branching enzyme GN=SBE1 OS=Solanum tuberosum (Potato) PE=2 SV=2	G	Carbohydrate transport and metabolism	hypothetical protein POPTR_0005s27240g [Populus trichocarpa]
BMK_Unigene_65522	--	--	Molecular Function: structural constituent of ribosome (GO:0003735);; Cellular Component: mitochondrion (GO:0005739);; Cellular Component: ribosome (GO:0005840);; Biological Process: translation (GO:0006412);;	K02935|1.04706e-28|pda:103705631|54S ribosomal protein L12, mitochondrial-like; K02935 large subunit ribosomal protein L7/L12 (A)	[J]	Translation, ribosomal structure and biogenesis	Ribosomal protein L7/L12 C-terminal domain	50S ribosomal protein L12, chloroplastic {ECO:0000255|HAMAP-Rule:MF_00368} OS=Guillardia theta (Cryptomonas phi) PE=3 SV=1	J	Translation, ribosomal structure and biogenesis	PREDICTED: 54S ribosomal protein L12, mitochondrial-like isoform X1 [Elaeis guineensis]
BMK_Unigene_79572	--	--	Cellular Component: cytoplasmic membrane-bounded vesicle (GO:0016023);; Molecular Function: transferase activity, transferring phosphorus-containing groups (GO:0016772);;	--	--	--	Leucine rich repeat N-terminal domain	Probable LRR receptor-like serine/threonine-protein kinase At3g47570 (Precursor) GN=At3g47570 OS=Arabidopsis thaliana (Mouse-ear cress) PE=2 SV=1	T	Signal transduction mechanisms	PREDICTED: probable leucine-rich repeat receptor-like protein kinase At1g35710 [Elaeis guineensis]
BMK_Unigene_14538	--	--	Biological Process: cellular process (GO:0009987);;	K14484|1.23167e-71|pda:103706989|auxin-responsive protein IAA10-like; K14484 auxin-responsive protein IAA (A)	--	--	AUX/IAA family	Auxin-responsive protein IAA13 GN=IAA13 OS=Arabidopsis thaliana (Mouse-ear cress) PE=1 SV=2	K	Transcription	PREDICTED: auxin-responsive protein IAA10-like [Phoenix dactylifera]
BMK_Unigene_72292	[F]	Nucleotide transport and metabolism	Molecular Function: phosphoribosylaminoimidazolesuccinocarboxamide synthase activity (GO:0004639);; Molecular Function: ATP binding (GO:0005524);; Biological Process: 'de novo' IMP biosynthetic process (GO:0006189);; Biological Process: toxin catabolic process (GO:0009407);; Cellular Component: chloroplast stroma (GO:0009570);; Biological Process: response to auxin (GO:0009733);;	K01923|0|mus:103992229|phosphoribosylaminoimidazole-succinocarboxamide synthase, chloroplastic isoform X1; K01923 phosphoribosylaminoimidazole-succinocarboxamide synthase [EC:6.3.2.6] (A)	[F]	Nucleotide transport and metabolism	SAICAR synthetase	Phosphoribosylaminoimidazole-succinocarboxamide synthase, chloroplastic (Precursor) GN=PUR7 OS=Arabidopsis thaliana (Mouse-ear cress) PE=2 SV=2	F	Nucleotide transport and metabolism	PREDICTED: phosphoribosylaminoimidazole-succinocarboxamide synthase, chloroplastic isoform X2 [Elaeis guineensis]
BMK_Unigene_30120	--	--	Molecular Function: nucleic acid binding (GO:0003676);; Molecular Function: catalytic activity (GO:0003824);; Biological Process: DNA metabolic process (GO:0006259);;	--	[R]	General function prediction only	Integrase core domain	--	R	General function prediction only	hypothetical protein VITISV_018662 [Vitis vinifera]
BMK_Unigene_25494	--	--	--	K14488|1.43321e-10|mus:103994179|auxin-induced protein 15A-like; K14488 SAUR family protein (A)	--	--	--	--	S	Function unknown	PREDICTED: auxin-induced protein 15A-like [Musa acuminata subsp. malaccensis]
BMK_Unigene_02282	[U]	Intracellular trafficking, secretion, and vesicular transport	Cellular Component: nucleus (GO:0005634);; Cellular Component: cytosol (GO:0005829);; Biological Process: glucose catabolic process (GO:0006007);; Biological Process: N-terminal protein myristoylation (GO:0006499);; Biological Process: protein import into nucleus (GO:0006606);; Biological Process: protein targeting to membrane (GO:0006612);; Biological Process: nucleotide transport (GO:0006862);;…	--	[U]	Intracellular trafficking, secretion, and vesicular transport	Armadillo/beta-catenin-like repeat;; HEAT repeats;; Importin beta binding domain;; HEAT-like repeat;; HEAT repeat;; V-ATPase subunit H;; Armadillo-like	Importin subunit alpha-4 {ECO:0000305} OS=Arabidopsis thaliana (Mouse-ear cress) PE=1 SV=1	U	Intracellular trafficking, secretion, and vesicular transport	PREDICTED: importin subunit alpha-like [Nelumbo nucifera]
BMK_Unigene_24004	[R]	General function prediction only	Molecular Function: transferase activity, transferring acyl groups (GO:0016746);;	--	[R]	General function prediction only	Aldo/keto reductase family	Non-functional NADPH-dependent codeinone reductase 2 GN=COR2 OS=Papaver somniferum (Opium poppy) PE=1 SV=1	R	General function prediction only	PREDICTED: non-functional NADPH-dependent codeinone reductase 2-like [Elaeis guineensis]
BMK_Unigene_70795	--	--	Cellular Component: vacuolar membrane (GO:0005774);; Biological Process: chloroplast organization (GO:0009658);; Cellular Component: Toc complex (GO:0010006);; Molecular Function: P-P-bond-hydrolysis-driven protein transmembrane transporter activity (GO:0015450);; Cellular Component: integral component of chloroplast outer membrane (GO:0031359);; Biological Process: protein import into chloroplas…	--	--	--	--	Protein TOC75, chloroplastic (Precursor) GN=TOC75 OS=Pisum sativum (Garden pea) PE=1 SV=1	U	Intracellular trafficking, secretion, and vesicular transport	PREDICTED: protein TOC75-3, chloroplastic-like [Phoenix dactylifera]
BMK_Unigene_58454	--	--	Biological Process: defense response (GO:0006952);; Biological Process: response to osmotic stress (GO:0006970);; Biological Process: primary metabolic process (GO:0044238);; Biological Process: cellular biosynthetic process (GO:0044249);; Cellular Component: cell part (GO:0044464);; Biological Process: single-organism process (GO:0044699);; Biological Process: single-organism metabolic process (…	--	--	--	Stress responsive A/B Barrel Domain	Probable protein Pop3 GN=At3g17210 OS=Arabidopsis thaliana (Mouse-ear cress) PE=1 SV=1	--	--	pop3 peptide family protein [Populus trichocarpa]
BMK_Unigene_62670	--	--	--	K11713|3.63149e-13|pda:103723029|geranylgeranyl transferase type-1 subunit beta; K11713 geranylgeranyl transferase type-1 subunit beta [EC:2.5.1.59] (A)	[O]	Posttranslational modification, protein turnover, chaperones	--	Geranylgeranyl transferase type-1 subunit beta GN=F12L6 OS=Arabidopsis thaliana (Mouse-ear cress) PE=1 SV=1	O	Posttranslational modification, protein turnover, chaperones	PREDICTED: geranylgeranyl transferase type-1 subunit beta [Elaeis guineensis]
BMK_Unigene_71118	--	--	--	--	--	--	--	--	S	Function unknown	PREDICTED: protein SHOOT GRAVITROPISM 5 [Phoenix dactylifera]
BMK_Unigene_03581	[G]	Carbohydrate transport and metabolism	Biological Process: response to hypoxia (GO:0001666);; Molecular Function: fructose-bisphosphate aldolase activity (GO:0004332);; Biological Process: glycolytic process (GO:0006096);; Cellular Component: chloroplast (GO:0009507);;	K01623|3.27921e-100|pop:POPTR_0001s47210g|POPTRDRAFT_708143; fructose-1 family protein; K01623 fructose-bisphosphate aldolase, class I [EC:4.1.2.13] (A)	[G]	Carbohydrate transport and metabolism	Fructose-bisphosphate aldolase class-I	Fructose-bisphosphate aldolase, cytoplasmic isozyme 1 OS=Pisum sativum (Garden pea) PE=2 SV=1	G	Carbohydrate transport and metabolism	fructose-1 family protein [Populus trichocarpa]
BMK_Unigene_50000	--	--	--	--	[S]	Function unknown	--	--	--	--	PREDICTED: uncharacterized protein LOC103703324 [Phoenix dactylifera]
BMK_Unigene_62647	--	--	Molecular Function: protein kinase activity (GO:0004672);; Biological Process: signal transduction (GO:0007165);; Biological Process: multicellular organismal development (GO:0007275);;	--	[T]	Signal transduction mechanisms	--	Proline-rich receptor-like protein kinase PERK4 GN=PERK4 OS=Arabidopsis thaliana (Mouse-ear cress) PE=1 SV=1	T	Signal transduction mechanisms	PREDICTED: proline-rich receptor-like protein kinase PERK7 [Phoenix dactylifera]
BMK_Unigene_38119	[P]	Inorganic ion transport and metabolism	Biological Process: potassium ion transport (GO:0006813);; Cellular Component: plastid (GO:0009536);; Molecular Function: potassium ion transmembrane transporter activity (GO:0015079);; Molecular Function: solute:proton antiporter activity (GO:0015299);; Cellular Component: membrane (GO:0016020);; Biological Process: transmembrane transport (GO:0055085);;	--	[P]	Inorganic ion transport and metabolism	Sodium/hydrogen exchanger family	K(+) efflux antiporter 3, chloroplastic GN=KEA3 OS=Arabidopsis thaliana (Mouse-ear cress) PE=2 SV=2	P	Inorganic ion transport and metabolism	PREDICTED: K(+) efflux antiporter 3, chloroplastic [Musa acuminata subsp. malaccensis]
BMK_Unigene_61175	--	--	--	--	--	--	--	--	--	--	PREDICTED: uncharacterized protein LOC103704197 isoform X2 [Phoenix dactylifera]
BMK_Unigene_12860	--	--	--	--	--	--	Protein of unknown function (DUF3133)	Uncharacterized protein At5g05190 GN=Y-1 OS=Arabidopsis thaliana (Mouse-ear cress) PE=1 SV=1	S	Function unknown	PREDICTED: LOW QUALITY PROTEIN: uncharacterized protein At5g05190-like [Elaeis guineensis]
BMK_Unigene_39472	--	--	Molecular Function: ubiquitin-protein transferase activity (GO:0004842);; Cellular Component: nucleus (GO:0005634);; Biological Process: ubiquitin-dependent protein catabolic process (GO:0006511);; Biological Process: multicellular organismal development (GO:0007275);; Molecular Function: zinc ion binding (GO:0008270);; Biological Process: protein ubiquitination (GO:0016567);;	K04506|2.08041e-169|pda:103696809|E3 ubiquitin-protein ligase SINAT2-like; K04506 E3 ubiquitin-protein ligase SIAH1 [EC:6.3.2.19] (A)	[R]	General function prediction only	Seven in absentia protein family;; Zinc finger, C3HC4 type (RING finger)	E3 ubiquitin-protein ligase SINAT5 GN=SINAT5 OS=Arabidopsis thaliana (Mouse-ear cress) PE=1 SV=2	O	Posttranslational modification, protein turnover, chaperones	E3 ubiquitin-protein ligase SINAT2-like protein [Ornithogalum saundersiae]
BMK_Unigene_12521	[G]	Carbohydrate transport and metabolism	Molecular Function: beta-N-acetylhexosaminidase activity (GO:0004563);; Cellular Component: plasma membrane (GO:0005886);; Biological Process: carbohydrate metabolic process (GO:0005975);; Molecular Function: UDP-glucosyltransferase activity (GO:0035251);; Molecular Function: cation binding (GO:0043169);;	K12373|0|pda:103723816|beta-hexosaminidase 2-like; K12373 hexosaminidase [EC:3.2.1.52] (A)	[G]	Carbohydrate transport and metabolism	Glycosyl hydrolase family 20, catalytic domain;; beta-acetyl hexosaminidase like	Beta-hexosaminidase 2 (Precursor) GN=F3F20.4 OS=Arabidopsis thaliana (Mouse-ear cress) PE=1 SV=1	G	Carbohydrate transport and metabolism	PREDICTED: beta-hexosaminidase 2 [Elaeis guineensis]
BMK_Unigene_91020	[L]	Replication, recombination and repair	--	--	[R]	General function prediction only	Retroviral aspartyl protease;; Retrotransposon gag protein;; Aspartyl protease	--	R	General function prediction only	PREDICTED: uncharacterized protein LOC104886247, partial [Beta vulgaris subsp. vulgaris]
BMK_Unigene_02055	--	--	Molecular Function: nucleotide binding (GO:0000166);; Biological Process: nucleobase-containing compound metabolic process (GO:0006139);; Molecular Function: nucleoside-triphosphatase activity (GO:0017111);;	--	[Q]	Secondary metabolites biosynthesis, transport and catabolism	ATPase family associated with various cellular activities (AAA)	Pleiotropic drug resistance protein 3 GN=PDR3 OS=Nicotiana tabacum (Common tobacco) PE=2 SV=1	Q	Secondary metabolites biosynthesis, transport and catabolism	unnamed protein product [Vitis vinifera]
BMK_Unigene_91481	[E]	Amino acid transport and metabolism	Molecular Function: transporter activity (GO:0005215);; Biological Process: transport (GO:0006810);; Cellular Component: membrane (GO:0016020);;	K14638|0|pda:103720590|protein NRT1/ PTR FAMILY 3.1-like; K14638 solute carrier family 15 (peptide/histidine transporter), member 3/4 (A)	[E]	Amino acid transport and metabolism	POT family;; Major Facilitator Superfamily	Protein NRT1/ PTR FAMILY 3.1 GN=F24J5.19 OS=Arabidopsis thaliana (Mouse-ear cress) PE=2 SV=1	E	Amino acid transport and metabolism	PREDICTED: protein NRT1/ PTR FAMILY 3.1-like [Elaeis guineensis]
BMK_Unigene_82594	--	--	--	--	--	--	--	--	S	Function unknown	PREDICTED: uncharacterized protein LOC104610913 [Nelumbo nucifera]
BMK_Unigene_13529	[RTKL]	--	Biological Process: MAPK cascade (GO:0000165);; Molecular Function: protein serine/threonine kinase activity (GO:0004674);; Molecular Function: ATP binding (GO:0005524);; Cellular Component: plasma membrane (GO:0005886);; Biological Process: protein phosphorylation (GO:0006468);;	--	[T]	Signal transduction mechanisms	Protein tyrosine kinase;; Protein kinase domain	Probable serine/threonine-protein kinase At1g01540 GN=At1g01540 OS=Arabidopsis thaliana (Mouse-ear cress) PE=1 SV=2	T	Signal transduction mechanisms	PREDICTED: probable serine/threonine-protein kinase At1g01540 [Musa acuminata subsp. malaccensis]
BMK_Unigene_10052	[GEPR]	--	Molecular Function: carbohydrate transmembrane transporter activity (GO:0015144);; Molecular Function: carnitine transmembrane transporter activity (GO:0015226);; Biological Process: nitrate transport (GO:0015706);; Biological Process: carnitine transport (GO:0015879);; Cellular Component: integral component of membrane (GO:0016021);; Biological Process: cellular response to phosphate starvation …	--	[R]	General function prediction only	Sugar (and other) transporter;; Major Facilitator Superfamily	Organic cation/carnitine transporter 1 GN=T18K17.11 OS=Arabidopsis thaliana (Mouse-ear cress) PE=2 SV=1	R	General function prediction only	PREDICTED: organic cation/carnitine transporter 1 [Phoenix dactylifera]
BMK_Unigene_83748	--	--	--	--	--	--	--	Methyl-CpG-binding domain-containing protein 8 GN=MBD8 OS=Arabidopsis thaliana (Mouse-ear cress) PE=2 SV=1	K	Transcription	PREDICTED: uncharacterized protein LOC105058428 isoform X2 [Elaeis guineensis]
BMK_Unigene_33224	--	--	--	--	--	--	Plant transposon protein;; DDE superfamily endonuclease;; Plant transposon protein	--	S	Function unknown	PREDICTED: putative nuclease HARBI1 [Camelina sativa]
BMK_Unigene_91236	[J]	Translation, ribosomal structure and biogenesis	Molecular Function: cysteine-tRNA ligase activity (GO:0004817);; Molecular Function: ATP binding (GO:0005524);; Cellular Component: mitochondrion (GO:0005739);; Biological Process: cysteinyl-tRNA aminoacylation (GO:0006423);; Cellular Component: chloroplast stroma (GO:0009570);; Biological Process: chloroplast organization (GO:0009658);; Biological Process: polar nucleus fusion (GO:0010197);; Bio…	K01883|0|vvi:100245851|cysteine--tRNA ligase, cytoplasmic; K01883 cysteinyl-tRNA synthetase [EC:6.1.1.16] (A)	[J]	Translation, ribosomal structure and biogenesis	tRNA synthetases class I (C) catalytic domain;; DALR domain;; tRNA synthetases class I (I, L, M and V);; tRNA synthetases class I (M);; tRNA synthetases class I (C) catalytic domain	--	J	Translation, ribosomal structure and biogenesis	PREDICTED: cysteine--tRNA ligase, cytoplasmic isoform X2 [Vitis vinifera]
BMK_Unigene_08133	--	--	Biological Process: iron ion transport (GO:0006826);; Biological Process: cellular iron ion homeostasis (GO:0006879);; Molecular Function: ferric iron binding (GO:0008199);; Molecular Function: oxidoreductase activity (GO:0016491);; Biological Process: oxidation-reduction process (GO:0055114);;	K00522|7.25832e-76|mtr:MTR_5g083170|Ferritin-2; K00522 ferritin heavy chain [EC:1.16.3.2] (A)	[P]	Inorganic ion transport and metabolism	Ferritin-like domain	Ferritin-3, chloroplastic (Precursor) OS=Glycine max (Soybean) PE=2 SV=1	P	Inorganic ion transport and metabolism	PREDICTED: ferritin-4, chloroplastic-like [Tarenaya hassleriana]
BMK_Unigene_55364	--	--	Biological Process: MAPK cascade (GO:0000165);; Biological Process: response to molecule of bacterial origin (GO:0002237);; Molecular Function: MAP kinase activity (GO:0004707);; Molecular Function: ATP binding (GO:0005524);; Biological Process: protein phosphorylation (GO:0006468);; Biological Process: transmembrane receptor protein tyrosine kinase signaling pathway (GO:0007169);; Biological Pro…	--	--	--	--	Leucine-rich repeat receptor-like protein kinase PXL2 (Precursor) GN=PXL2 OS=Arabidopsis thaliana (Mouse-ear cress) PE=2 SV=1	T	Signal transduction mechanisms	hypothetical protein SORBIDRAFT_04g000920 [Sorghum bicolor]
BMK_Unigene_50747	--	--	--	--	[PT]	--	--	Potassium channel SKOR GN=SKOR OS=Arabidopsis thaliana (Mouse-ear cress) PE=1 SV=1	P	Inorganic ion transport and metabolism	PREDICTED: potassium channel KOR2-like [Phoenix dactylifera]
BMK_Unigene_39578	--	--	Biological Process: response to abiotic stimulus (GO:0009628);; Biological Process: cell differentiation (GO:0030154);; Biological Process: macromolecule localization (GO:0033036);; Biological Process: primary metabolic process (GO:0044238);; Biological Process: cellular macromolecule metabolic process (GO:0044260);; Biological Process: single organism reproductive process (GO:0044702);; Biologic…	--	[S]	Function unknown	Protein similar to CwfJ C-terminus 1;; Protein similar to CwfJ C-terminus 2	Zinc finger CCCH domain-containing protein 64 GN=At5g56900 OS=Arabidopsis thaliana (Mouse-ear cress) PE=2 SV=1	S	Function unknown	PREDICTED: CWF19-like protein 2 [Phoenix dactylifera]
BMK_Unigene_18570	--	--	Molecular Function: translation initiation factor activity (GO:0003743);; Biological Process: translational initiation (GO:0006413);; Biological Process: vegetative phase change (GO:0010050);; Biological Process: production of ta-siRNAs involved in RNA interference (GO:0010267);; Biological Process: maintenance of shoot apical meristem identity (GO:0010492);; Biological Process: production of lsi…	K11593|3.41922e-146|pda:103705325|protein argonaute 7; K11593 eukaryotic translation initiation factor 2C (A)	[J]	Translation, ribosomal structure and biogenesis	Piwi domain	Protein argonaute 7 GN=OSJNBa0034E08.23 OS=Oryza sativa subsp. japonica (Rice) PE=2 SV=2	J	Translation, ribosomal structure and biogenesis	PREDICTED: protein argonaute 7 [Elaeis guineensis]
BMK_Unigene_23410	--	--	Cellular Component: cytoplasmic membrane-bounded vesicle (GO:0016023);; Molecular Function: transferase activity (GO:0016740);;	--	[GC]	--	Myb-like DNA-binding domain;; Myb-like DNA-binding domain	UDP-glycosyltransferase 71C4 GN=UGT71C4 OS=Arabidopsis thaliana (Mouse-ear cress) PE=2 SV=2	G	Carbohydrate transport and metabolism	PREDICTED: anthocyanidin 3-O-glucosyltransferase 2-like [Elaeis guineensis]
BMK_Unigene_62061	--	--	Molecular Function: transferase activity (GO:0016740);;	K08241|4.93492e-33|mus:103969738|anthranilate O-methyltransferase 3-like; K08241 jasmonate O-methyltransferase [EC:2.1.1.141] (A)	--	--	SAM dependent carboxyl methyltransferase	Anthranilate O-methyltransferase 2 GN=AAMT2 OS=Zea mays (Maize) PE=1 SV=1	R	General function prediction only	salicylic acid methyltransferase [Narcissus tazetta var. chinensis]
BMK_Unigene_73393	[H]	Coenzyme transport and metabolism	Molecular Function: ribonuclease inhibitor activity (GO:0008428);; Biological Process: regulation of RNA metabolic process (GO:0051252);;	K02553|1.13368e-94|mus:103981082|putative 4-hydroxy-4-methyl-2-oxoglutarate aldolase 3; K02553 regulator of ribonuclease activity A (A)	--	--	Demethylmenaquinone methyltransferase	Putative 4-hydroxy-4-methyl-2-oxoglutarate aldolase 3 GN=At5g56260 OS=Arabidopsis thaliana (Mouse-ear cress) PE=1 SV=1	R	General function prediction only	PREDICTED: putative 4-hydroxy-4-methyl-2-oxoglutarate aldolase 3 [Musa acuminata subsp. malaccensis]
BMK_Unigene_19300	--	--	--	--	--	--	--	Pathogen-related protein OS=Hordeum vulgare (Barley) PE=2 SV=2	S	Function unknown	PREDICTED: pathogen-related protein-like [Elaeis guineensis]
BMK_Unigene_18300	[T]	Signal transduction mechanisms	--	--	--	--	PAS domain	Protein TWIN LOV 1 GN=T20F6.15 OS=Arabidopsis thaliana (Mouse-ear cress) PE=1 SV=2	T	Signal transduction mechanisms	PREDICTED: protein TWIN LOV 1-like isoform X3 [Phoenix dactylifera]
BMK_Unigene_46647	[M]	Cell wall/membrane/envelope biogenesis	Biological Process: proteolysis (GO:0006508);; Molecular Function: serine-type peptidase activity (GO:0008236);; Cellular Component: chloroplast thylakoid lumen (GO:0009543);; Biological Process: chlorophyll catabolic process (GO:0015996);; Cellular Component: membrane (GO:0016020);; Biological Process: intracellular signal transduction (GO:0035556);;	--	--	--	--	Carboxyl-terminal-processing peptidase 3, chloroplastic (Precursor) GN=CTPA3 OS=Arabidopsis thaliana (Mouse-ear cress) PE=3 SV=1	R	General function prediction only	hypothetical protein POPTR_0006s05430g [Populus trichocarpa]
BMK_Unigene_33566	--	--	--	--	--	--	Protein of unknown function (DUF295);; F-box domain	--	S	Function unknown	PREDICTED: F-box/kelch-repeat protein At1g57790-like [Glycine max]
BMK_Unigene_23487	--	--	Molecular Function: nucleic acid binding (GO:0003676);; Molecular Function: zinc ion binding (GO:0008270);; Biological Process: DNA integration (GO:0015074);;	--	[R]	General function prediction only	Reverse transcriptase (RNA-dependent DNA polymerase)	Endonuclease OS=Nicotiana tabacum (Common tobacco) PE=2 SV=1	R	General function prediction only	retrotransposon protein, putative, Ty1-copia subclass [Oryza sativa Japonica Group]
BMK_Unigene_74738	--	--	Biological Process: positive regulation of autophagy (GO:0010508);;	--	--	--	UV radiation resistance protein and autophagy-related subunit 14	--	S	Function unknown	PREDICTED: uncharacterized protein LOC103700765 isoform X2 [Phoenix dactylifera]
BMK_Unigene_72910	[QR]	--	Cellular Component: nucleolus (GO:0005730);; Biological Process: rRNA processing (GO:0006364);; Molecular Function: methyltransferase activity (GO:0008168);; Biological Process: methylation (GO:0032259);;	--	[R]	General function prediction only	Methyltransferase involved in Williams-Beuren syndrome;; Methyltransferase domain	--	R	General function prediction only	PREDICTED: Williams-Beuren syndrome chromosomal region 22 protein homolog [Phoenix dactylifera]
BMK_Unigene_73491	--	--	--	--	--	--	--	--	S	Function unknown	Zinc finger MYM-type protein [Medicago truncatula]
BMK_Unigene_92071	--	--	Cellular Component: plastid (GO:0009536);; Cellular Component: cytoplasmic membrane-bounded vesicle (GO:0016023);;	--	[R]	General function prediction only	PPR repeat family;; PPR repeat;; PPR repeat;; Pentatricopeptide repeat domain;; Mitochondrial 28S ribosomal protein S27	Pentatricopeptide repeat-containing protein At2g06000 GN=At2g06000 OS=Arabidopsis thaliana (Mouse-ear cress) PE=2 SV=1	R	General function prediction only	PREDICTED: pentatricopeptide repeat-containing protein At2g06000 [Elaeis guineensis]
BMK_Unigene_26303	[KR]	--	--	--	--	--	Acetyltransferase (GNAT) family;; FR47-like protein	--	R	General function prediction only	PREDICTED: uncharacterized protein LOC105039174 isoform X1 [Elaeis guineensis]
BMK_Unigene_27564	--	--	Cellular Component: plasma membrane (GO:0005886);; Cellular Component: photosystem I (GO:0009522);; Cellular Component: photosystem II (GO:0009523);; Cellular Component: chloroplast thylakoid membrane (GO:0009535);; Biological Process: response to blue light (GO:0009637);; Biological Process: photosynthesis, light harvesting (GO:0009765);; Cellular Component: chloroplast envelope (GO:0009941);; B…	K08913|4.77346e-174|rcu:RCOM_0483250|chlorophyll A/B binding protein, putative; K08913 light-harvesting complex II chlorophyll a/b binding protein 2 (A)	--	--	Chlorophyll A-B binding protein	Chlorophyll a-b binding protein 4, chloroplastic (Precursor) GN=CAB4 OS=Solanum lycopersicum (Tomato) PE=2 SV=1	O	Posttranslational modification, protein turnover, chaperones	chlorophyll A/B binding protein, putative [Ricinus communis]
BMK_Unigene_38063	--	--	--	--	--	--	Ribosome inactivating protein	Ribosome-inactivating protein charybdin OS=Drimia maritima (Sea squill) PE=1 SV=1	R	General function prediction only	Protein synthesis inhibitor I [Beauveria bassiana D1-5]
BMK_Unigene_72788	--	--	Molecular Function: phospholipid binding (GO:0005543);;	--	--	--	PH domain;; Pleckstrin homology domain	Pleckstrin homology domain-containing protein 1 GN=PH1 OS=Arabidopsis thaliana (Mouse-ear cress) PE=2 SV=2	T	Signal transduction mechanisms	PREDICTED: pleckstrin homology domain-containing protein 1-like [Elaeis guineensis]
BMK_Unigene_23147	[QR]	--	--	--	[A]	RNA processing and modification	Putative methyltransferase	--	A	RNA processing and modification	PREDICTED: protein N-lysine methyltransferase METTL21A [Phoenix dactylifera]
BMK_Unigene_19455	--	--	--	--	--	--	--	--	S	Function unknown	PREDICTED: uncharacterized protein LOC103987619 [Musa acuminata subsp. malaccensis]
BMK_Unigene_49644	--	--	--	--	[QI]	--	Cytochrome P450	Cytochrome P450 94A2 GN=CYP94A2 OS=Vicia sativa (Spring vetch) PE=2 SV=1	Q	Secondary metabolites biosynthesis, transport and catabolism	PREDICTED: cytochrome P450 94A1-like [Elaeis guineensis]
BMK_Unigene_21311	[O]	Posttranslational modification, protein turnover, chaperones	Molecular Function: glutathione peroxidase activity (GO:0004602);; Cellular Component: plasma membrane (GO:0005886);; Biological Process: response to oxidative stress (GO:0006979);; Cellular Component: chloroplast (GO:0009507);; Biological Process: response to salt stress (GO:0009651);; Biological Process: response to cadmium ion (GO:0046686);; Biological Process: oxidation-reduction process (GO:…	K00432|7.12262e-107|cmo:103482738|probable phospholipid hydroperoxide glutathione peroxidase; K00432 glutathione peroxidase [EC:1.11.1.9] (A)	[O]	Posttranslational modification, protein turnover, chaperones	Glutathione peroxidase;; AhpC/TSA family;; Redoxin	Probable phospholipid hydroperoxide glutathione peroxidase GN=CSA OS=Citrus sinensis (Sweet orange) PE=1 SV=1	O	Posttranslational modification, protein turnover, chaperones	PREDICTED: probable phospholipid hydroperoxide glutathione peroxidase [Cucumis melo]
BMK_Unigene_93389	--	--	--	--	--	--	--	--	S	Function unknown	PREDICTED: uncharacterized protein LOC103983784 [Musa acuminata subsp. malaccensis]
BMK_Unigene_17951	--	--	--	--	--	--	Phloem protein 2	--	--	--	--
BMK_Unigene_33409	[R]	General function prediction only	Biological Process: metabolic process (GO:0008152);; Molecular Function: hydrolase activity (GO:0016787);;	--	[I]	Lipid transport and metabolism	Alpha/beta hydrolase family;; alpha/beta hydrolase fold;; Alpha/beta hydrolase family	Proline iminopeptidase GN=PIP OS=Arabidopsis thaliana (Mouse-ear cress) PE=2 SV=3	I	Lipid transport and metabolism	hypothetical protein AMTR_s00002p00235860 [Amborella trichopoda]
BMK_Unigene_40514	--	--	Biological Process: nuclear-transcribed mRNA catabolic process (GO:0000956);; Molecular Function: ubiquitin-protein transferase activity (GO:0004842);; Biological Process: ubiquitin-dependent protein catabolic process (GO:0006511);; Biological Process: auxin homeostasis (GO:0010252);; Biological Process: protein ubiquitination (GO:0016567);; Biological Process: organ formation (GO:0048645);;	--	[R]	General function prediction only	Leucine rich repeat;; F-box-like	F-box/LRR-repeat protein 15 GN=FBL15 OS=Arabidopsis thaliana (Mouse-ear cress) PE=2 SV=2	R	General function prediction only	PREDICTED: F-box/LRR-repeat protein 15 [Phoenix dactylifera]
BMK_Unigene_25951	[C]	Energy production and conversion	Biological Process: response to hypoxia (GO:0001666);; Molecular Function: alcohol dehydrogenase activity, zinc-dependent (GO:0004024);; Cellular Component: cytosol (GO:0005829);; Cellular Component: plasma membrane (GO:0005886);; Molecular Function: zinc ion binding (GO:0008270);; Biological Process: response to salt stress (GO:0009651);; Biological Process: response to cadmium ion (GO:0046686);…	K18857|0|cit:102616862|alcohol dehydrogenase-like; K18857 alcohol dehydrogenase class-P [EC:1.1.1.1] (A)	[Q]	Secondary metabolites biosynthesis, transport and catabolism	Alcohol dehydrogenase GroES-like domain;; Zinc-binding dehydrogenase	Alcohol dehydrogenase 1 OS=Oryza sativa subsp. japonica (Rice) PE=2 SV=2	C	Energy production and conversion	PREDICTED: alcohol dehydrogenase-like [Citrus sinensis]
BMK_Unigene_03341	[GER]	--	Cellular Component: Golgi membrane (GO:0000139);; Biological Process: RNA splicing, via endonucleolytic cleavage and ligation (GO:0000394);; Molecular Function: sugar:proton symporter activity (GO:0005351);; Molecular Function: CMP-N-acetylneuraminate transmembrane transporter activity (GO:0005456);; Biological Process: carbohydrate transport (GO:0008643);; Biological Process: methionine biosynth…	K15272|0|pda:103709021|CMP-sialic acid transporter 1-like; K15272 solute carrier family 35 (UDP-sugar transporter), member A1/2/3 (A)	[G]	Carbohydrate transport and metabolism	Nucleotide-sugar transporter;; EamA-like transporter family;; UAA transporter family;; Triose-phosphate Transporter family	CMP-sialic acid transporter 1 GN=At5g41760 OS=Arabidopsis thaliana (Mouse-ear cress) PE=2 SV=1	G	Carbohydrate transport and metabolism	PREDICTED: CMP-sialic acid transporter 1-like isoform X1 [Elaeis guineensis]
BMK_Unigene_78034	--	--	--	--	--	--	--	--	S	Function unknown	PREDICTED: uncharacterized protein LOC104449041 [Eucalyptus grandis]
BMK_Unigene_18792	--	--	Molecular Function: transferase activity, transferring glycosyl groups (GO:0016757);;	K13648|4.26139e-58|pda:103710668|probable galacturonosyltransferase 4; K13648 alpha-1,4-galacturonosyltransferase [EC:2.4.1.43] (A)	--	--	Glycosyl transferase family 8	Probable galacturonosyltransferase 4 GN=MCA23.10 OS=Arabidopsis thaliana (Mouse-ear cress) PE=2 SV=1	G	Carbohydrate transport and metabolism	PREDICTED: probable galacturonosyltransferase 4 [Elaeis guineensis]
BMK_Unigene_35034	[J]	Translation, ribosomal structure and biogenesis	--	K02974|9.80593e-76|mus:103987036|40S ribosomal protein S24-1-like; K02974 small subunit ribosomal protein S24e (A)	[J]	Translation, ribosomal structure and biogenesis	Ribosomal protein S24e	40S ribosomal protein S24-2 GN=RPS24B OS=Arabidopsis thaliana (Mouse-ear cress) PE=2 SV=2	J	Translation, ribosomal structure and biogenesis	PREDICTED: 40S ribosomal protein S24-1 [Nelumbo nucifera]
BMK_Unigene_06884	--	--	Cellular Component: endoplasmic reticulum (GO:0005783);; Cellular Component: plasma membrane (GO:0005886);;	--	--	--	--	--	S	Function unknown	unnamed protein product [Vitis vinifera]
BMK_Unigene_24691	--	--	--	--	[R]	General function prediction only	Integrase core domain	--	L	Replication, recombination and repair	PREDICTED: LOW QUALITY PROTEIN: uncharacterized protein LOC105036607 [Elaeis guineensis]
BMK_Unigene_10747	--	--	Molecular Function: ion binding (GO:0043167);; Molecular Function: organic cyclic compound binding (GO:0097159);; Molecular Function: heterocyclic compound binding (GO:1901363);;	--	[R]	General function prediction only	--	Endonuclease OS=Nicotiana tabacum (Common tobacco) PE=2 SV=1	R	General function prediction only	polyprotein [Gossypium barbadense]
BMK_Unigene_40502	[LKJ]	--	Molecular Function: nucleic acid binding (GO:0003676);; Molecular Function: ATP binding (GO:0005524);; Molecular Function: ATP-dependent helicase activity (GO:0008026);;	K11594|0|pda:103706598|DEAD-box ATP-dependent RNA helicase 37-like; K11594 ATP-dependent RNA helicase DDX3X [EC:3.6.4.13] (A)	[A]	RNA processing and modification	DEAD/DEAH box helicase;; Helicase conserved C-terminal domain	DEAD-box ATP-dependent RNA helicase 37 GN=RH37 OS=Arabidopsis thaliana (Mouse-ear cress) PE=2 SV=2	A	RNA processing and modification	PREDICTED: DEAD-box ATP-dependent RNA helicase 37-like [Nelumbo nucifera]
BMK_Unigene_48272	[C]	Energy production and conversion	Molecular Function: phosphoenolpyruvate carboxykinase activity (GO:0004611);; Cellular Component: membrane (GO:0016020);; Molecular Function: purine ribonucleoside binding (GO:0032550);; Molecular Function: purine ribonucleotide binding (GO:0032555);; Molecular Function: purine ribonucleoside triphosphate binding (GO:0035639);; Biological Process: primary metabolic process (GO:0044238);; Biologic…	--	[C]	Energy production and conversion	Phosphoenolpyruvate carboxykinase	--	C	Energy production and conversion	predicted protein [Hordeum vulgare subsp. vulgare]
BMK_Unigene_16940	[E]	Amino acid transport and metabolism	Cellular Component: plasma membrane (GO:0005886);; Biological Process: response to auxin (GO:0009733);; Biological Process: response to aluminum ion (GO:0010044);;	--	--	--	Aluminium induced protein;; Glutamine amidotransferase domain;; Glutamine amidotransferase domain	Stem-specific protein TSJT1 GN=TSJT1 OS=Nicotiana tabacum (Common tobacco) PE=2 SV=1	S	Function unknown	PREDICTED: stem-specific protein TSJT1 [Populus euphratica]
BMK_Unigene_39130	[R]	General function prediction only	Cellular Component: nucleus (GO:0005634);;	K10752|0|pda:103720121|WD-40 repeat-containing protein MSI4-like; K10752 histone-binding protein RBBP4 (A)	[B]	Chromatin structure and dynamics	WD domain, G-beta repeat;; Histone-binding protein RBBP4 or subunit C of CAF1 complex	WD-40 repeat-containing protein MSI4 GN=F3P11.12 OS=Arabidopsis thaliana (Mouse-ear cress) PE=1 SV=3	B	Chromatin structure and dynamics	PREDICTED: WD-40 repeat-containing protein MSI4-like [Phoenix dactylifera]
BMK_Unigene_88313	--	--	Molecular Function: copper ion binding (GO:0005507);; Cellular Component: mitochondrion (GO:0005739);;	--	--	--	--	--	S	Function unknown	PREDICTED: uncharacterized protein LOC105044743 [Elaeis guineensis]
BMK_Unigene_69151	--	--	--	--	[S]	Function unknown	--	--	S	Function unknown	PREDICTED: uncharacterized protein LOC105053302 isoform X2 [Elaeis guineensis]
BMK_Unigene_05640	--	--	Cellular Component: membrane (GO:0016020);;	--	--	--	--	--	S	Function unknown	PREDICTED: uncharacterized protein LOC105045285 [Elaeis guineensis]
BMK_Unigene_24871	--	--	Molecular Function: serine-type carboxypeptidase activity (GO:0004185);; Cellular Component: vacuole (GO:0005773);; Biological Process: proteolysis (GO:0006508);; Cellular Component: cytoplasmic membrane-bounded vesicle (GO:0016023);;	K16297|9.98781e-43|osa:4327407|Os01g0833500; K16297 serine carboxypeptidase-like clade II [EC:3.4.16.-] (A)	[OE]	--	Serine carboxypeptidase	Serine carboxypeptidase-like 26 (Precursor) GN=SCPL26 OS=Arabidopsis thaliana (Mouse-ear cress) PE=2 SV=1	S	Function unknown	predicted protein [Hordeum vulgare subsp. vulgare]
BMK_Unigene_27280	--	--	--	--	[O]	Posttranslational modification, protein turnover, chaperones	Ring finger domain;; RING-H2 zinc finger	RING-H2 finger protein ATL14 GN=ATL14 OS=Arabidopsis thaliana (Mouse-ear cress) PE=2 SV=1	O	Posttranslational modification, protein turnover, chaperones	PREDICTED: RING-H2 finger protein ATL14-like [Phoenix dactylifera]
BMK_Unigene_20868	[F]	Nucleotide transport and metabolism	Biological Process: 'de novo' IMP biosynthetic process (GO:0006189);; Molecular Function: formyltetrahydrofolate deformylase activity (GO:0008864);; Molecular Function: hydroxymethyl-, formyl- and related transferase activity (GO:0016742);;	K01433|3.27481e-135|mus:103990413|formyltetrahydrofolate deformylase 1, mitochondrial-like isoform X1; K01433 formyltetrahydrofolate deformylase [EC:3.5.1.10] (A)	[G]	Carbohydrate transport and metabolism	Auxin canalisation;; Formyl transferase;; Plant pleckstrin homology-like region	Formyltetrahydrofolate deformylase 2, mitochondrial (Precursor) GN=PURU2 OS=Arabidopsis thaliana (Mouse-ear cress) PE=1 SV=1	G	Carbohydrate transport and metabolism	PREDICTED: formyltetrahydrofolate deformylase 1, mitochondrial-like isoform X1 [Musa acuminata subsp. malaccensis]
BMK_Unigene_89464	[J]	Translation, ribosomal structure and biogenesis	Molecular Function: GTPase activity (GO:0003924);; Molecular Function: GTP binding (GO:0005525);; Biological Process: GTP catabolic process (GO:0006184);; Molecular Function: zinc ion binding (GO:0008270);;	K14416|0|pda:103716341|HBS1-like protein; K14416 elongation factor 1 alpha-like protein (A)	[J]	Translation, ribosomal structure and biogenesis	Elongation factor Tu GTP binding domain;; Elongation factor Tu domain 2	Elongation factor 1-alpha GN=TEFS1 OS=Glycine max (Soybean) PE=1 SV=2	J	Translation, ribosomal structure and biogenesis	PREDICTED: HBS1-like protein isoform X3 [Phoenix dactylifera]
BMK_Unigene_62022	--	--	--	--	[A]	RNA processing and modification	RING-variant domain	--	A	RNA processing and modification	PREDICTED: uncharacterized protein LOC103703518 isoform X1 [Phoenix dactylifera]
BMK_Unigene_54612	--	--	Molecular Function: DNA binding (GO:0003677);; Biological Process: DNA repair (GO:0006281);; Biological Process: regulation of transcription, DNA-templated (GO:0006355);; Molecular Function: methyltransferase activity (GO:0008168);; Molecular Function: zinc ion binding (GO:0008270);; Biological Process: methylation (GO:0032259);;	--	--	--	--	--	S	Function unknown	DEHA2F09262p [Debaryomyces hansenii CBS767]
BMK_Unigene_40373	[R]	General function prediction only	Molecular Function: nucleotide binding (GO:0000166);; Molecular Function: RNA binding (GO:0003723);; Cellular Component: nucleus (GO:0005634);; Biological Process: mRNA processing (GO:0006397);;	K12837|0|mus:103981152|splicing factor U2af large subunit B-like; K12837 splicing factor U2AF 65 kDa subunit (A)	[A]	RNA processing and modification	RNA recognition motif. (a.k.a. RRM, RBD, or RNP domain);; RNA recognition motif (a.k.a. RRM, RBD, or RNP domain);; RNA recognition motif. (a.k.a. RRM, RBD, or RNP domain)	Splicing factor U2af large subunit B GN=U2AF65B OS=Nicotiana plumbaginifolia (Leadwort-leaved tobacco) PE=2 SV=1	A	RNA processing and modification	PREDICTED: splicing factor U2af large subunit B-like isoform X2 [Elaeis guineensis]
BMK_Unigene_02931	--	--	Biological Process: double-strand break repair (GO:0006302);; Biological Process: mitotic recombination (GO:0006312);; Biological Process: sister chromatid cohesion (GO:0007062);; Biological Process: synapsis (GO:0007129);; Biological Process: reciprocal meiotic recombination (GO:0007131);; Biological Process: meiotic DNA double-strand break formation (GO:0042138);; Biological Process: meiotic ch…	--	[R]	General function prediction only	PPR repeat family;; PPR repeat;; PPR repeat;; Pentatricopeptide repeat domain;; DYW family of nucleic acid deaminases;; Tetratricopeptide repeat	Pentatricopeptide repeat-containing protein At3g16610 GN=PCMP-E91 OS=Arabidopsis thaliana (Mouse-ear cress) PE=2 SV=1	R	General function prediction only	PREDICTED: pentatricopeptide repeat-containing protein At3g16610 [Elaeis guineensis]
BMK_Unigene_02877	--	--	--	--	[GC]	--	UDP-glucoronosyl and UDP-glucosyl transferase	7-deoxyloganetin glucosyltransferase GN=UGT85A24 OS=Gardenia jasminoides (Cape jasmine) PE=1 SV=1	G	Carbohydrate transport and metabolism	UDP-glucosyl transferase 85A2 [Theobroma cacao]
BMK_Unigene_57983	--	--	Biological Process: reproduction (GO:0000003);; Biological Process: response to stress (GO:0006950);; Biological Process: embryo sac development (GO:0009553);; Biological Process: embryo development (GO:0009790);; Biological Process: cellular macromolecule metabolic process (GO:0044260);; Biological Process: regulation of biological process (GO:0050789);; Biological Process: nucleic acid metaboli…	K08775|2.27959e-54|pda:103696436|uncharacterized LOC103696436; K08775 breast cancer 2 susceptibility protein (A)	[L]	Replication, recombination and repair	BRCA2 repeat	Protein BREAST CANCER SUSCEPTIBILITY 2 homolog A GN=BRCA2A OS=Arabidopsis thaliana (Mouse-ear cress) PE=1 SV=1	L	Replication, recombination and repair	PREDICTED: uncharacterized protein LOC103696436 [Phoenix dactylifera]
BMK_Unigene_65834	--	--	Cellular Component: chloroplast (GO:0009507);;	--	--	--	--	--	S	Function unknown	hypothetical protein AMTR_s00061p00179720 [Amborella trichopoda]
BMK_Unigene_85702	--	--	Molecular Function: procollagen-proline 4-dioxygenase activity (GO:0004656);; Molecular Function: iron ion binding (GO:0005506);; Cellular Component: mitochondrion (GO:0005739);; Cellular Component: Golgi apparatus (GO:0005794);; Biological Process: protein N-linked glycosylation (GO:0006487);; Biological Process: peptidyl-proline hydroxylation to 4-hydroxy-L-proline (GO:0018401);; Molecular Func…	K00472|1.92299e-176|pda:103722593|prolyl 4-hydroxylase 1; K00472 prolyl 4-hydroxylase [EC:1.14.11.2] (A)	[E]	Amino acid transport and metabolism	2OG-Fe(II) oxygenase superfamily;; 2OG-Fe(II) oxygenase superfamily	Prolyl 4-hydroxylase 1 (Precursor) GN=P4H1 OS=Arabidopsis thaliana (Mouse-ear cress) PE=1 SV=1	E	Amino acid transport and metabolism	PREDICTED: prolyl 4-hydroxylase 1 isoform X1 [Phoenix dactylifera]
BMK_Unigene_90133	--	--	Cellular Component: plasma membrane (GO:0005886);; Biological Process: organelle organization (GO:0006996);; Cellular Component: endomembrane system (GO:0012505);; Biological Process: vesicle-mediated transport (GO:0016192);; Cellular Component: clathrin coat (GO:0030118);; Biological Process: single-organism transport (GO:0044765);; Biological Process: intracellular transport (GO:0046907);; Biol…	--	--	--	Clathrin light chain	Clathrin light chain 2 OS=Oryza sativa subsp. japonica (Rice) PE=2 SV=1	U	Intracellular trafficking, secretion, and vesicular transport	PREDICTED: clathrin light chain 2 [Nelumbo nucifera]
BMK_Unigene_37349	[G]	Carbohydrate transport and metabolism	Molecular Function: transporter activity (GO:0005215);; Biological Process: transport (GO:0006810);; Cellular Component: integral component of membrane (GO:0016021);;	K09872|6.39288e-174|mus:103975821|probable aquaporin PIP2-6; K09872 aquaporin PIP (A)	[G]	Carbohydrate transport and metabolism	Major intrinsic protein	Aquaporin PIP2-7, N-terminally processed GN=M4E13.150 OS=Arabidopsis thaliana (Mouse-ear cress) PE=1 SV=2	P	Inorganic ion transport and metabolism	PREDICTED: probable aquaporin PIP2-6 [Elaeis guineensis]
BMK_Unigene_92192	--	--	--	K13459|8.72767e-53|rcu:RCOM_1047690|leucine-rich repeat-containing protein 2, lrrc2, putative (EC:3.1.3.16); K13459 disease resistance protein RPS2 (A)	[T]	Signal transduction mechanisms	Leucine rich repeat;; Leucine Rich repeats (2 copies);; NB-ARC domain	Disease resistance protein RPS2 GN=RPS2 OS=Arabidopsis thaliana (Mouse-ear cress) PE=1 SV=1	T	Signal transduction mechanisms	hypothetical protein JCGZ_07436 [Jatropha curcas]
BMK_Unigene_73651	--	--	--	--	[I]	Lipid transport and metabolism	CRAL/TRIO domain	--	I	Lipid transport and metabolism	PREDICTED: random slug protein 5-like [Musa acuminata subsp. malaccensis]
BMK_Unigene_48889	[R]	General function prediction only	Cellular Component: small-subunit processome (GO:0032040);; Biological Process: cellular response to drug (GO:0035690);;	K14558|3.07276e-17|atr:s00056p00059990|AMTR_s00056p00059990; hypothetical protein; K14558 periodic tryptophan protein 2 (A)	[A]	RNA processing and modification	Dip2/Utp12 Family	--	A	RNA processing and modification	predicted protein [Scheffersomyces stipitis CBS 6054]
BMK_Unigene_25036	[G]	Carbohydrate transport and metabolism	Biological Process: glycogen biosynthetic process (GO:0005978);; Biological Process: pentose-phosphate shunt (GO:0006098);; Biological Process: rRNA processing (GO:0006364);; Molecular Function: glucose-1-phosphate adenylyltransferase activity (GO:0008878);; Cellular Component: chloroplast stroma (GO:0009570);; Biological Process: response to blue light (GO:0009637);; Biological Process: chloropl…	K00975|0|mus:103988212|glucose-1-phosphate adenylyltransferase large subunit 3, chloroplastic/amyloplastic; K00975 glucose-1-phosphate adenylyltransferase [EC:2.7.7.27] (A)	[M]	Cell wall/membrane/envelope biogenesis	Nucleotidyl transferase	Glucose-1-phosphate adenylyltransferase large subunit 1, chloroplastic (Precursor) GN=T24G5.120 OS=Arabidopsis thaliana (Mouse-ear cress) PE=1 SV=3	M	Cell wall/membrane/envelope biogenesis	PREDICTED: glucose-1-phosphate adenylyltransferase large subunit 3, chloroplastic/amyloplastic [Musa acuminata subsp. malaccensis]
BMK_Unigene_05670	[P]	Inorganic ion transport and metabolism	Molecular Function: nucleotide binding (GO:0000166);;	--	--	--	Protein of unknown function (DUF1012)	Probable ion channel POLLUX OS=Oryza sativa subsp. japonica (Rice) PE=2 SV=1	S	Function unknown	PREDICTED: probable ion channel POLLUX isoform X2 [Musa acuminata subsp. malaccensis]
BMK_Unigene_90621	--	--	Cellular Component: plastid (GO:0009536);;	--	[R]	General function prediction only	PPR repeat;; PPR repeat family;; Pentatricopeptide repeat domain;; PPR repeat;; PPR repeat family;; PPR repeat	Pentatricopeptide repeat-containing protein At3g26540 GN=PCMP-A5 OS=Arabidopsis thaliana (Mouse-ear cress) PE=2 SV=1	R	General function prediction only	PREDICTED: pentatricopeptide repeat-containing protein At3g26540 [Phoenix dactylifera]
BMK_Unigene_23134	--	--	--	--	[R]	General function prediction only	Reverse transcriptase (RNA-dependent DNA polymerase)	--	R	General function prediction only	hypothetical protein VITISV_041880 [Vitis vinifera]
BMK_Unigene_78730	--	--	Biological Process: metabolic process (GO:0008152);; Molecular Function: hydrolase activity (GO:0016787);;	K18551|8.0175e-33|csv:101205253|hypothetical protein; K18551 pyrimidine and pyridine-specific 5'-nucleotidase [EC:3.1.3.-] (A)	[R]	General function prediction only	--	--	R	General function prediction only	putative C24B11.05 [Gossypium arboreum]
BMK_Unigene_90804	--	--	Molecular Function: kinase activity (GO:0016301);; Biological Process: phosphorylation (GO:0016310);;	--	[R]	General function prediction only	MORN repeat	Phosphatidylinositol 4-phosphate 5-kinase 9 GN=PIP5K9 OS=Arabidopsis thaliana (Mouse-ear cress) PE=1 SV=2	R	General function prediction only	PREDICTED: uncharacterized protein LOC105053912 [Elaeis guineensis]
BMK_Unigene_45582	--	--	--	--	--	--	IQ calmodulin-binding motif	Protein IQ-DOMAIN 1 GN=IQD1 OS=Arabidopsis thaliana (Mouse-ear cress) PE=1 SV=1	S	Function unknown	PREDICTED: protein IQ-DOMAIN 14-like [Musa acuminata subsp. malaccensis]
BMK_Unigene_82631	--	--	Molecular Function: aspartic-type endopeptidase activity (GO:0004190);; Biological Process: proteolysis (GO:0006508);; Biological Process: lipid metabolic process (GO:0006629);;	K08245|5.34864e-171|pop:POPTR_0001s36700g|POPTRDRAFT_642209; aspartic protease family protein; K08245 phytepsin [EC:3.4.23.40] (A)	[O]	Posttranslational modification, protein turnover, chaperones	Eukaryotic aspartyl protease;; Saposin-like type B, region 1;; Saposin-like type B, region 2;; Xylanase inhibitor C-terminal	Aspartic proteinase (Precursor) OS=Cucurbita pepo (Vegetable marrow) PE=2 SV=1	O	Posttranslational modification, protein turnover, chaperones	aspartic protease family protein [Populus trichocarpa]
BMK_Unigene_83218	[Q]	Secondary metabolites biosynthesis, transport and catabolism	Molecular Function: hydrolase activity (GO:0016787);;	--	[R]	General function prediction only	Dienelactone hydrolase family	Endo-1,3;1,4-beta-D-glucanase (Precursor) OS=Zea mays (Maize) PE=1 SV=1	R	General function prediction only	hypothetical protein DOTSEDRAFT_122192 [Dothistroma septosporum NZE10]
BMK_Unigene_27425	[J]	Translation, ribosomal structure and biogenesis	Molecular Function: nucleic acid binding (GO:0003676);; Biological Process: protein methylation (GO:0006479);; Molecular Function: protein methyltransferase activity (GO:0008276);;	K02493|4.65837e-113|pda:103699203|hemK methyltransferase family member 2-like; K02493 release factor glutamine methyltransferase [EC:2.1.1.297] (A)	[J]	Translation, ribosomal structure and biogenesis	Methyltransferase domain;; Methyltransferase small domain;; Methyltransferase domain;; Methyltransferase domain;; Ribosomal protein L11 methyltransferase (PrmA);; Methyltransferase domain	--	J	Translation, ribosomal structure and biogenesis	PREDICTED: hemK methyltransferase family member 2-like isoform X2 [Phoenix dactylifera]
BMK_Unigene_69351	--	--	Molecular Function: protein serine/threonine kinase activity (GO:0004674);; Molecular Function: ATP binding (GO:0005524);; Biological Process: protein phosphorylation (GO:0006468);; Biological Process: recognition of pollen (GO:0048544);;	--	--	--	PAN-like domain	Receptor-like serine/threonine-protein kinase SD1-8 (Precursor) GN=T6K22.110 OS=Arabidopsis thaliana (Mouse-ear cress) PE=1 SV=1	--	--	PREDICTED: receptor-like serine/threonine-protein kinase SD1-6 [Phoenix dactylifera]
BMK_Unigene_61231	[R]	General function prediction only	Cellular Component: nucleus (GO:0005634);; Biological Process: regulation of DNA replication (GO:0006275);; Biological Process: regulation of gene expression by genetic imprinting (GO:0006349);; Biological Process: cell proliferation (GO:0008283);; Cellular Component: chloroplast (GO:0009507);; Biological Process: pollen development (GO:0009555);; Biological Process: embryo development ending in …	K10752|1.00879e-92|atr:s00092p00161430|AMTR_s00092p00161430; hypothetical protein; K10752 histone-binding protein RBBP4 (A)	[B]	Chromatin structure and dynamics	Histone-binding protein RBBP4 or subunit C of CAF1 complex;; WD domain, G-beta repeat	WD-40 repeat-containing protein MSI1 GN=MSI1 OS=Solanum lycopersicum (Tomato) PE=2 SV=1	B	Chromatin structure and dynamics	hypothetical protein AMTR_s00092p00161430 [Amborella trichopoda]
BMK_Unigene_91306	[O]	Posttranslational modification, protein turnover, chaperones	--	--	--	--	Domain of unknown function (DUF3444);; DnaJ domain	Chaperone protein dnaJ 49 OS=Arabidopsis thaliana (Mouse-ear cress) PE=2 SV=2	O	Posttranslational modification, protein turnover, chaperones	PREDICTED: uncharacterized protein LOC103713704 [Phoenix dactylifera]
BMK_Unigene_35620	--	--	Cellular Component: cytoplasmic membrane-bounded vesicle (GO:0016023);;	K17822|2.59401e-113|pda:103700374|uncharacterized LOC103700374; K17822 DCN1-like protein 1/2 (A)	[S]	Function unknown	Cullin binding	--	S	Function unknown	PREDICTED: uncharacterized protein LOC103700374 [Phoenix dactylifera]
BMK_Unigene_20058	--	--	Biological Process: transport (GO:0006810);;	--	--	--	Clathrin adaptor complex small chain	--	S	Function unknown	PREDICTED: uncharacterized protein LOC104592436 [Nelumbo nucifera]
BMK_Unigene_07556	--	--	--	--	[R]	General function prediction only	PPR repeat family;; PPR repeat;; PPR repeat;; Pentatricopeptide repeat domain;; Tetratricopeptide repeat;; Tetratricopeptide repeat;; Anaphase-promoting complex, cyclosome, subunit 3;; Mitochondrial 28S ribosomal protein S27;; Tetratricopeptide repeat;; Tetratricopeptide repeat;; Replication factor C C-terminal domain;; Rab-GTPase-TBC domain	Pentatricopeptide repeat-containing protein At3g54980, mitochondrial (Precursor) GN=At3g54980 OS=Arabidopsis thaliana (Mouse-ear cress) PE=2 SV=1	R	General function prediction only	PREDICTED: pentatricopeptide repeat-containing protein At3g54980, mitochondrial [Phoenix dactylifera]
BMK_Unigene_05279	--	--	--	--	[U]	Intracellular trafficking, secretion, and vesicular transport	Endoplasmic reticulum vesicle transporter;; Endoplasmic Reticulum-Golgi Intermediate Compartment (ERGIC)	Protein disulfide-isomerase 5-4 (Precursor) GN=T24A18.30 OS=Arabidopsis thaliana (Mouse-ear cress) PE=2 SV=1	U	Intracellular trafficking, secretion, and vesicular transport	PREDICTED: endoplasmic reticulum-Golgi intermediate compartment protein 3 [Phoenix dactylifera]
BMK_Unigene_73907	[G]	Carbohydrate transport and metabolism	Molecular Function: copper ion binding (GO:0005507);; Biological Process: metabolic process (GO:0008152);; Molecular Function: zinc ion binding (GO:0008270);; Molecular Function: hydrolase activity (GO:0016787);;	--	[R]	General function prediction only	Haloacid dehalogenase-like hydrolase;; HAD-hyrolase-like	--	R	General function prediction only	PREDICTED: uncharacterized protein YKR070W isoform X1 [Elaeis guineensis]
BMK_Unigene_86272	[Q]	Secondary metabolites biosynthesis, transport and catabolism	Molecular Function: monooxygenase activity (GO:0004497);; Molecular Function: iron ion binding (GO:0005506);; Molecular Function: electron carrier activity (GO:0009055);; Molecular Function: oxidoreductase activity, acting on paired donors, with incorporation or reduction of molecular oxygen (GO:0016705);; Molecular Function: heme binding (GO:0020037);; Biological Process: oxidation-reduction pro…	K05280|0|mus:103979831|flavonoid 3'-monooxygenase; K05280 flavonoid 3'-monooxygenase [EC:1.14.13.21] (A)	[Q]	Secondary metabolites biosynthesis, transport and catabolism	Cytochrome P450	Flavonoid 3&apos;-monooxygenase GN=CYP75B2 OS=Petunia hybrida (Petunia) PE=2 SV=1	Q	Secondary metabolites biosynthesis, transport and catabolism	F3&apos;H [Narcissus tazetta]
BMK_Unigene_66342	[C]	Energy production and conversion	Molecular Function: ATP binding (GO:0005524);; Biological Process: ATP synthesis coupled proton transport (GO:0015986);; Biological Process: ATP hydrolysis coupled proton transport (GO:0015991);; Cellular Component: proton-transporting ATP synthase complex, catalytic core F(1) (GO:0045261);; Molecular Function: proton-transporting ATP synthase activity, rotational mechanism (GO:0046933);; Molecul…	K02132|4.08008e-162|gsl:Gasu_04200|F-type H+-transporting ATPase subunit alpha (EC:3.6.3.14); K02132 F-type H+-transporting ATPase subunit alpha (A)	[C]	Energy production and conversion	ATP synthase alpha/beta family, nucleotide-binding domain;; ATP synthase alpha/beta family, beta-barrel domain;; HAS barrel domain	ATP synthase subunit alpha, mitochondrial GN=ATPA OS=Marchantia polymorpha (Liverwort) PE=3 SV=2	C	Energy production and conversion	Putative ATP synthase subunit alpha [Rhizopus microsporus]
BMK_Unigene_36488	[S]	Function unknown	Cellular Component: mitochondrion (GO:0005739);;	K17662|1.59394e-135|pda:103716326|ubiquinol-cytochrome-c reductase complex assembly factor 1; K17662 cytochrome b pre-mRNA-processing protein 3 (A)	[C]	Energy production and conversion	Ubiquinol-cytochrome C chaperone	--	C	Energy production and conversion	PREDICTED: uncharacterized protein LOC105043712 [Elaeis guineensis]
BMK_Unigene_67826	--	--	--	--	--	--	Nucleotide-diphospho-sugar transferase	--	S	Function unknown	PREDICTED: UDP-D-xylose:L-fucose alpha-1,3-D-xylosyltransferase 2-like [Nelumbo nucifera]
BMK_Unigene_56229	--	--	Molecular Function: binding (GO:0005488);; Molecular Function: pyrophosphatase activity (GO:0016462);;	K14641|2.75845e-14|mus:103996977|probable apyrase 1; K14641 apyrase [EC:3.6.1.5] (A)	[F]	Nucleotide transport and metabolism	GDA1/CD39 (nucleoside phosphatase) family	Probable apyrase 1 GN=OSJNBb0014I10.10 OS=Oryza sativa subsp. japonica (Rice) PE=3 SV=1	F	Nucleotide transport and metabolism	PREDICTED: probable apyrase 1 [Elaeis guineensis]
BMK_Unigene_38035	--	--	--	--	--	--	FHA domain	--	R	General function prediction only	PREDICTED: uncharacterized protein LOC103716893 isoform X4 [Phoenix dactylifera]
BMK_Unigene_00435	--	--	--	--	[A]	RNA processing and modification	Protein of unknown function (DUF3675);; RING-variant domain	Probable E3 ubiquitin ligase SUD1 GN=F28A23.140 OS=Arabidopsis thaliana (Mouse-ear cress) PE=1 SV=1	A	RNA processing and modification	PREDICTED: uncharacterized protein LOC103706026 isoform X2 [Phoenix dactylifera]
BMK_Unigene_31590	--	--	Biological Process: acetyl-CoA metabolic process (GO:0006084);; Biological Process: embryo development ending in seed dormancy (GO:0009793);; Cellular Component: membrane (GO:0016020);; Cellular Component: cytoplasmic membrane-bounded vesicle (GO:0016023);; Biological Process: sterol biosynthetic process (GO:0016126);; Biological Process: brassinosteroid biosynthetic process (GO:0016132);; Biolog…	K00222|0|mus:103979067|delta(14)-sterol reductase; K00222 delta14-sterol reductase [EC:1.3.1.70] (A)	[IT]	--	Ergosterol biosynthesis ERG4/ERG24 family;; Protein of unknown function (DUF1295)	Delta(14)-sterol reductase GN=FK OS=Arabidopsis thaliana (Mouse-ear cress) PE=1 SV=2	I	Lipid transport and metabolism	PREDICTED: delta(14)-sterol reductase [Musa acuminata subsp. malaccensis]
BMK_Unigene_07962	[C]	Energy production and conversion	Biological Process: tricarboxylic acid cycle (GO:0006099);; Molecular Function: phosphoenolpyruvate carboxylase activity (GO:0008964);; Biological Process: carbon fixation (GO:0015977);; Molecular Function: 2-alkenal reductase [NAD(P)] activity (GO:0032440);;	K01595|0|rcu:RCOM_1177170|Phosphoenolpyruvate carboxylase, putative (EC:1.3.1.74); K01595 phosphoenolpyruvate carboxylase [EC:4.1.1.31] (A)	--	--	Phosphoenolpyruvate carboxylase;; Phosphoenolpyruvate carboxylase	Phosphoenolpyruvate carboxylase 2 OS=Sorghum bicolor (Sorghum) PE=3 SV=1	C	Energy production and conversion	PREDICTED: phosphoenolpyruvate carboxylase 2 [Elaeis guineensis]
BMK_Unigene_37689	--	--	Cellular Component: endosome (GO:0005768);; Cellular Component: trans-Golgi network (GO:0005802);; Biological Process: carbohydrate biosynthetic process (GO:0016051);; Molecular Function: polygalacturonate 4-alpha-galacturonosyltransferase activity (GO:0047262);;	--	--	--	Glycosyl transferase family 8	Galacturonosyltransferase 8 GN=MJL12.8 OS=Arabidopsis thaliana (Mouse-ear cress) PE=1 SV=1	G	Carbohydrate transport and metabolism	PREDICTED: probable galacturonosyltransferase 9 [Musa acuminata subsp. malaccensis]
BMK_Unigene_00864	[R]	General function prediction only	Molecular Function: GTP binding (GO:0005525);; Biological Process: small GTPase mediated signal transduction (GO:0007264);; Biological Process: protein transport (GO:0015031);;	--	[U]	Intracellular trafficking, secretion, and vesicular transport	Ras family;; Miro-like protein;; ADP-ribosylation factor family;; Gtr1/RagA G protein conserved region	Ras-related protein RHN1 GN=RHN1 OS=Nicotiana plumbaginifolia (Leadwort-leaved tobacco) PE=2 SV=1	U	Intracellular trafficking, secretion, and vesicular transport	PREDICTED: ras-related protein RHN1 [Nelumbo nucifera]
BMK_Unigene_82843	[E]	Amino acid transport and metabolism	Biological Process: proteolysis (GO:0006508);; Cellular Component: cell part (GO:0044464);; Biological Process: single-organism cellular process (GO:0044763);; Biological Process: single-organism transport (GO:0044765);; Biological Process: biological regulation (GO:0065007);; Molecular Function: peptidase activity, acting on L-amino acid peptides (GO:0070011);;	K08776|5.9003e-146|vvi:100264544|aminopeptidase M1; K08776 puromycin-sensitive aminopeptidase [EC:3.4.11.-] (A)	[EO]	--	ERAP1-like C-terminal domain	Aminopeptidase M1 GN=APM1 OS=Arabidopsis thaliana (Mouse-ear cress) PE=1 SV=1	O	Posttranslational modification, protein turnover, chaperones	PREDICTED: aminopeptidase M1-like [Elaeis guineensis]
BMK_Unigene_94780	--	--	--	--	[R]	General function prediction only	--	--	R	General function prediction only	Myosin heavy chain kinase B [Morus notabilis]
BMK_Unigene_37486	[H]	Coenzyme transport and metabolism	Molecular Function: catalytic activity (GO:0003824);; Biological Process: protein sumoylation (GO:0016925);;	K10684|1.46956e-177|mus:103974556|SUMO-activating enzyme subunit 1B-1-like; K10684 ubiquitin-like 1-activating enzyme E1 A [EC:6.3.2.19] (A)	[O]	Posttranslational modification, protein turnover, chaperones	ThiF family	SUMO-activating enzyme subunit 1B-2 GN=MFB16.15 OS=Arabidopsis thaliana (Mouse-ear cress) PE=1 SV=1	O	Posttranslational modification, protein turnover, chaperones	PREDICTED: SUMO-activating enzyme subunit 1B-1-like [Musa acuminata subsp. malaccensis]
BMK_Unigene_49308	--	--	Molecular Function: metal ion binding (GO:0046872);;	--	--	--	Zinc finger, C3HC4 type (RING finger);; Zinc finger, C3HC4 type (RING finger);; Zinc finger, C3HC4 type (RING finger)	--	O	Posttranslational modification, protein turnover, chaperones	PREDICTED: uncharacterized protein LOC103972842 [Musa acuminata subsp. malaccensis]
BMK_Unigene_69332	--	--	Molecular Function: estradiol 17-beta-dehydrogenase activity (GO:0004303);; Cellular Component: peroxisome (GO:0005777);; Biological Process: fatty acid metabolic process (GO:0006631);; Molecular Function: sterol binding (GO:0032934);; Biological Process: oxidation-reduction process (GO:0055114);;	--	[I]	Lipid transport and metabolism	SCP-2 sterol transfer family	--	I	Lipid transport and metabolism	potential peroxisomal lipid carrier [Candida albicans SC5314]
BMK_Unigene_59038	--	--	Cellular Component: mitochondrion (GO:0005739);;	--	[R]	General function prediction only	--	Pentatricopeptide repeat-containing protein At1g80150, mitochondrial (Precursor) GN=At1g80150 OS=Arabidopsis thaliana (Mouse-ear cress) PE=2 SV=2	R	General function prediction only	PREDICTED: pentatricopeptide repeat-containing protein At1g80150, mitochondrial [Elaeis guineensis]
BMK_Unigene_73476	--	--	Molecular Function: AMP-activated protein kinase activity (GO:0004679);; Biological Process: response to sucrose (GO:0009744);; Biological Process: response to fructose (GO:0009750);;	K07199|1.14274e-72|vvi:100266800|SNF1-related protein kinase regulatory subunit beta-1; K07199 5'-AMP-activated protein kinase, regulatory beta subunit (A)	[G]	Carbohydrate transport and metabolism	5'-AMP-activated protein kinase beta subunit, interation domain	SNF1-related protein kinase regulatory subunit beta-1 GN=KINB1 OS=Arabidopsis thaliana (Mouse-ear cress) PE=1 SV=1	G	Carbohydrate transport and metabolism	PREDICTED: SNF1-related protein kinase regulatory subunit beta-1 [Vitis vinifera]
BMK_Unigene_06110	--	--	--	--	--	--	--	--	R	General function prediction only	PREDICTED: uncharacterized protein LOC105036814 [Elaeis guineensis]
BMK_Unigene_74585	[TZDR]	--	Molecular Function: calmodulin-dependent protein kinase activity (GO:0004683);; Molecular Function: calcium ion binding (GO:0005509);; Molecular Function: ATP binding (GO:0005524);; Biological Process: protein phosphorylation (GO:0006468);;	K13412|4.23484e-116|pda:103713516|calcium-dependent protein kinase 1-like; K13412 calcium-dependent protein kinase [EC:2.7.11.1] (A)	[T]	Signal transduction mechanisms	EF hand;; EF-hand domain pair;; EF-hand domain pair;; EF-hand domain;; EF hand;; Cytoskeletal-regulatory complex EF hand;; Secreted protein acidic and rich in cysteine Ca binding region	Calcium-dependent protein kinase 2 GN=CPK2 OS=Arabidopsis thaliana (Mouse-ear cress) PE=1 SV=1	T	Signal transduction mechanisms	PREDICTED: calcium-dependent protein kinase 1-like [Phoenix dactylifera]
BMK_Unigene_33704	[R]	General function prediction only	Molecular Function: nucleotide binding (GO:0000166);; Cellular Component: cytoplasm (GO:0005737);; Cellular Component: Cul4-RING E3 ubiquitin ligase complex (GO:0080008);;	K11801|0|pda:103721036|LEC14B protein-like; K11801 WD repeat-containing protein 23 (A)	[R]	General function prediction only	WD domain, G-beta repeat	LEC14B protein OS=Lithospermum erythrorhizon (Purple gromwell) PE=2 SV=1	R	General function prediction only	PREDICTED: LEC14B homolog [Elaeis guineensis]
BMK_Unigene_79046	--	--	Molecular Function: enzyme inhibitor activity (GO:0004857);; Molecular Function: pectinesterase activity (GO:0030599);; Biological Process: negative regulation of catalytic activity (GO:0043086);;	--	--	--	Plant invertase/pectin methylesterase inhibitor	--	R	General function prediction only	PREDICTED: 21 kDa protein-like [Musa acuminata subsp. malaccensis]
BMK_Unigene_38833	--	--	--	--	--	--	Cotton fibre expressed protein	--	--	--	--
BMK_Unigene_24079	--	--	Molecular Function: microtubule motor activity (GO:0003777);; Molecular Function: ATP binding (GO:0005524);; Cellular Component: kinesin complex (GO:0005871);; Cellular Component: microtubule (GO:0005874);; Biological Process: microtubule-based movement (GO:0007018);; Molecular Function: microtubule binding (GO:0008017);;	K10401|2.35095e-142|pda:103715942|kinesin-like protein KIF18B; K10401 kinesin family member 18/19 (A)	[Z]	Cytoskeleton	Kinesin motor domain	Kinesin-13A GN=KINESIN-13A OS=Arabidopsis thaliana (Mouse-ear cress) PE=1 SV=1	Z	Cytoskeleton	PREDICTED: kinesin-like protein KIF18B [Phoenix dactylifera]
BMK_Unigene_72560	--	--	Cellular Component: cell wall (GO:0005618);; Cellular Component: nucleolus (GO:0005730);; Cellular Component: vacuolar membrane (GO:0005774);; Biological Process: protein ubiquitination involved in ubiquitin-dependent protein catabolic process (GO:0042787);;	K08770|8.69023e-80|pper:PRUPE_ppa009116mg|hypothetical protein; K08770 ubiquitin C (A)	[OR]	--	Ubiquitin family;; Ubiquitin-2 like Rad60 SUMO-like;; Ubiquitin-like domain	Ubiquitin (Precursor; Fragment) OS=Hordeum vulgare (Barley) PE=2 SV=1	O	Posttranslational modification, protein turnover, chaperones	polyubiquitin [Arabidopsis thaliana]
BMK_Unigene_31668	[RTKL]	--	Molecular Function: binding (GO:0005488);; Molecular Function: kinase activity (GO:0016301);;	--	[T]	Signal transduction mechanisms	Protein kinase domain;; Protein tyrosine kinase	Probable serine/threonine-protein kinase At1g18390 (Precursor) GN=At1g18390 OS=Arabidopsis thaliana (Mouse-ear cress) PE=2 SV=2	T	Signal transduction mechanisms	PREDICTED: probable serine/threonine-protein kinase At1g18390 isoform X3 [Elaeis guineensis]
BMK_Unigene_91683	--	--	--	--	[D]	Cell cycle control, cell division, chromosome partitioning	Histidine kinase-, DNA gyrase B-, and HSP90-like ATPase;; Histidine kinase-, DNA gyrase B-, and HSP90-like ATPase	--	D	Cell cycle control, cell division, chromosome partitioning	PREDICTED: uncharacterized protein LOC103971173 [Musa acuminata subsp. malaccensis]
BMK_Unigene_33708	--	--	--	--	--	--	--	Transcription factor bHLH149 GN=T12M4.4 OS=Arabidopsis thaliana (Mouse-ear cress) PE=1 SV=1	K	Transcription	PREDICTED: transcription factor bHLH147-like [Elaeis guineensis]
BMK_Unigene_92642	--	--	Molecular Function: hydrolase activity (GO:0016787);;	--	--	--	--	Probable polygalacturonase OS=Vitis vinifera (Grape) PE=1 SV=1	M	Cell wall/membrane/envelope biogenesis	PREDICTED: probable polygalacturonase [Musa acuminata subsp. malaccensis]
BMK_Unigene_23365	--	--	--	K09489|9.53496e-08|mus:104000265|heat shock 70 kDa protein 16; K09489 heat shock 70kDa protein 4 (A)	--	--	--	--	O	Posttranslational modification, protein turnover, chaperones	PREDICTED: heat shock 70 kDa protein 16 [Musa acuminata subsp. malaccensis]
BMK_Unigene_40244	[RTKL]	--	Molecular Function: protein serine/threonine kinase activity (GO:0004674);; Molecular Function: ATP binding (GO:0005524);; Biological Process: protein phosphorylation (GO:0006468);; Biological Process: microtubule-based process (GO:0007017);; Biological Process: epidermal cell differentiation (GO:0009913);; Cellular Component: cortical microtubule (GO:0055028);;	K08857|7.88333e-180|pda:103713637|serine/threonine-protein kinase Nek5; K08857 NIMA (never in mitosis gene a)-related kinase [EC:2.7.11.1] (A)	[R]	General function prediction only	Protein kinase domain;; Protein tyrosine kinase	Serine/threonine-protein kinase Nek5 OS=Oryza sativa subsp. japonica (Rice) PE=3 SV=1	T	Signal transduction mechanisms	PREDICTED: serine/threonine-protein kinase Nek5 [Phoenix dactylifera]
BMK_Unigene_13755	--	--	Molecular Function: peroxidase activity (GO:0004601);; Cellular Component: vacuole (GO:0005773);; Biological Process: response to oxidative stress (GO:0006979);; Cellular Component: plant-type cell wall (GO:0009505);; Cellular Component: membrane (GO:0016020);; Molecular Function: heme binding (GO:0020037);; Molecular Function: metal ion binding (GO:0046872);; Biological Process: oxidation-reduct…	K00430|0|pop:POPTR_0005s21750g|POPTRDRAFT_714789; peroxidase precursor family protein; K00430 peroxidase [EC:1.11.1.7] (A)	--	--	Peroxidase	Peroxidase 12 (Precursor) OS=Arabidopsis thaliana (Mouse-ear cress) PE=1 SV=1	G	Carbohydrate transport and metabolism	peroxidase precursor family protein [Populus trichocarpa]
BMK_Unigene_27218	[EH]	--	Biological Process: metabolic process (GO:0008152);; Molecular Function: L-leucine transaminase activity (GO:0052654);; Molecular Function: L-valine transaminase activity (GO:0052655);; Molecular Function: L-isoleucine transaminase activity (GO:0052656);;	--	[E]	Amino acid transport and metabolism	Aminotransferase class IV	Branched-chain-amino-acid aminotransferase-like protein 1 GN=At3g05190 OS=Arabidopsis thaliana (Mouse-ear cress) PE=2 SV=1	E	Amino acid transport and metabolism	PREDICTED: branched-chain-amino-acid aminotransferase-like protein 2 [Phoenix dactylifera]
BMK_Unigene_50469	--	--	--	K01191|3.71595e-13|mdm:103437567|lysosomal alpha-mannosidase-like; K01191 alpha-mannosidase [EC:3.2.1.24] (A)	--	--	--	--	--	--	unnamed protein product [Coffea canephora]
BMK_Unigene_43812	--	--	--	--	--	--	Helix-loop-helix DNA-binding domain	Transcription factor bHLH25 GN=T28I19.130 OS=Arabidopsis thaliana (Mouse-ear cress) PE=2 SV=2	K	Transcription	PREDICTED: transcription factor bHLH18-like isoform X2 [Elaeis guineensis]
BMK_Unigene_18646	[R]	General function prediction only	--	K14521|0|pda:103712943|UPF0202 protein At1g10490-like; K14521 N-acetyltransferase 10 [EC:2.3.1.-] (A)	[R]	General function prediction only	GNAT acetyltransferase 2;; Helicase;; Domain of unknown function (DUF1726);; Possible tRNA binding domain;; DEAD/DEAH box helicase	UPF0202 protein At1g10490 GN=At1g10490 OS=Arabidopsis thaliana (Mouse-ear cress) PE=2 SV=2	R	General function prediction only	PREDICTED: UPF0202 protein At1g10490-like isoform X2 [Elaeis guineensis]
BMK_Unigene_20852	--	--	--	--	[I]	Lipid transport and metabolism	CRAL/TRIO domain;; CRAL/TRIO, N-terminal domain;; Divergent CRAL/TRIO domain	Patellin-5 GN=PATL5 OS=Arabidopsis thaliana (Mouse-ear cress) PE=1 SV=2	I	Lipid transport and metabolism	PREDICTED: patellin-3-like [Elaeis guineensis]
BMK_Unigene_18738	[I]	Lipid transport and metabolism	--	K05605|4.4036e-66|pda:103711797|3-hydroxyisobutyryl-CoA hydrolase 1; K05605 3-hydroxyisobutyryl-CoA hydrolase [EC:3.1.2.4] (A)	--	--	2-enoyl-CoA Hydratase C-terminal region	Probable 3-hydroxyisobutyryl-CoA hydrolase 2 GN=At2g30650 OS=Arabidopsis thaliana (Mouse-ear cress) PE=2 SV=1	I	Lipid transport and metabolism	PREDICTED: 3-hydroxyisobutyryl-CoA hydrolase 1 isoform X1 [Phoenix dactylifera]
BMK_Unigene_37839	[U]	Intracellular trafficking, secretion, and vesicular transport	Cellular Component: vacuolar membrane (GO:0005774);; Cellular Component: plasma membrane (GO:0005886);; Biological Process: response to salt stress (GO:0009651);; Biological Process: response to abscisic acid (GO:0009737);; Biological Process: stomatal movement (GO:0010118);; Cellular Component: integral component of membrane (GO:0016021);; Biological Process: vesicle-mediated transport (GO:00161…	K08515|1.26949e-76|pda:103710126|vesicle-associated membrane protein 711; K08515 vesicle-associated membrane protein 7 (A)	[U]	Intracellular trafficking, secretion, and vesicular transport	Synaptobrevin	Vesicle-associated membrane protein 711 GN=F10N7.40 OS=Arabidopsis thaliana (Mouse-ear cress) PE=1 SV=2	U	Intracellular trafficking, secretion, and vesicular transport	PREDICTED: vesicle-associated membrane protein 711 [Elaeis guineensis]
BMK_Unigene_72730	--	--	Cellular Component: extracellular region (GO:0005576);; Biological Process: plant-type cell wall organization (GO:0009664);; Cellular Component: membrane (GO:0016020);;	--	--	--	Pollen allergen	Expansin-A11 (Precursor) OS=Oryza sativa subsp. japonica (Rice) PE=2 SV=2	R	General function prediction only	hypothetical protein JCGZ_06862 [Jatropha curcas]
BMK_Unigene_15265	[M]	Cell wall/membrane/envelope biogenesis	Molecular Function: nucleotide binding (GO:0000166);; Cellular Component: cytosol (GO:0005829);; Molecular Function: dTDP-glucose 4,6-dehydratase activity (GO:0008460);; Molecular Function: dTDP-4-dehydrorhamnose reductase activity (GO:0008831);; Cellular Component: plasmodesma (GO:0009506);; Biological Process: response to sucrose (GO:0009744);; Biological Process: mucilage biosynthetic process …	K12450|0|pda:103708944|probable rhamnose biosynthetic enzyme 1; K12450 UDP-glucose 4,6-dehydratase [EC:4.2.1.76] (A)	[G]	Carbohydrate transport and metabolism	RmlD substrate binding domain;; NAD dependent epimerase/dehydratase family;; Polysaccharide biosynthesis protein;; Male sterility protein	UDP-4-keto-6-deoxy-D-glucose 3,5-epimerase/UDP-4-keto-L-rhamnose 4-keto-reductase {ECO:0000305|PubMed:17190829} GN=At1g78570 OS=Arabidopsis thaliana (Mouse-ear cress) PE=1 SV=1	G	Carbohydrate transport and metabolism	PREDICTED: trifunctional UDP-glucose 4,6-dehydratase/UDP-4-keto-6-deoxy-D-glucose 3,5-epimerase/UDP-4-keto-L-rhamnose-reductase RHM3 [Elaeis guineensis]
BMK_Unigene_55435	--	--	Molecular Function: protein serine/threonine kinase activity (GO:0004674);; Molecular Function: ATP binding (GO:0005524);; Cellular Component: nucleus (GO:0005634);; Cellular Component: cytosol (GO:0005829);; Cellular Component: plasma membrane (GO:0005886);; Biological Process: protein phosphorylation (GO:0006468);; Cellular Component: phragmoplast (GO:0009524);;	K08790|1.71199e-20|pda:103703922|serine/threonine-protein kinase tricorner-like; K08790 serine/threonine kinase 38 [EC:2.7.11.1] (A)	[R]	General function prediction only	--	--	T	Signal transduction mechanisms	PREDICTED: serine/threonine-protein kinase tricorner-like isoform X1 [Phoenix dactylifera]
BMK_Unigene_73872	--	--	Molecular Function: binding (GO:0005488);;	--	[K]	Transcription	--	E3 SUMO-protein ligase SIZ1 GN=OSJNBb0079L11.3 OS=Oryza sativa subsp. japonica (Rice) PE=1 SV=1	K	Transcription	PREDICTED: LOW QUALITY PROTEIN: E3 SUMO-protein ligase SIZ1 [Phoenix dactylifera]
BMK_Unigene_67899	--	--	--	--	--	--	--	NAC domain-containing protein 68 OS=Oryza sativa subsp. japonica (Rice) PE=2 SV=1	K	Transcription	PREDICTED: NAC domain-containing protein 68-like isoform X2 [Elaeis guineensis]
BMK_Unigene_39888	[P]	Inorganic ion transport and metabolism	Cellular Component: vacuolar membrane (GO:0005774);; Biological Process: glucose catabolic process (GO:0006007);; Biological Process: protein glycosylation (GO:0006486);; Biological Process: response to external stimulus (GO:0009605);; Biological Process: cell tip growth (GO:0009932);; Molecular Function: potassium ion transmembrane transporter activity (GO:0015079);; Biological Process: potassiu…	K03549|0|pda:103716044|potassium transporter 7; K03549 KUP system potassium uptake protein (A)	--	--	K+ potassium transporter	Probable potassium transporter 2 OS=Oryza sativa subsp. japonica (Rice) PE=2 SV=1	P	Inorganic ion transport and metabolism	PREDICTED: probable potassium transporter 2 isoform X1 [Phoenix dactylifera]
BMK_Unigene_72188	--	--	--	--	--	--	--	--	S	Function unknown	PREDICTED: uncharacterized protein LOC103972529 [Musa acuminata subsp. malaccensis]
BMK_Unigene_40038	[KLB]	--	Cellular Component: nuclear euchromatin (GO:0005719);; Cellular Component: nucleolus (GO:0005730);; Biological Process: DNA replication (GO:0006260);; Biological Process: DNA repair (GO:0006281);; Biological Process: regulation of transcription, DNA-templated (GO:0006355);; Biological Process: vegetative to reproductive phase transition of meristem (GO:0010228);; Cellular Component: FACT complex …	--	[E]	Amino acid transport and metabolism	FACT complex subunit SPT16 N-terminal lobe domain;; FACT complex subunit (SPT16/CDC68);; Metallopeptidase family M24;; Histone chaperone Rttp106-like	FACT complex subunit SPT16 GN=OSJNBb0062H02.2 OS=Oryza sativa subsp. japonica (Rice) PE=2 SV=2	K	Transcription	PREDICTED: FACT complex subunit SPT16-like [Phoenix dactylifera]
BMK_Unigene_20461	--	--	Molecular Function: magnesium ion binding (GO:0000287);; Molecular Function: pyruvate kinase activity (GO:0004743);; Molecular Function: ATP binding (GO:0005524);; Cellular Component: cytoplasm (GO:0005737);; Biological Process: glycolytic process (GO:0006096);; Biological Process: phosphorylation (GO:0016310);; Molecular Function: potassium ion binding (GO:0030955);;	K00873|1.67658e-12|pda:103709122|pyruvate kinase, cytosolic isozyme-like; K00873 pyruvate kinase [EC:2.7.1.40] (A)	[G]	Carbohydrate transport and metabolism	--	Pyruvate kinase, cytosolic isozyme OS=Nicotiana tabacum (Common tobacco) PE=2 SV=1	G	Carbohydrate transport and metabolism	PREDICTED: pyruvate kinase, cytosolic isozyme-like [Phoenix dactylifera]
BMK_Unigene_67529	--	--	Biological Process: fatty acid biosynthetic process (GO:0006633);; Biological Process: microtubule nucleation (GO:0007020);; Cellular Component: chloroplast stroma (GO:0009570);; Molecular Function: acyl-[acyl-carrier-protein] desaturase activity (GO:0045300);; Molecular Function: transition metal ion binding (GO:0046914);; Biological Process: oxidation-reduction process (GO:0055114);;	K03921|2.48e-67|pda:103713024|acyl-[acyl-carrier-protein] desaturase, chloroplastic-like; K03921 acyl-[acyl-carrier-protein] desaturase [EC:1.14.19.2] (A)	--	--	Fatty acid desaturase	Acyl-[acyl-carrier-protein] desaturase 1, chloroplastic (Precursor) GN=S-ACP-DES1 OS=Arabidopsis thaliana (Mouse-ear cress) PE=1 SV=1	--	--	PREDICTED: acyl-[acyl-carrier-protein] desaturase, chloroplastic-like [Phoenix dactylifera]
BMK_Unigene_14357	--	--	--	--	--	--	NPH3 family	BTB/POZ domain-containing protein At5g47800 GN=At5g47800 OS=Arabidopsis thaliana (Mouse-ear cress) PE=2 SV=1	R	General function prediction only	PREDICTED: BTB/POZ domain-containing protein At5g47800-like [Elaeis guineensis]
BMK_Unigene_68495	[J]	Translation, ribosomal structure and biogenesis	Molecular Function: structural constituent of ribosome (GO:0003735);; Cellular Component: ribosome (GO:0005840);; Biological Process: translation (GO:0006412);;	K02955|2.00779e-62|ppp:PHYPADRAFT_198161|hypothetical protein; K02955 small subunit ribosomal protein S14e (A)	[J]	Translation, ribosomal structure and biogenesis	Ribosomal protein S11	40S ribosomal protein S14-1 GN=RPS14A OS=Arabidopsis thaliana (Mouse-ear cress) PE=1 SV=1	J	Translation, ribosomal structure and biogenesis	40S ribosomal protein S14 [Scheffersomyces stipitis CBS 6054]
BMK_Unigene_25087	--	--	--	--	[R]	General function prediction only	--	Endonuclease OS=Nicotiana tabacum (Common tobacco) PE=2 SV=1	T	Signal transduction mechanisms	hypothetical protein VITISV_031062 [Vitis vinifera]
BMK_Unigene_95376	--	--	--	--	--	--	Domain of unknown function (DUF1929)	--	R	General function prediction only	PREDICTED: galactose oxidase-like [Musa acuminata subsp. malaccensis]
BMK_Unigene_61945	--	--	Molecular Function: enzyme activator activity (GO:0008047);; Cellular Component: chloroplast (GO:0009507);; Biological Process: iron-sulfur cluster assembly (GO:0016226);; Biological Process: positive regulation of catalytic activity (GO:0043085);; Biological Process: positive regulation of sulfur metabolic process (GO:0051176);;	--	--	--	--	SufE-like protein 2, chloroplastic GN=SUFE2 OS=Arabidopsis thaliana (Mouse-ear cress) PE=2 SV=1	R	General function prediction only	PREDICTED: sufE-like protein 2, chloroplastic [Brassica rapa]
BMK_Unigene_17047	[R]	General function prediction only	Biological Process: methylation (GO:0032259);; Molecular Function: caffeoyl-CoA O-methyltransferase activity (GO:0042409);; Molecular Function: metal ion binding (GO:0046872);; Biological Process: seed development (GO:0048316);; Molecular Function: trihydroxyferuloyl spermidine O-methyltransferase activity (GO:0080012);; Molecular Function: caffeoyl CoA:S-adenosyl-L-methionine O-methyltransferase…	--	[Q]	Secondary metabolites biosynthesis, transport and catabolism	O-methyltransferase	Caffeoyl-CoA O-methyltransferase OS=Populus kitakamiensis (Aspen) PE=2 SV=1	Q	Secondary metabolites biosynthesis, transport and catabolism	PREDICTED: caffeoyl-CoA O-methyltransferase-like isoform X1 [Elaeis guineensis]
BMK_Unigene_19194	--	--	--	--	--	--	Pathogenesis-related protein Bet v I family	Pathogenesis-related protein 1 GN=PR1 OS=Asparagus officinalis (Garden asparagus) PE=2 SV=1	S	Function unknown	pathogenesis-related protein 10 [Pinus pinaster]
BMK_Unigene_65685	[S]	Function unknown	Cellular Component: endoplasmic reticulum (GO:0005783);; Biological Process: protein folding (GO:0006457);; Cellular Component: integral component of membrane (GO:0016021);;	--	[S]	Function unknown	ORMDL family	--	S	Function unknown	unknown [Medicago truncatula]
BMK_Unigene_56633	--	--	Cellular Component: intracellular membrane-bounded organelle (GO:0043231);;	--	[R]	General function prediction only	--	--	L	Replication, recombination and repair	PREDICTED: transposon Ty3-G Gag-Pol polyprotein [Phoenix dactylifera]
BMK_Unigene_38367	[O]	Posttranslational modification, protein turnover, chaperones	Biological Process: protein folding (GO:0006457);; Molecular Function: heat shock protein binding (GO:0031072);;	K09528|2.45718e-115|pxb:103957866|dnaJ homolog subfamily C member 8; K09528 DnaJ homolog subfamily C member 8 (A)	[O]	Posttranslational modification, protein turnover, chaperones	DnaJ domain	DnaJ protein ERDJ2B GN=F7J7.120 OS=Arabidopsis thaliana (Mouse-ear cress) PE=1 SV=1	O	Posttranslational modification, protein turnover, chaperones	PREDICTED: J domain-containing protein spf31 [Vitis vinifera]
BMK_Unigene_64554	--	--	Molecular Function: nucleic acid binding (GO:0003676);;	--	--	--	RNA recognition motif. (a.k.a. RRM, RBD, or RNP domain)	Protein MATERNALLY EXPRESSED GENE 5 GN=MEG5 OS=Zea mays (Maize) PE=2 SV=1	R	General function prediction only	PREDICTED: uncharacterized protein LOC103707719 isoform X5 [Phoenix dactylifera]
BMK_Unigene_41791	--	--	Cellular Component: mitochondrion (GO:0005739);; Cellular Component: plasma membrane (GO:0005886);;	--	--	--	--	--	S	Function unknown	PREDICTED: uncharacterized protein At1g76660 isoform X2 [Elaeis guineensis]
BMK_Unigene_17208	--	--	Cellular Component: mitochondrial respiratory chain complex III (GO:0005750);; Biological Process: mitochondrial electron transport, ubiquinol to cytochrome c (GO:0006122);; Molecular Function: ubiquinol-cytochrome-c reductase activity (GO:0008121);; Molecular Function: electron transporter, transferring electrons within CoQH2-cytochrome c reductase complex activity (GO:0045153);;	K00416|9.252e-38|pda:103719360|cytochrome b-c1 complex subunit 6-like; K00416 ubiquinol-cytochrome c reductase subunit 6 (A)	[C]	Energy production and conversion	Ubiquinol-cytochrome C reductase hinge protein	Cytochrome b-c1 complex subunit 6 OS=Solanum tuberosum (Potato) PE=1 SV=2	C	Energy production and conversion	PREDICTED: cytochrome b-c1 complex subunit 6-like [Phoenix dactylifera]
BMK_Unigene_73987	--	--	Molecular Function: binding (GO:0005488);; Cellular Component: mitochondrion (GO:0005739);;	K12619|5.02493e-24|obr:102707106|uncharacterized LOC102707106; K12619 5'-3' exoribonuclease 2 [EC:3.1.13.-] (A)	[R]	General function prediction only	--	Endonuclease OS=Nicotiana tabacum (Common tobacco) PE=2 SV=1	R	General function prediction only	PREDICTED: uncharacterized protein LOC102707106 [Oryza brachyantha]
BMK_Unigene_39643	--	--	Molecular Function: binding (GO:0005488);;	--	[R]	General function prediction only	--	Endonuclease OS=Nicotiana tabacum (Common tobacco) PE=2 SV=1	R	General function prediction only	putative gag-pol polyprotein [Fragaria x ananassa]
BMK_Unigene_11105	--	--	--	K13628|2.86257e-06|cit:102628149|iron-sulfur assembly protein IscA-like 1, mitochondrial-like; K13628 iron-sulfur cluster assembly protein (A)	--	--	--	--	--	--	--
BMK_Unigene_55999	--	--	--	--	--	--	Probable lipid transfer	Non-specific lipid transfer protein GPI-anchored 2 (Precursor) GN=T28A8.10 OS=Arabidopsis thaliana (Mouse-ear cress) PE=2 SV=1	R	General function prediction only	PREDICTED: non-specific lipid transfer protein GPI-anchored 2-like [Nicotiana sylvestris]
BMK_Unigene_38256	[E]	Amino acid transport and metabolism	Molecular Function: catalytic activity (GO:0003824);; Biological Process: metabolic process (GO:0008152);; Molecular Function: pyridoxal phosphate binding (GO:0030170);;	--	[E]	Amino acid transport and metabolism	Aminotransferase class-V	Putative L-cysteine desulfhydrase 1 OS=Oryza sativa subsp. japonica (Rice) PE=2 SV=1	E	Amino acid transport and metabolism	PREDICTED: putative L-cysteine desulfhydrase 1 [Elaeis guineensis]
BMK_Unigene_30643	--	--	--	--	[R]	General function prediction only	--	Uncharacterized mitochondrial protein AtMg00820 GN=AtMg00820 OS=Arabidopsis thaliana (Mouse-ear cress) PE=4 SV=1	R	General function prediction only	DNA polymerase theta [Morus notabilis]
BMK_Unigene_39627	--	--	--	--	--	--	--	--	R	General function prediction only	PREDICTED: uncharacterized protein LOC102659506 [Glycine max]
BMK_Unigene_17953	--	--	--	--	[T]	Signal transduction mechanisms	Regulator of chromosome condensation (RCC1) repeat	Putative serine/threonine-protein kinase-like protein CCR3 (Precursor) GN=F27K19.130 OS=Arabidopsis thaliana (Mouse-ear cress) PE=2 SV=1	S	Function unknown	PREDICTED: putative serine/threonine-protein kinase-like protein CCR3 [Musa acuminata subsp. malaccensis]
BMK_Unigene_36731	[E]	Amino acid transport and metabolism	Cellular Component: membrane (GO:0016020);;	K14638|0|mus:103995491|protein NRT1/ PTR FAMILY 3.1-like; K14638 solute carrier family 15 (peptide/histidine transporter), member 3/4 (A)	[E]	Amino acid transport and metabolism	POT family;; Major Facilitator Superfamily	Protein NRT1/ PTR FAMILY 3.1 GN=F24J5.19 OS=Arabidopsis thaliana (Mouse-ear cress) PE=2 SV=1	E	Amino acid transport and metabolism	PREDICTED: protein NRT1/ PTR FAMILY 3.1-like [Elaeis guineensis]
BMK_Unigene_00691	[M]	Cell wall/membrane/envelope biogenesis	--	--	--	--	Transglycosylase	--	S	Function unknown	PREDICTED: uncharacterized protein LOC103720304 [Phoenix dactylifera]
BMK_Unigene_91126	--	--	--	--	--	--	--	--	S	Function unknown	PREDICTED: uncharacterized protein LOC105061252 [Elaeis guineensis]
BMK_Unigene_17853	--	--	--	--	--	--	No apical meristem (NAM) protein	NAC domain-containing protein 68 OS=Oryza sativa subsp. japonica (Rice) PE=2 SV=1	K	Transcription	PREDICTED: NAC domain-containing protein 68-like [Elaeis guineensis]
BMK_Unigene_20491	--	--	Biological Process: metabolic process (GO:0008152);; Molecular Function: UDP-glucosyltransferase activity (GO:0035251);; Biological Process: response to chemical (GO:0042221);;	K08237|2.73007e-147|mus:103999681|hydroquinone glucosyltransferase-like; K08237 hydroquinone glucosyltransferase [EC:2.4.1.218] (A)	[GC]	--	UDP-glucoronosyl and UDP-glucosyl transferase	Hydroquinone glucosyltransferase GN=AS OS=Rauvolfia serpentina (Serpentine wood) PE=1 SV=1	G	Carbohydrate transport and metabolism	PREDICTED: hydroquinone glucosyltransferase-like [Elaeis guineensis]
BMK_Unigene_15258	--	--	--	--	--	--	--	--	--	--	hypothetical protein 20.t00010 [Asparagus officinalis]
[truncated: 39,673 more rows]

## Sheet: Function_anno.stat
#Anno_Database	Annotated_Number	300<=length<1000	length>=1000
COG_Annotation	12290	3200	8666
GO_Annotation	23396	8251	13501
KEGG_Annotation	14771	5129	8507
KOG_Annotation	22590	7423	13759
Pfam_Annotation	27076	7543	18463
Swissprot_Annotation	25712	8532	15484
eggNOG_Annotation	37360	13211	21595
nr_Annotation	39943	14756	22200
All_Annotated	40563	15143	22330

## Sheet: GO.list
BMK_Unigene_00009	GO:0035251
BMK_Unigene_00012	GO:0000166	GO:0008152	GO:0016020	GO:0016772
BMK_Unigene_00017	GO:0008271	GO:0008272	GO:0016021	GO:0055085
BMK_Unigene_00020	GO:0005524	GO:0006200	GO:0015408	GO:0016020
[truncated: 23,392 more rows]
[truncated: 2 more columns]

## Sheet: GO_tree.stat
#GO_Function	Unigene_number	Unigene_ID
Biological Process	50349
[truncated: 5,026 more rows]

## Sheet: Kegg.pathway
#pathway	pathway_id	Gene_number	Gene_id	KOs
[truncated: 126 more rows]

[truncated: 1 more sheets: Kegg.ko]
