# Supplementary material for: Transcriptome analysis of Polianthes tuberosa during floral scent formation
Source: PLoS One. 2018 Sep 5;13(9):e0199261. doi: 10.1371/journal.pone.0199261 (PMC6124719; doi:10.1371/journal.pone.0199261)
Supplement: S3 Table — (XLS) [file pone.0199261.s003.xls]

P1:T05 and T06; P2: T03 and T04; P3: T07 and T08; P4:T01 and T02
#ID	T01	T02	T03	T04	T05	T06	T07	T08
BMK_Unigene_00001	0.205655597	0	0.509369356	1.828514015	4.736487796	4.278005279	1.524685553	1.627791173
BMK_Unigene_00002	3.070544376	3.407996113	3.131531451	3.120075371	0.392878952	0.521836849	2.161656148	2.389529709
BMK_Unigene_00003	1.423687972	0.189239614	1.451965227	0.265928953	0.32146266	0.193563813	2.394811698	2.793495824
BMK_Unigene_00005	1.52910985	1.318466956	2.940149312	2.657774639	6.384401025	6.510455919	0.554038766	0.773506783
BMK_Unigene_00032	283.5588365	245.4784998	162.8187078	150.5957922	67.84489614	66.15978193	202.7225723	195.404449
BMK_Unigene_00047	1.916419927	0.811966494	4.407560433	0.69547633	18.69708535	18.90422273	2.174681268	2.244350908
BMK_Unigene_00054	0	0.254065641	0	0	0.287722058	0	0	0
BMK_Unigene_00062	0.263699061	0.264833075	0.580561647	0.63266632	1.312131926	1.354423072	0.124127434	0.231912539
BMK_Unigene_00073	1.645244775	2.080152861	1.746409221	0.895598701	0.050121564	0.045269897	1.742497775	2.347562781
BMK_Unigene_00080	10.50011021	5.771395033	10.71899968	2.883645308	4.901954619	3.607556126	10.3693836	12.99592728
BMK_Unigene_00092	0.603222481	0.726979902	0.398417615	0.612953071	3.344590874	2.091351591	0.425919939	0.363777943
BMK_Unigene_00097	3.481455461	3.387163801	1.556911693	2.211009293	1.856064166	1.005840527	5.121180218	4.045946939
BMK_Unigene_00099	6.516819136	5.31768586	5.71657141	5.805695712	2.25829757	3.137998302	4.745151498	5.884792205
BMK_Unigene_00106	0.150559995	0.185572797	0.389858517	0.260776159	0.525389688	0.695981763	0.188452529	0.185719826
BMK_Unigene_00109	3.218909289	3.145380247	3.124404806	2.652027211	1.669712342	1.20647003	3.317043958	4.525066456
BMK_Unigene_00112	3.588248573	2.477529667	0	0.253203518	35.19917515	31.33121249	0.844523462	0.676225255
BMK_Unigene_00117	0.166101389	0.516086052	1.234203578	0.791159875	0.265660302	0.239944918	0.175919903	0.187816344
BMK_Unigene_00131	0.515643292	0.509769195	0.478930969	0.511680802	3.628736607	3.761655688	0.290128256	0.109322803
BMK_Unigene_00135	1.12880938	0.182195956	1.597624978	1.433772776	4.951960773	3.168106474	0.34158145	0.911701543
BMK_Unigene_00140	1.393224223	1.421783654	1.057487419	0.799184549	1.092587703	0.831012552	0.999586379	1.118000814
BMK_Unigene_00141	2.5191464	0.730788074	4.047205026	2.940291039	20.12366353	18.21507469	0.612932036	0.577395058
BMK_Unigene_00148	0.586526792	0.265072094	1.307442644	0.297994032	1.050652929	0.677822738	1.118155161	0.132641055
BMK_Unigene_00149	0.70895093	0	0.292655848	0	4.233176164	4.642716033	0	0
BMK_Unigene_00164	9.23722856	3.37343725	5.690822176	2.636915606	1.372927866	1.051330802	11.09263076	10.84047823
BMK_Unigene_00174	1.128661978	1.208089088	0.367826135	0.226355613	0.304028061	0.068649689	0.692061502	1.007538543
BMK_Unigene_00184	7.498519455	10.52595726	6.190796791	7.215414943	2.61666109	1.838179425	5.535172129	4.881747355
BMK_Unigene_00190	0.254851642	0.287941059	0.473413872	0	7.662997467	6.921234685	0.269916322	0
BMK_Unigene_00211	0.110522396	0.124872398	1.231842219	0.280763085	2.545459428	3.704047655	0.234111096	0.124971334
BMK_Unigene_00212	0.340246956	0.368406264	0.263351958	0.126049395	1.723256782	2.113493882	0.195194722	0.448849922
BMK_Unigene_00213	0.295396221	0.266999891	0.438983772	0.675362839	3.477251849	4.915816976	0.438000577	0.46762001
BMK_Unigene_00224	3.805554919	3.555488419	12.68834477	9.434967585	26.73401251	24.6959524	4.069262119	2.772168173
BMK_Unigene_00240	25.77722334	15.02311006	4.127197861	3.714711584	9.790228568	10.17876226	3.961880081	3.845271816
BMK_Unigene_00252	8.204107785	4.420088793	2.116666349	2.026220089	11.85798282	11.3246709	27.27401106	30.75039824
BMK_Unigene_00255	16.74516001	21.05900217	4.731718406	8.440117275	3.145820002	2.495746093	16.11632273	16.79292717
BMK_Unigene_00258	0.183579572	0	0.511527701	0.174882091	0.411060538	0.159116016	0.145823437	0.155684628
BMK_Unigene_00271	0.841157024	0.633580759	0.462974257	0.71227145	0.119585342	0.288025923	0.395946283	0.35226819
BMK_Unigene_00273	22.20202202	16.06987781	2.577662721	1.615636684	21.00985374	20.04522047	4.653895304	4.184093631
BMK_Unigene_00294	81.10029921	102.0034266	94.77275666	113.1267348	15.89907197	16.46934269	130.1398675	128.9759473
BMK_Unigene_00295	0	0.245568462	1.076660312	1.6564083	3.893389448	5.27477574	0	1.474578148
BMK_Unigene_00306	2.606212454	2.469662644	3.331657782	1.281412889	2.258971756	2.91472546	1.602737281	1.14074739
BMK_Unigene_00314	0	0	0.221708976	0	8.246447072	7.034418231	0	0
BMK_Unigene_00315	0.064058323	0.217126575	0.158660144	0.04068228	0.245889624	0.074029334	0.067844911	0.217298603
BMK_Unigene_00319	0.28883186	0.652666401	0	0.366863764	0.369562998	1.001370125	0	0
BMK_Unigene_00323	36.34406019	30.42159888	55.23161843	22.37775135	12.90162386	12.86927078	13.84788087	14.65904159
BMK_Unigene_00335	1.214713432	1.662750941	0.752152881	0.86045509	0.358670056	0.350947474	1.138072774	1.294275369
BMK_Unigene_00349	2.098223157	3.588601918	1.930956464	4.376610813	0.270932589	0.422675482	4.118302651	3.395548142
BMK_Unigene_00361	4.222621098	0.232725737	8.673002161	0	1.251887336	2.023370696	8.071824085	9.141722402
BMK_Unigene_00368	0.59824533	0.776056623	0.521352474	0.337719797	0.08505115	0.230455109	0.680542517	0.826779327
BMK_Unigene_00384	0.807182608	0.83092017	1.266182838	0.729069584	0.091804223	0.207294395	1.082868822	0.851860907
BMK_Unigene_00413	4.200308209	0.873202851	0.124840266	0.213403172	0.644919917	0.543660099	0.03558876	0.151981684
BMK_Unigene_00426	23.96085692	27.43284423	14.17720363	12.13986913	73.74984662	72.30294325	15.28272629	16.2258971
BMK_Unigene_00434	0.931582119	0.884130948	0.599910928	0.473304742	0.333750988	0.689016141	0.078931952	0.294943814
BMK_Unigene_00435	0.954954527	1.306089956	2.676454297	2.617415487	7.845710987	5.169486142	1.437257446	2.273260461
BMK_Unigene_00436	0.502316279	0.549800501	0.797027703	0.996912403	3.093081617	2.66669218	0.448882579	0.479237898
BMK_Unigene_00439	0.561141229	0.911373078	0.608054515	0.445463286	0.493614906	0.526894696	0.445733376	0.674157288
BMK_Unigene_00450	30.33768539	35.32810019	21.01324868	21.98555876	5.596365692	6.488591619	24.44320984	24.65806707
BMK_Unigene_00458	3.265231082	2.835204709	2.546017382	2.304099008	1.547367753	1.537344225	1.905236286	2.170820967
BMK_Unigene_00460	6.236772419	0.28186169	14.82939423	0.316868894	35.27163166	32.00155965	5.944894042	9.590890248
BMK_Unigene_00474	0.619768638	1.100374212	2.412217823	1.799331814	5.437711693	5.320631453	1.969212404	2.803171721
BMK_Unigene_00482	1.304375735	1.143176237	0.407610143	0.40257982	0.327553023	0.366286202	0.374419659	0.537580685
BMK_Unigene_00492	0.714651375	0.442789816	0	0	0.088490608	0.133208158	0.04883197	0.052134193
BMK_Unigene_00493	0.514828271	0.223720202	0.294260908	0.150903742	1.266783587	1.418760231	0.125829364	0.089558982
BMK_Unigene_00501	10.72448349	6.510588486	1.585819868	0.813244798	0	0	1.695287245	3.61985933
BMK_Unigene_00502	6.17748751	4.466918336	0	1.25542733	2.529328506	0.571123645	1.831941578	0.279403591
BMK_Unigene_00517	32.27378554	29.46932285	19.64374021	15.77369426	5.015349034	5.969272305	29.7973013	31.6466304
BMK_Unigene_00526	1.493211666	1.907142082	0.683399646	1.113235448	0.539945939	0.150055463	0.721978973	0.587277877
BMK_Unigene_00529	3.006428288	2.729552793	4.421267101	5.352937824	1.408186146	1.426983449	3.21257283	3.49052524
BMK_Unigene_00531	1.156355313	0.522597652	0	0.146876062	0	0	0	0.261505852
BMK_Unigene_00532	0.672702812	0.94429855	14.23805586	15.14693945	100.1836833	93.73710146	0.539747978	0.691497595
BMK_Unigene_00535	0.325116463	0.122442974	0.089472327	0	1.710178967	1.878612657	0.076518802	0.367619955
BMK_Unigene_00542	0.224093685	0	1.110073907	0.284635679	4.014218776	4.920525613	0	0
BMK_Unigene_00544	56.00607842	58.52891484	0.133466597	0.31940875	0	0.083032349	15.44744987	16.69517543
BMK_Unigene_00555	14.75691165	11.94358139	67.91628489	51.27481814	66.17638735	65.26396992	67.9269766	72.11937425
BMK_Unigene_00557	1.776992892	1.529686878	0.838337065	1.182275803	0.324811229	0.684530359	1.344309807	1.435217664
BMK_Unigene_00560	1.923962229	1.207647535	7.412664579	13.57637285	16.95856522	16.05815578	1.58487051	3.625813046
BMK_Unigene_00584	1.598614843	2.120293255	3.012633733	3.001612616	3.290494077	2.168742783	1.619497932	2.357747949
BMK_Unigene_00587	11.54730682	14.26022147	29.93071176	33.42704959	76.96683934	47.48232306	7.11039898	6.983935212
BMK_Unigene_00588	0.765455461	0.432420319	0.947942972	0.486126896	2.056755203	2.476887234	0.081070273	0.346210339
BMK_Unigene_00594	136.3589164	182.0713585	54.50755331	46.11972843	5.430872274	4.946394688	129.1198502	128.8173234
BMK_Unigene_00609	26.14145504	20.42649545	6.958827972	1.241268375	27.82142497	27.10475525	1.293771844	2.21001938
BMK_Unigene_00614	0.183839232	0	0.113833604	0	1.999403775	2.65568456	0.097353129	0
BMK_Unigene_00628	0.646281235	0.730193073	0.933750013	0.364836893	0.459401517	0.29045266	1.17883344	1.136755825
BMK_Unigene_00633	0.963261585	1.371593351	1.405342297	1.156458871	0.81041226	1.006453222	0.754669595	0.611737852
BMK_Unigene_00649	2.316690706	3.339549964	2.374343699	1.724958695	1.942079678	2.861936742	1.099904865	0.677472136
BMK_Unigene_00651	1.322894017	0.560495955	0.204784627	0.210036506	3.385309909	2.866517532	0.700546179	0.186980011
BMK_Unigene_00652	46.837599	50.16626121	55.24400066	57.26049293	18.36538004	19.09762117	54.20682196	52.93946962
BMK_Unigene_00659	0.027607123	0.124766304	0.068377535	0.17532784	3.46170948	2.967101368	0.204673167	0.156081445
BMK_Unigene_00666	0.685699484	0.619783446	0.743026257	0.718534278	1.008962552	1.188648262	0.417583548	0.445822295
BMK_Unigene_00670	20.688799	15.94999351	5.124217569	4.019013147	0	0	18.30275285	12.93523516
BMK_Unigene_00673	0.433247791	0.326333201	1.699029786	1.467455057	3.095090112	3.546519192	0.650048476	0.326591753
BMK_Unigene_00690	2.404648554	2.751694801	0.496320995	0.411155428	1.518661989	2.778944606	0.750976864	0.993486535
BMK_Unigene_00697	1.064817919	0.413555899	0.576920131	0.591715749	1.10698594	1.307472513	0.035242531	0.225754668
BMK_Unigene_00701	0.479806823	0.421636416	0.46215136	0.406288828	0.477491159	1.016567292	0.141158044	0.241125987
BMK_Unigene_00702	3.898450426	3.39155531	7.676290922	5.991521284	1.995241143	1.081263482	3.344404099	3.438323493
BMK_Unigene_00703	0.132898095	3.753832829	3.291630196	3.038442219	0	0	1.548293013	1.953539626
BMK_Unigene_00727	0.992170513	1.261115899	1.22870776	1.890328556	1.348834417	1.433258766	0.591085839	1.121880067
BMK_Unigene_00736	8.204587305	8.34286878	3.048177694	6.426387874	3.455540398	2.72598127	6.879245557	6.494039063
BMK_Unigene_00740	865.7840831	906.6629588	1650.518353	1428.571947	380.7161819	382.2309208	1059.523175	1063.519061
BMK_Unigene_00754	7.514941968	7.525818228	3.489949834	2.928643059	1.529728574	1.579033048	5.200588794	6.035080848
BMK_Unigene_00770	0.192697312	0.272145923	0.38778527	0.183567858	2.403940186	3.006337291	0.153065965	0.163416926
BMK_Unigene_00779	0.446847497	0.526815929	0.577437548	0.345477087	0.074575493	0.157165715	0.390955032	0.834786095
BMK_Unigene_00782	76.32763429	94.88655861	70.64950502	84.82501965	20.87860759	19.94973927	108.4309995	112.1659824
BMK_Unigene_00787	0.246443567	0.167064778	0.122078663	0.219116583	0.252261432	0.484166443	0.130505616	0.278661905
BMK_Unigene_00797	0.881181947	0.995592816	1.364073869	0.839434037	9.865452924	5.600883748	0.233317499	0.498190809
BMK_Unigene_00802	5.161435774	3.976081416	3.486513716	5.065898549	0.300186551	0.271129095	0.993915699	5.305642195
BMK_Unigene_00819	3.113157778	2.1983524	0.289150988	0.098855505	0.199165688	0	1.318872568	1.320056486
BMK_Unigene_00859	0.335417644	0.852677073	1.765375601	2.023667861	0	0	2.486712954	2.560057934
BMK_Unigene_00863	57.41513426	67.52771575	57.62903484	68.72470515	31.32297246	21.91913112	65.71424303	75.81066481
BMK_Unigene_00873	1.548097782	2.065426175	1.04016682	0.732147021	0.5268099	0.399685237	0.715148289	0.856620538
BMK_Unigene_00876	0.187643413	0.989364372	1.161891602	0.635567638	2.801066999	4.120170628	0.198735309	0.212174623
BMK_Unigene_00884	0.519897349	0.13053328	0.286152385	0.073372753	0.0739126	0	0.061181033	0
BMK_Unigene_00890	0.855435406	0.878639451	2.375567018	1.90968174	1.558886601	1.018545599	1.043274496	1.348314576
BMK_Unigene_00896	3.748668828	4.582551328	9.817462145	8.625201265	29.28983338	31.31944858	3.351939574	3.648099367
BMK_Unigene_00897	0.264010372	0.275343638	0.150900672	0.025795108	2.728414324	2.769414251	0.086035828	0.137780896
BMK_Unigene_00898	1.82804975	1.962130004	2.943022947	2.902403198	2.339006319	1.69007616	1.548886911	3.307258257
BMK_Unigene_00909	0.094320999	0.426269783	6.307604278	3.054979459	47.54972396	39.40442308	0.249741154	0.213303757
BMK_Unigene_00915	0.199960519	0	0	0	0.063962827	0.17331406	0	0
BMK_Unigene_00931	2049.302506	1816.395388	318.6762574	274.9609656	20.1879278	18.04251349	568.7128886	555.3653944
BMK_Unigene_00941	10.97185964	8.858982573	8.968485674	10.06301004	88.82981581	86.42952658	8.909952492	9.266202959
BMK_Unigene_00950	6.84075459	8.101831886	4.421589398	4.916076065	1.305243277	0.9015105	5.75161027	4.61390011
BMK_Unigene_00959	0	0.06817546	0.373632118	0.076642848	0.386033773	0.278933182	0.127815529	0
BMK_Unigene_00968	4.813864341	3.556195135	2.2928877	1.881352637	1.18449679	0.427935951	3.529674981	5.443195881
BMK_Unigene_00971	0.500738653	1.500476777	3.720699981	2.571733423	7.075552884	8.25249751	1.637130657	1.255490909
BMK_Unigene_00994	1.801805897	2.173765563	2.912118227	3.258329485	9.338933383	9.317259619	1.16439466	1.692046088
BMK_Unigene_00997	1.063662241	0.820718229	0.449790426	0.757892208	0.76346847	0.689566254	0.741865819	0.469353417
BMK_Unigene_01000	5.587132143	1.882691542	0.121388172	0.249002555	0.376251921	0	13.91107198	15.29513413
BMK_Unigene_01007	0.85925971	0.817536202	0.224023266	0.516979208	0.347188621	0.261317882	0.287384811	0.306818975
BMK_Unigene_01023	0.270779869	0	1.341339305	0.687869558	6.236375598	4.380994295	0	0
BMK_Unigene_01029	0	0.260372235	0.285391341	0	0.294864094	0	0.122036635	0
BMK_Unigene_01036	1.453580659	1.300162565	1.575104869	1.384714115	0	0.069993252	1.411212085	1.301192678
BMK_Unigene_01039	5.593157954	10.53227031	41.88936681	33.49135389	3.407855518	1.231192776	13.54006468	17.76846524
BMK_Unigene_01040	0.118266003	0	0.073230535	0.075108596	2.042852789	2.323470262	0	0
BMK_Unigene_01048	0.49386762	0.525167422	0.143907659	0.258297018	1.040789848	1.175054348	0.123073155	0.032848969
BMK_Unigene_01051	40.49005232	27.24754751	7.283053256	4.997802257	5.467655689	5.427347844	7.035221324	5.549508301
BMK_Unigene_01063	1.193989974	0	0.211234536	0	0.218245865	0	0.180652657	0
BMK_Unigene_01070	7.563161864	6.505564883	48.87408731	64.16162601	131.8957598	131.3219226	5.570902251	5.41973383
BMK_Unigene_01074	0.975524827	0.972516161	0.71064334	0.692424985	1.174769796	1.16052829	0.425431024	0.681300677
BMK_Unigene_01084	3.334076775	4.538885875	2.301372735	4.963768551	4.895388751	4.042537089	15.51394571	12.32959404
BMK_Unigene_01089	0.290987322	0.109589508	0.240239875	0	7.942846533	6.72562024	0	0
BMK_Unigene_01095	0.164385755	0.185729267	0.407151897	0.278395774	1.121776386	1.139839518	0.058034285	0.123917613
BMK_Unigene_01097	81.69075904	154.3335068	393.5957166	418.1756958	120.4218606	108.5365088	306.2617438	310.4266855
BMK_Unigene_01103	2.339699428	2.529538078	2.023249231	1.818947434	1.522640845	2.587339009	1.837139957	1.436821259
BMK_Unigene_01113	1.705202675	0.321100453	6.921780086	0	12.00002302	11.49532031	0	0
BMK_Unigene_01115	0.032155947	0	0.119466143	0	0.082287654	0.222967123	0.034056735	0
BMK_Unigene_01118	0.418856317	0.291224473	0.399010205	0.532016118	2.762103223	3.05326042	0.682485495	0.546478516
BMK_Unigene_01133	1.830624468	0.979725324	0.596592723	0.122378572	0.184918476	0.167018738	0.357153918	0.326833852
BMK_Unigene_01136	0.730192906	0.549999776	0.301424563	0.618309715	0.311429493	0.281283743	0	0
BMK_Unigene_01139	0.567573525	0.545076198	1.968078631	1.369731521	3.086415871	3.837127879	0.390730396	0.320887093
BMK_Unigene_01140	0.408082691	0.172900244	0.505371167	0.388748887	1.43590019	1.591659735	0.108051275	0.230716309
BMK_Unigene_01141	0.560014771	0.603965677	0.441333731	0.258658353	0.260561456	0.500096713	0.512238379	0.66201031
BMK_Unigene_01142	5.097032832	3.376763333	9.726503194	3.766729558	13.07304403	15.47572011	2.110254882	1.781409561
BMK_Unigene_01154	0.293322225	0.405052493	0.565057681	0.248378175	2.543757349	2.222197995	0.138071539	0.2579649
BMK_Unigene_01171	2.988616858	3.686753545	9.781517032	10.07110756	20.05629318	19.87703251	3.61746136	3.655191603
BMK_Unigene_01178	233.8218825	189.1357241	147.6420342	154.9254667	56.5475422	54.88533517	152.7230861	146.0258602
BMK_Unigene_01182	0.153031009	0	0.126342792	0.194374443	1.174827428	2.004312259	0	0.057679077
BMK_Unigene_01194	0.274717487	0.310386245	0.149692922	0.362893646	0.407744093	0.634957384	0.139659105	0.198804584
BMK_Unigene_01197	1.024572478	0.826857772	1.178203443	1.208419494	0	0	0.775097546	0.413756444
BMK_Unigene_01202	0.255101741	0	0.078979743	0	0	0	1.215815425	1.009581964
BMK_Unigene_01205	4.133198685	6.421036571	15.44711022	12.89023022	45.61301403	51.43323553	11.10013631	10.47374744
BMK_Unigene_01208	2.635505317	3.449162166	2.148681414	2.064306074	1.629873988	2.08125254	2.04694906	1.490026585
BMK_Unigene_01209	38.60197262	40.29209555	24.04366398	23.91983221	11.77225347	11.65791662	27.48851405	27.42721107
BMK_Unigene_01229	0.477345415	2.31138416	1.097843292	2.858303724	0.523515265	0.709260057	2.383363956	2.621644186
BMK_Unigene_01239	5.012156738	2.220123988	1.26962879	1.338361454	4.481882551	3.554381249	0.995331223	0.772828863
BMK_Unigene_01240	131.1154897	199.4144169	109.5054672	122.9431336	2.733035682	2.975705909	259.3238382	264.9164958
BMK_Unigene_01244	6.807166597	8.171682438	3.161257936	2.296651224	1.224820085	1.966684369	3.266826844	3.9688114
BMK_Unigene_01246	1.104641841	0.650400741	1.772610238	2.19354142	10.1127725	10.94986364	1.00515882	1.073131867
BMK_Unigene_01253	2.014284182	2.036255289	4.726415821	3.231752572	1.899059453	0.857617154	0.336845002	1.318620862
BMK_Unigene_01260	0.578434968	0.588184006	0.393984843	0.771442495	0.629095892	0.635047809	0.336944941	0.784866696
BMK_Unigene_01276	0.317526882	0.119584642	1.572906025	0	7.583866091	11.00854779	0.112098798	0.239358777
BMK_Unigene_01284	0.855737736	2.596669373	17.65238859	23.13601899	15.20380507	15.25789693	14.26809362	15.15002375
BMK_Unigene_01303	10.85903846	2.736920481	22.55105155	8.275654322	0.320636278	0.482665549	20.08239885	22.00716278
BMK_Unigene_01313	3.049251313	1.614918698	0.11800639	0.121032767	0.121923277	0.27530337	1.211061504	1.454578372
BMK_Unigene_01316	0.574019155	0.648548632	0.660091267	0.416627619	0.262308122	0.094766889	1.172475632	1.019955317
BMK_Unigene_01329	0	0	0.146327924	0	0.151184863	0.136550472	0.500572088	0
BMK_Unigene_01351	0	0	0	0	0.220561471	0.099605782	0	0
BMK_Unigene_01360	12.74952627	18.80639562	20.61349776	17.09365223	8.15656754	5.729910795	28.31914981	40.24553685
BMK_Unigene_01370	10.66583302	7.566695396	1.22870776	0.630109519	0.634745608	0	11.55901196	12.06021072
BMK_Unigene_01373	0.243511639	0.034391087	0.113087154	0.193312288	0.311575362	0.140707746	0.161191246	0.068836669
BMK_Unigene_01379	6.490501037	8.075818461	0.20349016	0.730480946	0	0.189893197	0.522088461	1.021889492
BMK_Unigene_01383	2.18540921	2.339202589	1.42443112	1.168769514	0	0.132925238	2.192771537	3.771701217
BMK_Unigene_01401	47.0520386	5.753915889	163.7028071	1.546827626	240.6723939	250.7690091	74.10513537	105.2799394
BMK_Unigene_01405	0.651930414	0.232602862	0.084984539	0	0.219513397	0.079305976	0	0
BMK_Unigene_01442	30.93509883	25.21971641	3.73555041	1.149405553	0.214418965	0.503525462	13.02739505	13.90836204
BMK_Unigene_01462	3.878912006	6.886851771	0.648112786	0.391020118	0.630235336	1.13845964	1.59763356	1.844910778
BMK_Unigene_01488	0.338916134	0.095730078	2.098575183	0	124.9985409	115.248954	0.448687498	0.479029625
BMK_Unigene_01502	18.40951448	18.02845249	10.38666962	11.75854942	3.070942529	3.505201837	14.02272256	14.49383449
BMK_Unigene_01507	0.492327035	0.556249774	0.609699684	0.938003943	0.944905394	0.853440447	1.564287776	2.505107195
BMK_Unigene_01523	2.979899439	1.862487048	12.17020052	17.07258688	27.90651325	26.45082549	2.417396914	1.433817452
BMK_Unigene_01525	21.15861304	24.47499005	12.00966587	8.158452896	13.05287916	13.82705841	8.803666086	9.541416036
BMK_Unigene_01558	0.821928777	0.588142678	0.475010546	0	0.806276778	0.506595341	1.24773713	1.672887773
BMK_Unigene_01562	3.569371003	0.278124887	0.03810623	0.195417488	2.165408194	1.315720689	0.130357315	0.243552088
BMK_Unigene_01565	0.123159511	0.324684012	0.508404032	0.104288499	0.105055811	0.426989788	0	0.185680719
BMK_Unigene_01568	0.164733	0.093060799	0	0.104618944	0	0.095187274	0.174470626	0.372538121
BMK_Unigene_01572	0.51641832	0.368506751	0.10097912	0.207137634	1.008531395	1.005139397	0.115146235	0.184399359
BMK_Unigene_01576	0.21734839	0.982273848	0.538330156	0.82820415	4.449587941	4.772416146	0.230196194	0.245763025
BMK_Unigene_01602	6.965018979	5.635249752	2.156376539	2.661511641	4.116045657	4.297433096	1.906697725	2.369347526
BMK_Unigene_01636	37.22269751	1.809770391	0.3306118	0.048441518	8.978819327	8.726729079	0.323139259	0.344991288
BMK_Unigene_01651	0.693920556	0.852193247	2.839604099	2.29928543	3.976147859	3.974797849	2.077002339	1.569277921
BMK_Unigene_01659	6.173411352	1.127687255	84.14271816	0.281721321	348.5464678	352.3592486	13.19411783	17.17950646
BMK_Unigene_01660	1.142129501	1.419463395	4.950461406	3.771797927	3.361139748	2.243843425	0.483857027	0.904010564
BMK_Unigene_01663	1.750496124	0.247222122	4.471131016	0.277927094	12.17878063	10.11484974	1.969843866	0.742253984
BMK_Unigene_01673	233.6588052	276.3157755	116.7985974	96.83440078	61.8364256	65.81100719	126.354353	124.0743435
BMK_Unigene_01708	0.130934524	0.098623197	1.675548091	0.110872192	0.111687944	0.252191939	1.155618907	1.036364024
BMK_Unigene_01718	60.34919546	67.55724817	78.03843288	77.00611513	27.43294565	26.60691774	71.27002066	74.17401157
BMK_Unigene_01721	0.392502313	0.380112011	0.486076366	0.356101583	1.434886534	1.036793917	0.059386249	0.063402195
BMK_Unigene_01736	0.306302444	0.115357377	0	0.064842378	0	0.117993338	0.108136154	0.230897547
BMK_Unigene_01757	1.582061663	1.870611619	1.579535245	1.199455504	2.149797967	2.310199995	0.896240364	0.832041643
BMK_Unigene_01770	2.525484185	2.820208975	4.436784325	3.91647376	6.575482631	6.821353199	1.337384759	1.826286915
BMK_Unigene_01773	0.766559001	0.866087459	0.421915378	0.432735764	0.599389529	0.738231579	0.766767534	0.529695012
BMK_Unigene_01811	0.599129118	0.676918822	0.787390147	0.465913529	0.766591168	1.215209276	0.323747235	0.53919899
BMK_Unigene_01814	1.856776246	4.661902866	1.021972804	2.358409913	1.583841422	0.953685833	5.244088543	3.965756999
BMK_Unigene_01818	10.95289359	10.44999575	5.727066694	5.564787435	2.180006451	2.250269943	5.155705028	8.256533079
BMK_Unigene_01821	0.750775977	0.8482552	1.710765472	1.182474471	3.996198781	3.366436071	0.66793064	1.256412358
BMK_Unigene_01833	1.37227807	0.996719052	0.849717207	1.120511497	0.438960575	0.962855889	0.51906985	0.332502916
BMK_Unigene_01839	109.1544324	118.4008877	88.9705079	94.26187214	36.38138414	36.69337538	107.4423112	110.6355363
BMK_Unigene_01855	1.592451039	5.883136464	4.945895219	3.082169314	1.487739025	1.372940369	6.157367674	5.201840638
BMK_Unigene_01858	0.693196465	1.109532882	0.214614289	0.220118259	0.960863796	1.001370125	0.061181033	0.195955052
BMK_Unigene_01860	0.099065806	0	0	0.251659594	3.295645641	2.289718273	0	0
BMK_Unigene_01881	354.5117615	540.1385091	1291.603255	1262.468195	294.2531851	288.8758782	844.2245259	850.5083599
BMK_Unigene_01885	0.761865986	0.860785113	2.547443932	2.903083715	2.924443422	1.5848179	1.775182376	0.861467109
BMK_Unigene_01893	73.02249974	53.26698684	24.59449566	19.08218276	16.00663646	15.88754534	23.13110913	23.44657025
BMK_Unigene_01898	0.495140332	1.083892416	2.989270451	2.869398727	3.64283527	4.649218436	1.245471029	0.69983947
BMK_Unigene_01900	8.374475841	1.082346208	0.229615858	0	0.03953955	0.071424403	1.145507929	1.362740196
BMK_Unigene_01908	0.858441073	0.574755148	1.771827849	2.948012391	12.93651298	13.19074883	0.841837844	0.46735855
BMK_Unigene_01912	2.665088933	0.463249023	2.284931308	1.56235357	7.082319291	5.449096104	2.605501405	2.318080265
BMK_Unigene_01917	2.356577941	3.072174483	1.010213702	1.266370734	0.811801566	1.466441605	0.575972068	1.434817324
BMK_Unigene_01937	1.41820522	1.885108348	0.154968597	0.423847738	0.320224678	0.048204595	0.662663628	0.754640764
BMK_Unigene_01942	0.242791414	0.320034116	0.952133753	0.668167192	1.139064036	1.917318265	0.214285997	0.411798443
BMK_Unigene_01951	0.179423436	0.405438819	2.310866168	1.367382887	15.70285628	13.43638544	0.228035325	0.243456028
BMK_Unigene_01952	4.216724681	5.324711575	2.76459246	1.890328556	11.74279375	7.166293831	3.940572259	8.133630487
BMK_Unigene_01998	3.844250886	2.111028553	0.21277028	0.300062068	0.46714424	0.322648999	0.432169392	0.461394496
BMK_Unigene_02009	240.8545063	35.79968223	996.1457567	5.656465255	1478.703022	1592.164835	355.1625749	443.3943522
BMK_Unigene_02031	2.587019182	3.979386871	3.628371069	2.652504195	4.307137104	5.655219769	3.103066782	3.066203148
BMK_Unigene_02039	1.004396507	1.748213575	2.084286639	1.344707406	10.97574319	10.82307936	1.408773786	1.166399117
BMK_Unigene_02066	0	0.051707725	0.056676309	0	0.175672552	0.105778534	0	0.051748693
BMK_Unigene_02077	13.95322997	13.67604114	6.393501356	9.526051849	0.75876461	0.40312807	9.347102264	12.03025177
BMK_Unigene_02088	1.269074082	0.896155047	1.309688499	1.108203193	2.469516781	2.84156087	0.336022761	0.478328035
BMK_Unigene_02095	1.048180139	2.105375488	0.480766776	0.591715749	1.490173381	0.942149311	2.672558565	2.326527272
BMK_Unigene_02097	3.308299397	1.761511864	0.847657372	0.917696075	17.07796243	18.10552186	0.765210404	0.988948111
BMK_Unigene_02099	20.38672873	24.77133005	13.86370509	14.21925184	1.601710849	1.446668452	22.53882992	21.63647895
BMK_Unigene_02103	82.72108132	82.33005806	18.9690547	16.90553559	55.51373244	51.94464305	26.49982243	24.13004856
BMK_Unigene_02124	0.994904602	1.348897186	0.936391186	1.36478712	8.961846134	9.658040088	1.053714974	0.539986364
BMK_Unigene_02127	0.158990015	0.359265909	0.147670382	0.302915035	0.813716694	0.643081731	0.042097041	0.134831458
BMK_Unigene_02142	0.843441513	0.714714181	0.522260599	0.267827213	0.431676442	0.536100164	0.178659733	0.095370726
BMK_Unigene_02173	4.592732764	4.410687252	2.275063132	3.500113652	4.407332578	1.0615231	6.323481326	8.049390376
BMK_Unigene_02183	6.127447853	7.673301571	1.569983766	2.031978815	1.197260527	1.848790639	2.365685554	1.808920879
BMK_Unigene_02188	0.7312199	0.929430002	0.11319319	1.160961279	1.988155371	1.79570592	0.387221728	0
BMK_Unigene_02191	0.077159001	0.108971461	0.262773506	0.269512561	0.370221169	0.334384503	0.102149988	0.087246239
BMK_Unigene_02192	5.390486422	3.518043392	1.451217177	0.59537396	1.328027776	1.470327076	1.205654051	0.908601476
BMK_Unigene_02196	0.903740651	1.949335491	1.22094096	1.356607472	5.256110913	3.987757134	0.870147435	0.092899045
BMK_Unigene_02199	0.510203483	0.360279539	0.236939229	0.162010495	0.530408131	0.663321721	0.067545301	0.072112997
BMK_Unigene_02200	5.712501498	3.260833284	2.193798434	1.820273501	3.336254021	3.404351726	1.159441475	1.237847762
BMK_Unigene_02209	1.257352626	0.933540251	1.156710512	2.464010357	11.07769684	11.49998029	0.760958122	0.731175566
BMK_Unigene_02210	0.252214108	0.379948099	0.72880014	1.281412889	3.442242676	3.206198006	0.35616384	0.570373695
BMK_Unigene_02217	0.878798764	1.191480246	31.99624792	37.78399113	33.45182313	35.24091615	5.305251848	5.266540437
BMK_Unigene_02218	78.95665876	10.39553905	250.0342269	1.048305441	331.198674	357.674242	137.2364528	162.658362
BMK_Unigene_02236	0.154805071	0.122433252	0.306737907	0.452243921	1.287484243	1.127078094	0.229538178	0.157538899
BMK_Unigene_02238	103.6313242	86.23063458	4.934212443	3.979816728	3.01919771	2.458721288	53.13736594	52.40048035
BMK_Unigene_02254	2.445920114	0.699618582	0.575133575	0.747185608	0.514993697	1.144968223	2.22979944	2.590639679
BMK_Unigene_02268	633.6644624	657.2124946	476.0611159	538.5686933	34.42714245	36.32588409	691.2704259	706.8770671
BMK_Unigene_02292	0.702563985	0.529188974	0.290019309	0.148728553	1.648051209	0.270640574	0.372046822	0.529608248
BMK_Unigene_02308	1.289427949	1.165475717	9.580995034	0.655113865	18.14818296	13.70923385	4.370073786	3.207597573
BMK_Unigene_02314	4.99901297	6.931727951	2.251198833	2.308932782	0.290740121	2.100776485	3.850554525	3.85401107
BMK_Unigene_02319	0.952192947	0.806867804	3.537598166	5.442484414	2.588971555	2.475915143	0.882418745	1.211260622
BMK_Unigene_02322	5.982945681	5.128093153	0.510986402	0.524091092	1.847814992	0.953685833	1.748029514	2.566078058
BMK_Unigene_02337	0.714645981	0.601280757	0.922680757	0.502141558	0.933851283	0.808312337	0.386496933	0.550177965
BMK_Unigene_02340	6.583667408	6.958575602	1.139700063	1.348763839	1.358687494	1.799848263	6.073117247	5.283101885
BMK_Unigene_02347	0.345309079	0.156057322	0.085526417	0.263159448	0.353460891	0.399058232	0.658297512	0.468542897
BMK_Unigene_02351	2.840348278	2.567306648	4.361697739	2.164624483	3.779621575	6.302329456	4.091214182	2.312406642
BMK_Unigene_02359	0.563269067	1.352355896	1.482303457	0.804874456	0.720707906	0.406840517	3.579388713	2.706854723
BMK_Unigene_02365	3.647515437	3.060223818	1.229902669	0.802737467	1.709703785	1.773752305	1.682945893	1.755918427
BMK_Unigene_02368	0.47542667	0.454515853	0.135870048	0.371612142	1.403798671	1.352441361	0.193665341	0.206761802
BMK_Unigene_02381	1.542306051	1.188106313	0.347272312	0.178089206	0.358799028	0.081017	0.296995306	0.396349215
BMK_Unigene_02387	42.93795069	37.35034678	34.53042399	28.08579373	5.778880863	5.2919898	48.96401929	52.20424158
BMK_Unigene_02396	0.201980322	0.114102518	0.062533301	0.513096174	0.710698074	0.408484317	0.053479924	0.05709646
BMK_Unigene_02403	0.487403765	0.50479667	7.343832694	10.47281402	13.04441896	11.8286846	1.032429932	1.285955027
BMK_Unigene_02406	1.124623437	0.816841448	1.293256684	1.734553644	12.1284272	14.66778242	2.212046002	1.544145185
BMK_Unigene_02409	0	0.433612028	0	0.162488872	0.163684399	0	0.270978985	0.433955577
BMK_Unigene_02410	14.5863826	13.29818347	3.12342917	5.606181391	5.754999474	6.120923466	21.50339185	22.38716754
BMK_Unigene_02415	0.108977924	0.205212326	3.598898079	6.413451216	7.669103586	7.850316377	0.7694652	1.355474436
BMK_Unigene_02416	0.267436908	0.906481113	2.649559121	3.396886706	0.684375923	0.618129707	2.926870406	3.527997331
BMK_Unigene_02428	0.210655328	0.119003193	0	0	2.021515591	2.191004325	0.111553747	0.238194958
BMK_Unigene_02432	2.712062942	3.025648376	0.866061598	0.454968841	1.658668576	1.79379294	0.70454536	0.964345727
BMK_Unigene_02449	0	0	0.096383663	0	1.79249119	2.383500746	0.164859071	0.088003766
BMK_Unigene_02454	29.87926071	38.6766106	7.183572071	7.095339959	2.287214266	2.571941559	16.19664983	17.03927678
BMK_Unigene_02456	4.499111673	1.694422388	1.031799465	1.26991303	6.822701509	7.510275935	0.882418745	0.188418319
BMK_Unigene_02464	1.489949719	1.432682344	6.556204797	4.10708458	67.33257556	65.83397978	1.074398628	0.931981344
BMK_Unigene_02473	0.285281688	0.096696624	1.731140279	0.036235446	26.90201238	28.48497984	0.302145137	0.225804219
BMK_Unigene_02481	1.881413808	2.568545397	1.359137534	0.995709855	3.310018412	3.351992878	0.664209043	1.684173394
BMK_Unigene_02505	0.958346518	1.159207544	2.289864462	2.93573753	5.986805166	6.254220071	1.253818446	1.172874616
BMK_Unigene_02514	4.470454911	6.079774598	2.768114234	2.103040687	1.059257002	0.574033829	2.542714907	3.557145844
BMK_Unigene_02520	2.695721089	3.30772613	1.435867231	1.454282651	0.092720422	0.301482977	1.826630418	1.884603391
BMK_Unigene_02526	43.58300623	54.03948134	45.83649545	7.507344579	0.367115561	0.331579511	64.99978291	69.8170979
BMK_Unigene_02528	1.463674969	0.330743109	13.95717925	0	61.2400847	46.17804798	4.805604788	3.806559282
BMK_Unigene_02533	0.361793562	0.306576076	0.336034899	0.229768537	1.330889712	1.672434446	0.047897468	0.102272992
BMK_Unigene_02545	0.781869686	0.779458282	0.455656664	0.116835594	0.235390445	0.425210244	0.243555068	0.572055618
BMK_Unigene_02550	1.090911703	0.616276728	3.087975378	2.276402854	8.374988813	5.763281293	0.825283719	1.762185717
BMK_Unigene_02557	0.311539639	0.915172207	1.234598018	1.107977811	0.239170684	0.216019442	0.659910471	0.774990018
BMK_Unigene_02560	0.509037874	0.191710105	2.731709289	1.293122929	5.644761203	5.098359643	0.359418601	1.534895967
BMK_Unigene_02575	10.93123983	1.891844151	43.85925213	0.280899576	42.28325312	48.2307949	20.47794906	21.82703025
BMK_Unigene_02583	0.243819103	0.233095143	0.510986402	0.833781282	1.943805381	1.53890214	0.139047802	0.042414513
BMK_Unigene_02588	0.196930814	0.370833183	0.894226203	0.750403154	1.59584022	2.124118446	0.347619506	0.668028585
BMK_Unigene_02593	1283.686777	1426.177123	443.4849565	362.1169133	56.38226614	56.38491206	817.37747	822.4633762
BMK_Unigene_02609	0	0	0.549353981	1.408606603	26.67664647	29.22086883	0	0
BMK_Unigene_02622	9.550085709	7.368814208	7.78842177	14.20117797	0.298034676	0	10.36130398	15.53944631
BMK_Unigene_02633	1.120468424	0.506379104	0.832555431	0	9.175357202	10.10002626	0.949360857	1.013560612
BMK_Unigene_02638	0.59168894	0.222837542	3.114186853	0.375770927	2.08194633	2.450241769	0.522220502	0.501781714
BMK_Unigene_02650	0.166207592	0.219085589	0.137221412	0	0.070888043	0.128052446	0.410742229	0.156613692
BMK_Unigene_02653	30.86074087	40.27919216	14.0874329	17.04119056	2.750830107	3.711107874	45.36696574	44.86533691
BMK_Unigene_02666	12.33089866	14.49672487	3.920837968	3.386434747	3.837769599	4.42913709	11.29495994	12.05877241
BMK_Unigene_02685	0	0.843965174	6.167077263	10.1203797	7.964719793	3.45300043	2.109690793	5.067803062
BMK_Unigene_02691	15.40603592	15.53832846	35.15635194	44.72047013	11.32247434	10.81271297	18.74431909	18.69475775
BMK_Unigene_02693	0.349769476	0.790365664	5.284501459	3.109851607	8.682144715	14.63250747	1.704046533	1.344686173
BMK_Unigene_02697	338.7798171	401.8953655	208.4264622	240.2370198	69.86655642	73.12992688	343.2764509	345.9181342
BMK_Unigene_02703	6.796043776	2.639459711	4.558800251	0.809258303	3.623166651	2.454338541	4.573582124	4.962913892
BMK_Unigene_02706	0.382652612	0.360279539	0.631837945	0.324020989	1.713626268	1.47404827	0.202635904	0.072112997
BMK_Unigene_02709	0.758974232	0.821787987	0.939916593	0.120502696	0.849725142	1.461854197	0.636372059	0.64364798
BMK_Unigene_02710	2.888318605	0	1.788452406	0	9.855013291	10.19914016	0	0
BMK_Unigene_02713	1225.003152	1407.817919	1115.591694	1020.575103	95.03654902	88.52081232	1656.314849	1673.232579
BMK_Unigene_02724	1.836970633	2.388759029	1.115994302	1.584851461	8.204298565	7.249919703	1.505053412	1.1365393
BMK_Unigene_02725	4.069772984	0.729870479	17.520078	0.164104069	16.4484923	18.58905276	8.004923925	9.349744019
BMK_Unigene_02741	1.830624468	0.886418151	0.323864621	0.33217041	4.517294196	8.16005836	1.523370792	1.478534093
BMK_Unigene_02756	0.126804231	0.071634117	0.86369165	0.08053107	100.674369	100.1614361	0.067149914	0.215072618
BMK_Unigene_02757	4.161340526	2.472940782	1.070840526	1.166947109	1.659576043	1.936121031	3.634611264	3.910953215
BMK_Unigene_02759	0.233907026	0.572600247	0.724178389	0.594200458	1.097382629	1.666947868	0.371600455	1.190188901
BMK_Unigene_02766	1.094311297	0.955395708	1.355199298	1.453134313	1.845693505	2.155647513	0.842907458	1.040519075
BMK_Unigene_02778	0.850431868	0.880779358	0.52658904	0.360062582	0.090677944	0.163801002	1.125877788	0.320537162
BMK_Unigene_02779	0.291749354	0.247222122	0.361303516	0.277927094	1.586507821	1.517227462	0	0.082472665
BMK_Unigene_02804	14.74273532	13.59472408	30.57663475	28.37225491	96.60380166	98.61109328	9.96785391	8.587626866
BMK_Unigene_02805	19.03746538	7.475496648	1.005376118	0.051557993	0.051937336	0	1.332722377	1.239253528
BMK_Unigene_02821	0.337595681	0.953571041	2.5084787	2.358409913	4.319567514	4.486658351	0.357551492	0.38173062
BMK_Unigene_02830	0.199041864	0.224885054	0	0	0	0.805083178	0.527018852	0.112531615
BMK_Unigene_02832	13.99029324	9.305595174	8.662816343	5.588940158	2.454129286	5.606629604	5.855216049	5.740870656
BMK_Unigene_02846	0.748543303	0.615078284	0.168545253	0.259301613	1.567256695	1.887399188	0.720718975	0.615565608
BMK_Unigene_02857	4.295916912	4.027530008	1.584704664	0.232192256	0	0	2.226524935	3.410610078
BMK_Unigene_02891	26.00514616	30.86229469	14.47946343	13.51259772	3.550961195	3.682381241	21.25551013	22.6347843
BMK_Unigene_02894	2.154971131	2.959914271	2.459412769	1.771107574	0.216259232	0.537145873	2.2376028	2.818924265
BMK_Unigene_02897	1.066362354	1.652320003	2.226132742	2.012332884	0.506784702	0.49293888	1.613423866	1.756980949
BMK_Unigene_02906	2.310654884	2.144475318	2.350537448	1.519864166	8.024796537	8.249382456	1.748029514	1.446334906
BMK_Unigene_02916	5.072169257	2.029633321	0	0.268436901	0.405617925	0.732709847	1.566831333	0.477939151
BMK_Unigene_02934	0.048389552	0.164017059	0.029962903	0	0.123829746	0.139804094	0.051249935	0.082073505
BMK_Unigene_02936	117.7243597	110.0201629	20.82718537	17.14179729	29.48829356	20.39531803	59.15306745	83.108732
BMK_Unigene_02948	1.666337657	1.73502946	11.73419	7.843580479	4.84946921	4.833158973	0.692093134	0.923619211
BMK_Unigene_02949	171.2335414	210.6592082	252.7092964	267.6588872	1.706190065	2.084928745	310.3312823	311.0505581
BMK_Unigene_02957	1.71233443	1.65828038	0.807832956	0.724981717	0.625985004	0.376927274	0.518158059	0.921996793
BMK_Unigene_02970	0.191420232	0	0	0	0.734771794	0.221215786	0.101367691	0.108222599
BMK_Unigene_02975	6.19916013	6.533976216	4.121913357	6.499970983	0.532341067	1.394353407	4.230186661	4.845559458
BMK_Unigene_02999	44.36393429	45.1116514	14.84877459	15.88953296	9.562953972	7.89826067	23.06987753	22.14436701
BMK_Unigene_03008	0.986148234	1.337025253	0.854874822	0.626284878	0.189267848	0.056982367	1.566661505	0.892056381
BMK_Unigene_03015	0.9970494	0.895426465	0.158301255	0.324722057	3.238401176	2.245401145	0.731067615	1.011766347
BMK_Unigene_03019	10.32939316	12.10665937	3.919808375	3.392770735	0	0.392554219	5.658046352	6.546965823
BMK_Unigene_03037	0.911228623	1.169932603	0.153882138	0	0.052996606	0.047866641	3.684899693	3.418909841
BMK_Unigene_03038	0.22745509	0.403837336	0.201200896	0.041272173	1.995640191	1.652260706	0.137657324	0
BMK_Unigene_03040	0.906195578	0.292529762	2.885749899	0.32886194	5.963068301	4.33860562	0.685544443	0.585523063
BMK_Unigene_03047	1.328980953	0.45045994	8.229075489	3.038442219	30.77802272	30.25612187	0.844523462	0.901633674
BMK_Unigene_03056	4.390437478	4.616687086	3.337646966	5.521361	0.556198493	0.653067473	2.808393572	3.489834951
BMK_Unigene_03062	1.358616765	5.372558791	5.32796797	4.889386405	1.448635447	0.785046265	2.877853469	2.816427137
BMK_Unigene_03063	1.140125765	1.288157371	1.210230952	1.034390313	5.626805051	3.19986694	1.207520388	2.394187662
BMK_Unigene_03075	13.66734287	18.41537447	43.85123986	57.16946257	16.45431206	16.1749155	11.62453705	12.8164343
BMK_Unigene_03076	13.95430001	9.45965873	38.01832876	33.92927145	58.15515895	61.12658123	16.89046923	22.99165868
BMK_Unigene_03082	1.322413315	2.27674326	1.715666553	2.279567721	0.443153305	0.654965925	1.867444321	2.171740217
BMK_Unigene_03085	5.705718672	0.218526697	41.07851621	1.351172346	82.28551136	72.08523777	12.80295054	18.58948593
BMK_Unigene_03086	1.687978405	0.615847964	4.22434781	0.446668544	6.546844513	5.608322939	2.290564243	2.246643755
BMK_Unigene_03088	3.754072641	4.147238365	4.494089327	4.238477379	0.426966237	0.723068928	4.94788842	3.867533916
BMK_Unigene_03104	0.366468996	0.414050584	0.352984028	0.103439031	1.250401122	1.317592269	0.043125728	0.184168282
BMK_Unigene_03112	6.092547057	5.218931701	9.22170772	9.508785065	28.58338816	29.40604364	5.018756613	5.403172382
BMK_Unigene_03118	0.047697004	0	0.236272611	0	0.884916904	0.551212913	0.151549348	0
BMK_Unigene_03125	0.728676724	0.701318236	0.367642833	0.44562978	2.969702666	2.713430259	0.514499966	0.854455167
BMK_Unigene_03126	101.9534713	72.22506491	20.28449005	14.11191852	11.49803169	11.32914032	16.35275568	13.90221651
BMK_Unigene_03130	0.213072684	0.240737607	0.791610081	0.90212401	1.635770649	1.149113258	0.075222582	0.240928342
BMK_Unigene_03132	2.052226377	2.364147645	3.239147547	4.293328262	0.823793681	0.697548848	3.579942798	4.823042295
BMK_Unigene_03134	1.342710095	0.379261209	1.912239918	0.852730857	1.116706374	1.396538914	3.62630348	4.251090998
BMK_Unigene_03151	0.158119632	0.178649562	0.587447871	0.251047284	1.315050815	0.776610042	0.167466331	0.223488882
BMK_Unigene_03154	1.019928269	1.102251343	0.604083208	0.168975122	0	0.025623596	0.540108915	0.852414503
BMK_Unigene_03155	2.724013055	2.1983524	2.248952128	2.636146809	1.991656878	1.948774195	1.51120815	1.760075315
BMK_Unigene_03160	1.255790698	0.177355	0.583191002	0.647993062	2.862104743	3.038577824	0.457195219	0.221869397
BMK_Unigene_03166	14.17519471	14.16222725	2.76081488	2.885045136	11.67890835	13.17336426	5.925056351	6.183047749
BMK_Unigene_03169	4.813864341	3.799770144	0.36749022	0.041879425	0	0	0.942858385	1.230311398
BMK_Unigene_03176	221.400438	120.837625	180.1871675	165.0236129	44.7117809	42.12070656	102.8721686	105.7153042
BMK_Unigene_03179	8587.994019	9588.985936	8548.517221	8921.923524	990.922944	949.6317002	9838.06714	10078.10243
BMK_Unigene_03180	824.5508143	782.7848512	125.8710922	166.246534	29.54776048	27.56547801	526.6136855	537.2730195
BMK_Unigene_03181	60.75517636	57.31208642	66.91141295	62.14757255	3.931345902	4.086769242	64.83770491	78.07174396
BMK_Unigene_03182	2.103379341	2.417451584	3.458140395	1.980695825	12.15722029	12.23772641	0.844994736	0.656099504
BMK_Unigene_03184	1.51416928	2.014288922	1.240020552	1.023661574	1.124938101	1.270057937	1.112225656	1.159824151
BMK_Unigene_03189	0.372979104	0.3612051	0.483893928	0.22559264	1.090811802	1.765191939	0.131675495	0.220911339
BMK_Unigene_03216	7.020634536	2.567971754	0.66719468	1.304457296	0.258502615	0.252936754	0.980719279	1.104150874
BMK_Unigene_03223	2.233826525	2.77624821	1.851346158	2.095255766	2.506422768	4.130453185	1.52871698	1.787532862
BMK_Unigene_03229	1.12091787	0.647954008	0.484238016	0.562877617	0.300186551	0.66276001	0.303696463	0.38318527
BMK_Unigene_03238	153.1272002	107.8041253	31.39437883	38.11960512	22.10913332	19.4873049	55.78532965	60.71464467
BMK_Unigene_03250	2.616169565	4.326675604	24.79208237	15.0737343	51.61807574	53.63230889	5.180220195	3.944252792
BMK_Unigene_03265	0.275758848	0.623125631	1.707504065	1.517788558	4.704479471	3.186821472	0.87617816	0.20787311
BMK_Unigene_03290	2.433976352	1.374999441	20.12008957	0.695598429	84.39739261	79.67362017	3.737886145	3.233808789
BMK_Unigene_03292	13.32470723	12.76573222	18.76910034	14.00482625	35.6934047	32.1933291	9.903404623	12.64368252
BMK_Unigene_03303	1.802516811	2.182019915	2.152520727	2.493910433	0.205922919	0.334781988	1.431799807	2.402123591
BMK_Unigene_03305	3.630073451	1.40047627	4.934081911	4.948162487	10.42228075	7.878627343	1.453466298	1.451642498
BMK_Unigene_03314	1.82338099	3.010952013	2.026483842	1.068919601	0.059821349	0.054030762	2.673919248	1.797429431
BMK_Unigene_03333	0.961648134	1.057914289	0.062679407	0.450008122	0.064759871	0.20471936	0.428839016	0.400609043
BMK_Unigene_03336	0.662008509	0.58174849	0.910926523	0.420429611	0.094116214	0.085005953	0.934854494	0.706968565
BMK_Unigene_03357	0.140969997	0.079636627	0	0.089527491	0.090186198	0.081456355	0.074651477	0.478198337
BMK_Unigene_03431	95.93868451	0.124449102	0	0	0	0.127292812	3.61642123	4.234621881
BMK_Unigene_03446	0.123081759	0	0	0.078166995	0.157484232	0.071120037	0.260714629	0.069586311
BMK_Unigene_03453	20.29431818	4.150329785	80.00298003	2.707316334	114.3408059	117.8164711	32.49308439	37.895355
BMK_Unigene_03454	1.145869472	1.294646829	0.709524569	1.663362155	8.63981506	6.999501501	1.040231669	1.064302469
BMK_Unigene_03459	4.203568474	2.849610743	0.832914445	0.747490852	0.376495293	0.242893788	1.869860161	1.616058803
BMK_Unigene_03465	0.224820475	0.047627008	0.104406951	0.035694853	0.341596069	0.357245558	0.193464348	0.142994227
BMK_Unigene_03480	2.374946361	2.774780848	1.236616801	1.131214057	0.656097101	0.499021657	1.629249893	1.281682751
BMK_Unigene_03485	1.283316916	3.537854012	5.212787819	8.08491234	12.8077224	12.81374093	2.55525049	3.714787711
BMK_Unigene_03493	2.030849019	1.919913122	1.334495737	1.105504647	0.318182428	0.23948584	0.96570827	1.359063257
BMK_Unigene_03507	1.063039835	1.04092106	0.52658904	0.270046937	1.450847104	1.638010019	1.275994827	1.682820101
BMK_Unigene_03516	8.572953388	9.875044247	8.700579274	9.454886588	0.160524468	0.338300718	9.035422827	8.984425634
BMK_Unigene_03528	1.322976124	0.80206025	14.02612004	3.647689612	6.688466381	5.966455559	2.734008426	3.612130733
BMK_Unigene_03533	1.603384268	1.868175802	0.558460466	0.381855113	0.256443098	0.289524901	2.069635947	2.209593394
BMK_Unigene_03538	4.36155494	8.541607265	6.481639593	8.679159523	1.674194791	1.680151216	10.16262125	12.49377847
BMK_Unigene_03558	2.188120155	2.260316541	1.12262164	1.588154823	3.319667626	3.973690971	1.58911774	1.413817112
BMK_Unigene_03567	0.831037962	0.375575295	0.205832118	0.211110862	6.167259756	4.80196671	0.352064768	0.375872861
BMK_Unigene_03568	0.251303823	0.312325859	2.178509312	1.755583558	0.964636597	0.551799083	0.958171631	1.392372032
BMK_Unigene_03570	11.08003721	4.394844041	0.535238175	0.349341251	1.960650128	2.179523851	0.915496111	0.97740579
BMK_Unigene_03578	3.48809264	3.844070148	5.381880536	4.829915594	2.780258369	3.370207415	2.392197232	2.974240776
BMK_Unigene_03590	0	0	0.096153355	0	0.099344892	0	0	0.263380446
BMK_Unigene_03601	0	0.089981581	0	0	3.057046862	2.853168554	0	0
BMK_Unigene_03606	1.068282224	0.603492905	13.45014207	12.43818927	30.75472898	24.69131814	2.451431802	2.214560516
BMK_Unigene_03613	0.982942223	1.570109758	1.916865279	2.095179877	0.202385856	0.352533815	1.196604001	1.175321503
BMK_Unigene_03620	2.832668752	3.710674423	0.915127258	1.772904483	0.157583717	0.332103168	1.217436854	2.228168624
BMK_Unigene_03623	3.83229981	2.683304557	9.425025347	4.079226448	23.37777564	23.36045131	2.400999842	2.044589151
BMK_Unigene_03626	6.93777406	8.406572136	2.822415866	2.852228595	2.015538271	1.936636394	2.733268171	3.145487873
BMK_Unigene_03632	4.690926903	4.37016496	1.698614569	0.871088507	0	0	2.033772203	2.66760254
BMK_Unigene_03643	16.85604686	32.35287747	25.6531142	19.34633132	7.275771531	11.2654139	20.64859864	23.19311745
BMK_Unigene_03653	0	0.179632954	0.246117304	0.454372552	2.339435494	2.158917241	0.126291123	0.359550554
BMK_Unigene_03655	0.698036183	0.118300167	3.890028059	0.088662027	7.993635747	9.176089018	1.441631484	1.341797481
BMK_Unigene_03659	4.391423185	2.763842414	0.255493201	0.074870156	0.18855255	0.306541875	1.966533204	3.199266151
BMK_Unigene_03665	253.964666	287.3171562	16.73867078	5.368305887	10.81560739	12.7186257	63.24436629	65.62853914
BMK_Unigene_03673	3.28409404	5.280318553	2.972063766	2.406540727	2.747480017	3.868266517	4.48155526	4.998853361
BMK_Unigene_03688	0.560234212	0.379784328	3.283968643	2.229646153	4.683255238	4.229925527	1.542711393	1.689267687
BMK_Unigene_03694	8.595294603	1.599506611	20.20357542	0.128440374	0	0.194768567	16.17187964	20.3908103
BMK_Unigene_03695	1.377819829	1.945891435	1.365037879	1.662553985	0.146911086	0.238842698	1.410622757	1.687775401
BMK_Unigene_03696	3.943665787	0.690320232	10.04284813	1.058260858	2.061024414	1.47637903	14.41283951	18.77902579
BMK_Unigene_03705	5.189537965	2.220960984	0.146062356	0	0.050303493	0.090868432	0.249831804	0.266726477
BMK_Unigene_03723	1.414382822	1.934449385	1.751577099	0.378210066	0.666737368	0.860283612	0.473049224	0.168346264
BMK_Unigene_03726	16.94197977	10.6665963	3.358662601	2.289264773	3.601921458	3.451632363	3.635956795	3.163695863
BMK_Unigene_03731	4.659006573	4.521574448	2.145156609	1.972567115	0.152852343	0.069028271	3.036558623	1.350793096
BMK_Unigene_03745	0.618925415	0.466190287	1.021972804	0.524091092	0.527947141	0.476842917	1.529525825	0.466559647
BMK_Unigene_03756	19.05964937	18.99185711	42.00289037	36.39940539	103.2718129	100.7949841	13.4671016	13.88730263
BMK_Unigene_03769	1.109218741	1.54811684	0.888839298	0.745882653	1.753197959	0.754043769	0.691050825	0.811560832
BMK_Unigene_03771	0.562659468	1.271428054	6.09699684	3.75201577	17.27827006	17.88160937	0.893878729	0.31810885
BMK_Unigene_03783	0.200732567	0.510289368	0.186440984	0.127481617	0.064209787	0.115988818	0.690944099	0.737668631
BMK_Unigene_03786	737.1271852	806.3910183	374.8246057	354.421182	4.070361696	7.090120638	465.9170975	534.1659343
BMK_Unigene_03802	1.647140218	1.729415579	0.927193068	0.908706328	0.55349297	0.423005813	0.722471876	1.523844008
BMK_Unigene_03818	0.25435291	0.143688787	0.104997206	0.376914826	0.867858313	0.83284208	0.044898018	0.191736841
BMK_Unigene_03821	1.846226381	0.41718733	4.801385011	3.986516756	3.070942529	1.706880894	0.195535972	1.461312531
BMK_Unigene_03822	55.2665306	38.30675463	56.40420768	68.40526701	21.11390532	18.07358322	38.69017678	42.50321802
BMK_Unigene_03831	6.060311358	5.438886677	2.182337758	2.511269815	1.86981279	1.490134114	2.685774514	3.110397647
BMK_Unigene_03841	0.323319247	0.136986885	1.051049455	0.205334196	8.790910876	9.668079095	0.214019472	0.411286256
BMK_Unigene_03851	1.687978405	1.362244344	1.194513667	1.072004506	2.082648623	1.254034943	0.766181768	0.681661822
BMK_Unigene_03855	1.39590577	2.453340291	17.28695047	20.88234076	9.922634205	7.707443084	8.213444168	5.436700421
BMK_Unigene_03858	1.167245261	1.17622525	2.500360646	2.123713781	3.027366795	3.171815565	1.102595073	0.606414298
BMK_Unigene_03873	2.795147037	0.49344738	6.490351475	0.110946703	1.341156043	1.059917975	7.169652305	7.852029543
BMK_Unigene_03878	5.5889586	5.998886715	9.26696911	9.741258336	18.39427872	17.5825858	2.729469162	3.054483308
BMK_Unigene_03890	2.431492703	3.346580272	10.84021152	13.16778868	8.484864759	8.148904841	4.682221913	4.698922159
BMK_Unigene_03912	0.028921748	0	1.146137724	0.183676784	22.94349723	21.79216693	0.030631358	0
BMK_Unigene_03929	0.615838506	0.80566052	0.321118637	0.04116925	0.082944314	0.037457735	0.343285098	0.366499473
BMK_Unigene_03935	7.104030721	4.749351238	6.97565848	5.979926817	1.936261505	1.748835276	3.472597442	2.899399617
BMK_Unigene_03945	0.722079651	0.897416302	1.520184545	0.985946366	2.194280303	2.357392169	0.955953641	0.979775259
BMK_Unigene_03963	0	0	0	0	0.189735709	0.042842418	0	0.041918508
BMK_Unigene_03978	51.48492113	61.3306372	13.63307894	12.90117542	0.389104701	0.316296132	30.50104962	35.14261749
BMK_Unigene_03989	1871.186768	1689.904684	1569.259248	1664.865332	240.939491	213.9976215	1664.050386	1680.471962
BMK_Unigene_03991	224.5931891	203.1125698	83.47928763	105.752954	36.56194908	36.63549237	124.5071327	125.5088124
BMK_Unigene_03994	1.34976404	2.377228722	3.097289293	3.32799444	0.203180634	0.734052627	2.817055811	2.87289019
BMK_Unigene_04002	2.233236035	2.270875365	1.935953636	0.850972649	4.571913382	5.161701674	0.236524612	1.010077586
BMK_Unigene_04016	3.070656301	0.853117391	11.28345844	0.447568109	13.26819905	13.78726101	5.651307657	5.919633631
BMK_Unigene_04017	2.314083155	1.634086873	7.522644766	2.204448435	17.14849076	16.15712182	3.063590302	4.579068345
BMK_Unigene_04024	0.762312828	0	0.944051124	4.357179604	4.633084511	5.065582009	0	0
BMK_Unigene_04036	0.105670193	0.238780391	0.523449485	0.671092252	2.1632956	3.419312621	0	0
BMK_Unigene_04038	1.217150984	1.178728618	0.269165078	0.38649527	2.002314573	1.959202418	0.506431628	0.589831259
BMK_Unigene_04045	0.060509468	0.273463576	0	0.230570802	0	0.349640407	0.128172555	0.06842006
BMK_Unigene_04048	4.397141757	5.260296368	1.441439253	1.560539893	1.241069771	1.419853162	3.013394163	2.559114482
BMK_Unigene_04049	0.044420484	0.05018795	0.055010498	0.05642129	5.228950148	4.004111572	0.141138747	0.050227713
BMK_Unigene_04067	3.035494075	3.585508096	0.512613747	0.876266953	0.529628501	0.159453842	1.022931284	1.248121349
BMK_Unigene_04080	0.777453858	1.373902816	0.246872265	0.506407037	0.255066487	0.161263594	0.717844942	0.60860273
BMK_Unigene_04083	1.884567097	1.92319847	0.978713431	0.887988765	1.555690826	1.018699729	0.547281224	0.790510908
BMK_Unigene_04109	0.320133836	0.241132907	0.925061589	0.271081599	4.027872581	2.713071766	0.339057449	0.603309888
BMK_Unigene_04118	4.009846574	2.343350111	0.34246961	0.878131351	1.238429197	0.31958621	0.439331886	0.938082694
BMK_Unigene_04122	2.835391301	1.153271782	1.68545253	2.208865596	4.160002338	4.28160001	0.760758918	0.384728505
BMK_Unigene_04124	0	0.054631674	0.059881219	0	4.763898026	4.63804243	0.102423604	0
BMK_Unigene_04130	2.831124177	3.780295493	3.29358562	3.977384375	1.234925861	1.041028347	2.612308959	2.619201187
BMK_Unigene_04167	0.456050306	0.206105179	0	0.115851715	0	0.105407382	0	0.206268476
BMK_Unigene_04198	260.4572381	285.0399204	103.918182	101.0926015	14.08326295	10.87289808	122.6142796	120.062175
BMK_Unigene_04201	0.257247575	0.363310095	1.51323781	0.673914757	3.661800615	3.697538127	0.255425515	0.145439177
BMK_Unigene_04211	877.1300622	1155.160262	1383.580051	1446.002512	144.2912659	134.9121665	1398.771149	1417.16915
BMK_Unigene_04216	0.518342322	0.463633909	1.524553148	1.563651637	3.095044054	2.970165624	0.182994117	0.488422362
BMK_Unigene_04224	0.53322805	0.677768955	0.825439572	0.634956515	0.596986382	0.539199298	0.211780499	0.339152974
BMK_Unigene_04229	1.711314512	1.546806481	0.635789532	0.434729938	2.682312085	2.472111894	0.589053725	0.580512003
BMK_Unigene_04236	4.422836942	5.722472975	5.565601067	7.339288807	2.008053614	2.143437698	7.593063165	7.178924096
BMK_Unigene_04239	2.464142783	1.786798934	0.227731631	0.093428802	0.094116214	0.255017859	0.155809082	0.249518317
BMK_Unigene_04241	0.721715149	0.111193796	0	0	0	0.113734618	0.590654849	0.853161192
BMK_Unigene_04244	2236.723774	3120.32946	4222.373545	4446.711913	1616.680634	1647.282303	5250.01049	5469.205698
BMK_Unigene_04256	392.4225181	367.8056454	71.33235053	79.45460319	17.96099016	19.1367608	146.5445416	141.2380354
BMK_Unigene_04257	0.721578555	0.815266844	0.61435388	0.916522936	0.230816585	0.208474002	0.811996708	0.917901873
BMK_Unigene_04271	0.138861471	0.366078911	1.719665775	2.469275336	2.132094222	2.300155735	0.098046527	0.26169211
BMK_Unigene_04277	2.924422587	4.221935783	3.420415227	2.269969541	0.415758373	0	4.473863038	4.960112247
BMK_Unigene_04280	0.406560728	0.95402993	1.316810482	0.953351457	0.200076214	0.433702171	1.391147165	0.74261118
BMK_Unigene_04285	0.720744938	1.01790624	0.743811075	0.228866027	1.460149555	0.971754742	0.063612442	0.271656726
BMK_Unigene_04301	3.468551623	2.286025757	5.548312321	5.629414321	10.78691109	9.241703523	1.785769588	1.361807717
BMK_Unigene_04302	2.122376506	3.788747643	2.628359186	4.313225184	0.380184012	0.098109418	3.191923587	4.223720906
BMK_Unigene_04311	21.47044431	24.35106605	20.57852199	22.36011424	28.31367149	26.52363273	18.47047642	16.83601156
BMK_Unigene_04332	1.119526854	1.357436423	5.376628978	6.173484772	22.01073741	24.10861687	2.111131233	1.265886101
BMK_Unigene_04333	0.634537041	0.05974367	0.7858131	1.141785108	2.232713802	3.177659468	0.280018967	0.298955022
BMK_Unigene_04334	1.137008964	1.324780763	1.188064338	0.902617244	1.409350418	1.560363508	0.376318546	0.361590104
BMK_Unigene_04338	2.499506485	0.282403731	5.726487032	0.158739129	5.916561465	7.654704318	5.426875283	6.359118265
BMK_Unigene_04342	0.329884105	0.372715584	1.429854081	1.466523931	0.844179438	1.143696843	0.698768143	0.932527213
BMK_Unigene_04375	9.27828853	8.802150035	28.79839327	25.75781429	108.6481821	108.1298764	11.734043	10.75686993
BMK_Unigene_04390	1.160485154	1.42354534	0.739105331	0.694888635	1.696972952	2.203269726	0.614541626	0.749828004
BMK_Unigene_04393	1.80216518	0.431911589	1.623133276	0.867062468	17.81821599	17.92368374	0.607311725	0.432253791
BMK_Unigene_04411	462.7624849	486.711511	601.6886932	815.5805757	213.3333241	220.5549389	449.6040283	455.6405943
BMK_Unigene_04430	5.479915643	3.749731254	2.485141705	2.744942654	9.579230927	8.919567619	1.14441956	1.483626431
BMK_Unigene_04433	29.15272462	51.11378079	1878.876419	1992.848654	615.496646	573.4270277	409.9069112	446.9623086
BMK_Unigene_04456	98.2090979	116.0571112	164.1031167	116.1469987	17.55624656	15.04227356	156.6685672	166.0410891
BMK_Unigene_04475	133.0444878	124.6874653	43.90463325	53.00624588	3.395034172	3.997560299	109.2754326	113.9632776
BMK_Unigene_04478	58.47729196	46.48426845	47.31157868	26.69579624	21.79935145	17.6687087	65.519213	67.08964815
BMK_Unigene_04483	0.701688698	0.060984194	2.139012845	1.165493271	0	0	3.772999751	4.333308349
BMK_Unigene_04487	0.749563652	0.889229742	0.324891873	0.380827437	1.918147051	1.819097977	0.595403652	0.847556452
BMK_Unigene_04493	2.512795306	2.803563384	0.661269256	0.797915389	0.361703756	0.217794372	0.565532748	0.248613828
BMK_Unigene_04506	0.451299782	0.254947813	0.419168533	0.429918474	0.288721093	0.52154694	0.119494205	0.893024324
BMK_Unigene_04519	4.038750591	0.13827678	24.85645717	0.155450748	50.34512881	47.94695936	6.999524962	9.410270846
BMK_Unigene_04529	1.582360278	3.28458247	4.260992922	3.622416132	13.20727335	14.45919489	1.968203532	1.810032153
BMK_Unigene_04535	0.559029407	0.473709485	0.692304157	0	0.894104028	0.969067863	0.444055885	0.790141338
BMK_Unigene_04541	1.155327442	0	3.040369091	0.733727528	3.510848485	3.171005395	0	0.326591753
BMK_Unigene_04560	0.485536317	0.379784328	2.497666292	1.660374795	2.198262663	2.460262806	0.276896917	0.295621845
BMK_Unigene_04562	4.634242538	1.785903088	34.25642669	1.277635	123.4174939	135.508793	7.685677031	8.936590253
BMK_Unigene_04569	0.992170513	0.280247978	1.5358847	0.630109519	6.030083276	4.299776299	1.838933721	0
BMK_Unigene_04573	16.90384218	14.24546454	4.143741946	3.544127492	1.274014612	1.123932262	8.080899402	8.745188038
BMK_Unigene_04581	0.103813368	0.117292285	0.128562873	0	0.199245227	0.119972459	0.10994994	0.058692607
BMK_Unigene_04587	92.27240801	105.4745827	56.33178711	69.2676633	16.74101935	16.32849787	69.55397803	73.27936419
BMK_Unigene_04592	0.226752158	0.461147754	0.505459333	0.460819802	1.276578396	1.834331177	0.096062334	0.102558471
BMK_Unigene_04594	0	0	0	0	0.342187961	0	0	0
BMK_Unigene_04612	0.978722419	0.442319097	2.908928613	2.486275511	2.003654811	2.262131306	0.621945742	1.106673861
BMK_Unigene_04617	2.907834271	3.858669602	4.011933776	4.908042251	0.549350403	0.405960861	5.105309173	4.281000004
BMK_Unigene_04621	0.134828151	0.101555975	0.166971698	0.171253832	1.035083087	1.090703974	0.095198703	0.050818219
BMK_Unigene_04627	2.362293221	1.416208623	0.328369414	0.367408072	0.154213046	0.222856853	1.429675474	2.125996017
BMK_Unigene_04629	2.506560595	2.279420522	0.529974137	0.284724935	0.208596236	0.376809078	1.532403578	1.267348053
BMK_Unigene_04633	17.66641477	12.20779237	4.053319016	3.506131242	25.27851274	22.64931517	3.132372366	3.165839352
BMK_Unigene_04646	0	0.134477967	0	0.226770184	0.152292444	0.137550841	0	0.269169027
BMK_Unigene_04667	0.862862476	1.436687047	8.773540107	8.940862178	0.05810739	0.262413555	5.19461601	6.162108545
BMK_Unigene_04671	2.1484782	2.116720906	3.959097234	3.40569112	10.71009404	10.84530722	1.91140162	1.438178441
BMK_Unigene_04676	2.513654635	1.454645635	0.379624332	1.713184559	0.235334928	0.921071577	1.038923202	0.970532096
BMK_Unigene_04677	0.200991243	0.908350146	0.207423604	0.297840427	0	0.077425525	0.816009912	0.795436099
BMK_Unigene_04682	5.418078189	6.726978483	17.80669402	12.93182165	31.99606354	33.57777972	4.855526325	5.453169671
BMK_Unigene_04693	0.472330854	0.722006974	0.929016534	0.74109931	2.239656051	2.665040199	0.294265336	0.62832958
BMK_Unigene_04701	21.1130349	24.00528496	22.34033249	27.43934768	17.4396247	16.06035704	21.60625583	21.75786044
BMK_Unigene_04711	0.086997548	0.344025965	0.269345242	0.276252835	0.779199093	0.904852522	0.046070055	0
BMK_Unigene_04724	0.428958209	0	23.10822169	31.32871254	88.09137809	79.8121733	0.227157301	0.970074514
BMK_Unigene_04737	0.544150933	0.761183901	0.738057512	0.855722895	0.331545752	0.838467808	0.439098323	0.292994994
BMK_Unigene_04749	23.76546892	21.03224564	14.99021562	13.40321515	8.433808191	8.188157541	23.80395728	24.51337525
BMK_Unigene_04762	571.27309	704.4952457	1038.366102	852.6920303	191.7173785	175.0830406	842.7495779	827.2186187
BMK_Unigene_04765	0.173299116	1.370599443	2.789985754	4.182246912	0.665213397	0.600822075	1.101258594	1.959550517
BMK_Unigene_04788	0.842239095	0.761274963	0.87614698	0.38512137	0.129318312	0.428268716	1.569964299	1.028535458
BMK_Unigene_04802	1.378515698	0.93449962	3.755750053	3.351800755	11.38925968	13.65504715	0.709143792	1.202451454
BMK_Unigene_04805	0.212607967	0.213522269	0.78988356	1.500260759	2.2669486	2.538915529	0.525409635	0.614362894
BMK_Unigene_04810	10.39209228	0.826857772	0.725048273	0.185910691	0.374557093	0.507451077	3.565448714	3.806559282
BMK_Unigene_04815	1074.937639	912.3976955	580.2016237	678.7144595	258.6774818	258.3120686	699.8818575	702.5393907
BMK_Unigene_04828	58.92816248	110.5090787	106.0780002	85.05102131	93.91664904	91.82782776	82.21303169	81.50874088
BMK_Unigene_04831	2.137735809	10.62729831	0.264738021	1.9006922	0.547050491	0.494097101	4.07538131	4.592696525
BMK_Unigene_04836	160.7349304	186.2057243	134.4021983	152.817101	47.28558565	43.55960042	167.0242201	171.8525804
BMK_Unigene_04855	1.178015141	1.663707783	1.580429997	0	0.753640556	0.340344831	0.623824732	0.777012101
BMK_Unigene_04871	24.34919754	27.79524064	50.0142795	49.11068704	10.09852379	8.102171067	44.50742299	44.33672924
BMK_Unigene_04885	12.31923209	7.953563477	3.242603603	4.634259901	6.920152579	5.059763179	1.863920176	1.553144399
BMK_Unigene_04908	1.317663597	2.143794749	1.50125567	1.004189136	2.158032107	0.913658873	0.669865325	1.132343669
BMK_Unigene_04917	0.391488968	0.304094379	0.939341531	0.55941199	5.071751239	6.333967656	0.233229653	0.166001079
BMK_Unigene_04924	0.979003257	0.763746103	0.548467291	0.740175278	0.775446033	1.131390205	0.641874181	0.395354077
BMK_Unigene_04926	32.01858334	3.180291073	0.697176899	0.62567453	22.19478917	26.06435774	0.409916234	0.596777025
BMK_Unigene_04933	0.822622387	0	2.292162103	0.522432576	3.947073163	4.278005279	0.435624444	1.627791173
BMK_Unigene_04941	25.60100582	20.70960696	5.590477102	5.46447425	8.179488741	6.337342397	8.503307908	7.365443378
BMK_Unigene_04945	4.943095599	2.628186851	3.78095643	4.247248277	3.348389583	1.176105851	3.849477748	1.808310041
BMK_Unigene_04950	20.40144447	3.689513425	4.2442378	2.176542482	8.108322502	9.191680995	2.568233661	1.827938915
BMK_Unigene_04952	1.551006411	2.102863107	1.920772274	0.985016073	4.564411734	4.839557285	0.9856133	0.175377433
BMK_Unigene_04957	0.840193861	0.619097556	0.271434598	0.603190843	0.467406828	0.379946506	1.083306655	1.652234838
BMK_Unigene_04961	0.267751725	0.345732643	1.231600539	0.777345233	8.662652391	7.116859479	0.486135342	0.389257386
BMK_Unigene_04962	207.3255757	136.9533658	43.68218513	33.29160287	51.46868819	46.79809059	81.8165486	84.94941006
BMK_Unigene_04963	23.04777491	35.64526167	85.86131247	93.34229931	2.900639813	1.091609874	60.02499604	69.63809615
BMK_Unigene_04965	0.17469669	0	0.108172525	0	0.167644505	0.252361423	0.046255821	0.098767667
BMK_Unigene_04972	0.122501732	0	0.606826453	0.07779863	0	0	0	0
BMK_Unigene_04976	6.758665535	6.461397373	2.575371465	4.182246912	5.543444976	2.403288299	2.753146485	5.290786397
BMK_Unigene_04991	3.152676356	1.519792396	4.21662938	5.285828168	34.85270709	34.73381173	4.140404643	3.802491301
BMK_Unigene_05009	0.074313515	0.125943345	3.543160428	3.209271351	64.65767725	67.28760658	0.23611891	0.294100635
BMK_Unigene_05023	1.09682985	0.957594547	1.265705673	1.551466437	3.747726034	4.090752523	0.55443111	0.521456913
BMK_Unigene_05030	0.095038269	0.171804551	2.73054155	2.003855161	5.253220744	6.084663451	0.040262452	0.128955503
BMK_Unigene_05032	0.605840094	0.464482914	1.058423224	0.920671091	2.14558175	2.137934385	0.446864961	0.24465838
BMK_Unigene_05041	0.811878313	0.62542564	0.319910567	0.562482773	0.566621292	0.682364651	0.078169974	0.041728077
BMK_Unigene_05045	0.279257324	0.090147293	0.049404763	0.253358953	3.726256752	3.549976961	0	0
BMK_Unigene_05050	1.993706648	2.988981085	13.72201979	18.35942112	49.30232036	47.80877719	3.410977946	3.945112767
BMK_Unigene_05094	7.027159235	6.097575375	10.37333338	6.069437276	3.021081605	2.923550321	13.93244545	14.74748227
BMK_Unigene_05095	17.43558182	46.25735016	23.72228516	23.47395025	5.911665504	4.40405387	40.07564033	44.00599307
BMK_Unigene_05101	14.21462696	15.34643738	15.3606387	16.74425184	4.823120467	4.623954723	9.32287128	9.167534217
BMK_Unigene_05114	14.99703891	8.869863674	4.882881976	8.943049507	26.62114827	27.33968271	1.938835553	2.428207914
BMK_Unigene_05116	0.052073052	0.058834111	0.257949866	0	0.466395611	0.481427945	0	0
BMK_Unigene_05138	141.4478728	114.2666713	38.51207329	31.00336412	23.52279821	22.88407187	66.29509174	69.27552059
BMK_Unigene_05139	21.4532174	16.08525296	2.914195231	3.088563374	2.860377462	3.127393117	14.12296024	17.60579863
BMK_Unigene_05147	0.539760537	0.731810334	0.668441514	1.142640462	0.874796134	1.08121359	0.838444389	0.732390144
BMK_Unigene_05149	1.019406566	0.14397053	4.418529475	0	8.804294962	9.424659997	0.539832644	1.440845969
BMK_Unigene_05152	1.058422942	4.065877826	1.572906025	1.613244566	0.812557081	0.244634395	3.587161544	4.069099201
BMK_Unigene_05156	8.94619109	11.5869287	22.56332373	25.95966591	117.5384052	121.7530464	12.51780369	11.18489943
BMK_Unigene_05177	2.45053279	1.954379982	0.148762215	0.274639232	1.414039569	1.999038327	0.712459349	0.488982107
BMK_Unigene_05181	0.405478647	0.124943228	1.78033691	1.919635976	2.782727626	3.407952778	0.429447126	0.458488139
BMK_Unigene_05183	4.740958119	4.573398311	17.54499278	20.24871992	33.06201398	34.02693278	5.373568758	5.047263758
BMK_Unigene_05200	0.240100377	0.36169936	0.991137417	0.304966799	1.433649563	1.387366244	0.593350536	0.361985933
BMK_Unigene_05202	0.501717469	0.43348075	0.621328833	0.299888636	33.9479362	38.13119208	0.437602756	0.367082011
BMK_Unigene_05232	7.807257142	5.963449352	8.442947908	8.799143584	1.969752022	3.558167956	11.18029029	7.833228591
BMK_Unigene_05241	7.864689195	7.38258344	1.135073297	1.802606303	0.340475465	0.341686803	8.893239329	9.294046471
BMK_Unigene_05256	2.593200198	4.683394408	2.140952699	2.021188665	0.1256827	0.158923614	1.89341241	2.443514475
BMK_Unigene_05257	0.086688086	0.03264783	0.393634478	0.183513444	1.70074568	1.569510756	0.030604118	0.098021091
BMK_Unigene_05263	21.33220614	22.2633143	19.62721857	21.74821117	48.97665322	46.36174693	12.43936626	11.9605118
BMK_Unigene_05297	1.624679215	0.786696109	2.012008957	1.768807435	7.127286398	6.437379373	2.703983155	2.099518411
BMK_Unigene_05315	0	0.089433581	1.568435728	0.402164906	4.152519684	4.207949976	0.503010929	0.268513317
BMK_Unigene_05319	1.075437778	0.694325959	0.190260894	0	0.196576063	0.887739472	0.162715513	1.042314105
BMK_Unigene_05330	3.411826352	2.75343638	2.012008957	2.476330409	2.702429426	1.689812085	0.344143311	0.734831444
BMK_Unigene_05340	2.277673518	0.041506484	0.454948323	0.513277454	0	0.212274617	1.789778665	1.28772045
BMK_Unigene_05343	0	0.671569849	4.416605028	5.284851482	3.295645641	2.976633755	0.209843482	1.344203861
BMK_Unigene_05346	21.60740885	15.06835863	12.19753073	14.9645299	131.1493055	121.8037138	5.789793188	5.914886895
BMK_Unigene_05348	54.98404683	34.27995548	8.450027424	6.81558828	1.35619449	0.995245537	18.03156592	21.04868866
BMK_Unigene_05355	713.3723447	883.2098022	522.3906892	667.6651547	94.66123195	90.96023347	887.5062386	880.5909715
BMK_Unigene_05357	0.22198862	0.25081117	0.206183668	0.140980951	0.923118506	1.475118245	0.411443753	0.502019774
BMK_Unigene_05358	2.817589004	2.358088162	4.329332802	3.47938837	2.403420544	2.472270681	1.823641791	2.566452655
BMK_Unigene_05362	0.242489435	0.547947538	0.900899533	0.616002589	6.825883739	7.005854417	1.540940197	0.822572512
BMK_Unigene_05363	28.54142023	46.30986009	39.81939576	49.56295131	2.05934252	1.942669064	61.29046523	61.95716963
BMK_Unigene_05379	0.103482753	0.116918742	0	0.131440043	0	0	0	0.234022753
BMK_Unigene_05388	0.362449351	0.327607229	9.246488459	9.897955714	12.93882723	15.5399463	0.844523462	1.35245051
BMK_Unigene_05389	0.373183085	0.060233774	0	0	0.954982317	1.047372362	0.056463217	0.18084449
BMK_Unigene_05395	19.69876647	12.5059851	7.852875606	8.48319501	34.80656127	37.37793219	3.139413573	2.757739253
BMK_Unigene_05404	0	0.697624419	0.669076613	0.392134665	1.283814454	1.694717848	0.245232763	0.087272143
BMK_Unigene_05412	0.24569818	0.069399783	0.228205175	0.156038463	1.807645101	1.632668682	0.065055446	0
BMK_Unigene_05417	1244.134156	1219.747303	1287.601372	1095.284458	156.2217172	172.9042912	999.0497142	996.4899781
BMK_Unigene_05422	0.159673633	0.420945775	1.450096546	0.270415551	0.953418055	1.107165986	0	0.240731022
BMK_Unigene_05423	1.337971118	0.719852648	9.428826289	1.213887455	28.12483113	29.56250772	1.417060691	1.765036312
BMK_Unigene_05433	1.648225291	1.729211253	0.680389502	1.495368604	1.556583281	1.541964866	0.623448027	0.887477589
BMK_Unigene_05445	118.4303033	196.4263369	1475.056366	1616.480886	2078.082467	2118.758223	424.6741036	445.4663745
BMK_Unigene_05446	0	0	1.862971257	1.528599018	36.95629984	26.42504496	0.955953641	0.340199743
BMK_Unigene_05448	4.457370412	3.138443058	15.36006838	11.5693369	6.612459216	5.076528465	18.19922875	18.11512904
BMK_Unigene_05449	57.63236168	59.77134578	165.0023066	141.7792277	649.6300229	642.2816403	72.88624701	72.8681108
BMK_Unigene_05473	6.400924952	6.428451558	8.6242062	5.796547848	7.166286597	6.095892004	5.806339486	7.472294209
BMK_Unigene_05498	1.918440402	4.064112739	4.157656886	5.787242037	0.306832748	0.83139586	5.84154697	4.33848823
BMK_Unigene_05520	0	0.552067445	3.328135117	0.310317094	148.4851333	93.45493739	0	1.10500969
BMK_Unigene_05549	0.146038581	0	0	0	0	0	0.05155705	0
BMK_Unigene_05553	0.087465907	0	0	0.111096026	0	0.303241289	0	0
BMK_Unigene_05560	51.5195941	43.37993715	9.946329133	11.56989339	3.341941206	3.037313302	19.10466507	21.41181801
BMK_Unigene_05564	0.42382936	1.755814503	13.99658405	8.792767393	0.72305804	0.326533736	2.094785369	2.236443525
BMK_Unigene_05575	1.403722842	1.409759427	0.450690006	0.26414191	0.532170718	1.321808565	0.660755156	0.352719093
BMK_Unigene_05594	12.2223574	9.7675419	0	1.13593138	0.3814297	0.689016141	5.051644927	2.696629152
BMK_Unigene_05596	1.079745273	0.457476449	0.083572542	0.771442495	3.971938768	2.417638151	0.500312186	0.991984296
BMK_Unigene_05597	0.365438624	0.068814405	0.075426765	0.464166899	9.663362376	9.572610376	0.967600686	1.859461011
BMK_Unigene_05616	18.91749771	43.35090703	14.44236566	17.80922554	3.929770925	4.372420921	21.16717075	22.49792161
BMK_Unigene_05619	0.135672586	0.153288038	0.224023266	0.229768537	5.149964539	4.337876845	0	0
BMK_Unigene_05626	0.256528297	0.096611803	0.582423645	0.434443931	1.477036326	1.087013622	0.181128058	0.145032522
BMK_Unigene_05628	42.0458188	6.231639532	136.2127589	1.015305621	261.932889	263.5524876	68.57468182	89.11977906
BMK_Unigene_05641	7.160522752	8.049370684	16.12294323	22.46198423	171.1156888	153.7579586	6.166619144	5.847573539
BMK_Unigene_05652	65.53099429	52.22696621	4.233276467	4.489859876	5.616341443	6.150076528	13.61762532	16.07581043
BMK_Unigene_05661	0.069282696	0.626225758	2.059198933	0.440001849	7.712362147	5.364482811	0.513646732	0.705062153
BMK_Unigene_05683	1.145367723	1.856723383	0	0	0	0	4.535835205	4.561022756
BMK_Unigene_05697	2.352229167	2.039582504	0.406466456	1.042226603	0	0.189653433	1.158731686	1.175235474
BMK_Unigene_05698	3.034708329	0.696896072	3.666531129	1.316196876	2.683330427	1.967384357	5.592002162	6.695502907
BMK_Unigene_05699	61.88806953	84.08856769	104.9908142	105.2380782	26.13510005	23.3610823	84.56874274	84.81887513
BMK_Unigene_05704	1.656460136	1.392767661	4.436676539	6.458715944	9.315747781	9.037261499	1.835974983	1.829455877
BMK_Unigene_05709	3.102012821	2.628578883	0	0.098501607	0.396905368	0.089621431	1.724823275	2.893727643
BMK_Unigene_05718	0.336068099	0.379702496	0.260117512	0.586934594	0.860004392	0.728210336	0.133475104	0.047500417
BMK_Unigene_05723	0.074783853	0	0.370450441	0	1.33961271	1.642062633	0.158408889	0.08456058
BMK_Unigene_05730	8.680410551	0.611147195	0.669872185	0.687051639	0.889851453	1.160922558	5.074170097	6.203689955
BMK_Unigene_05732	4.159806686	3.635777507	12.73300355	13.05955248	14.86285972	12.33571893	2.452228904	2.839928286
BMK_Unigene_05773	3.267086808	3.004529176	0.752739127	0.643369813	0.19443104	0.175610505	1.126579817	1.431861738
BMK_Unigene_05794	0.318911951	0.600531381	0.83376598	1.170203392	0.68008458	0.696154258	0.075058519	0.040067145
BMK_Unigene_05798	0.128687463	0.726979902	0.159367046	0	0.164656781	0	0.272588761	0.436533531
BMK_Unigene_05828	0.925743143	0	0	0	0.118449679	0.106983988	0	0
BMK_Unigene_05837	0.575532121	0.704446208	0.534555885	0.548265035	2.05577941	1.856784087	0.380970455	0.433848823
BMK_Unigene_05846	0.166349408	0.062649292	0.618023229	0.07043033	0.99327939	0.96121279	0.117455055	0.188096786
BMK_Unigene_05876	0.165151636	0.093297294	0.204524417	0.104884812	1.901817209	1.622295945	0.087457004	0.186742425
BMK_Unigene_05877	0.465301923	0.233651456	0.384154455	0.459674168	1.455319683	1.852176245	0.219025178	0.175377433
BMK_Unigene_05878	18.83847598	11.41886328	6.027974234	2.501343847	3.75585037	3.220529989	8.18545553	9.033090935
BMK_Unigene_05880	7.456886713	10.34260838	31.92404095	40.51683244	20.80929221	19.53629253	10.91237888	11.52943434
BMK_Unigene_05882	53.09728563	62.93568869	17.14493848	22.86002591	16.30731464	13.50532076	33.33618786	33.24237485
BMK_Unigene_05885	9.522346364	10.28721123	5.074068123	4.963261959	8.2035219	6.927166362	4.74126219	3.860760651
BMK_Unigene_05891	3.827277303	3.935024902	1.753694497	1.847282205	0.097940724	0.044230129	2.432108202	3.072616756
BMK_Unigene_05900	0	0.222950314	1.710614903	1.420297468	1.094100982	0.912179263	0.139329276	0.223126957
BMK_Unigene_05908	5.50738717	9.955928155	8.525461683	10.14316128	0.704675209	0.954696093	10.79093432	14.32298577
BMK_Unigene_05938	0.574599192	0.779044776	0.640427254	0.912293843	0.036760245	0.099605782	0.608564652	0.487288756
BMK_Unigene_05941	1.600520416	1.262418167	0.149591744	0.115071116	0.077278508	0.104697155	2.462735587	2.936594061
BMK_Unigene_05942	0.297609848	0.703070072	0.167527807	0.309283565	0.103853049	0.281400847	0.515785145	0.703627111
BMK_Unigene_05945	0.281329734	0.272448869	0	0	0.154270268	0.185782954	0.297959576	0.181776486
BMK_Unigene_05948	1.041109784	0.99055609	0.475010546	0.347994717	0.210333072	0.506595341	0.406239996	0.247835226
BMK_Unigene_05950	0.191219075	0.21604657	0.236806435	0.034697077	0	0.189414273	0.057863524	0.154441245
BMK_Unigene_06025	8.597825644	5.600951239	1.726634624	2.262836686	0	0	5.414412039	5.517804645
BMK_Unigene_06026	0.600250942	1.356372601	1.189364901	2.083939794	0.15360531	0.231227707	1.101936709	1.357447249
BMK_Unigene_06033	1.534163565	2.149361732	0.607972489	1.169183385	0.549633355	0.496429948	1.949820457	1.526562018
BMK_Unigene_06034	1.221428266	0.649419305	1.245688243	1.277635	12.22683552	14.94582276	0.266335343	0.528071242
BMK_Unigene_06039	30.38804557	24.68930695	0.281892674	0.289122056	0	0	9.281623439	10.55274578
BMK_Unigene_06050	0.56405478	0.819373504	3.442743163	3.275163177	5.773705865	4.935457217	0.597396943	0.956693138
BMK_Unigene_06053	0.290987322	0.09132459	1.681679128	0.184800777	1.116962794	1.457217719	0.239701808	0.347308394
BMK_Unigene_06079	0.414811715	1.093563385	0.34246961	0.35125254	4.069124504	4.314413835	0.146443962	0.156347116
BMK_Unigene_06089	3.902231833	2.882735548	0.371733757	0	1.152217201	0.867237406	0.794788246	0.169707031
BMK_Unigene_06094	2.114151171	1.661668348	0.113833604	0.350258898	0.35283596	0.849819059	0.097353129	0.519682775
BMK_Unigene_06105	75.05120792	27.58945457	6.47321009	4.55827126	1.397507137	0.991753125	10.41105814	11.64438783
BMK_Unigene_06107	8.386919503	12.01311218	5.618868456	7.334688093	1.055521963	0.794457962	5.727631968	5.493098241
BMK_Unigene_06112	3.610398256	2.754307997	4.203627451	2.390885643	1.302946469	0.998517218	3.268217575	3.768366379
BMK_Unigene_06129	0.076097387	0.085977717	0	0	0.194734601	0.263827023	0.241786869	0
BMK_Unigene_06144	1.057591408	0.824073739	0.451629396	0.463211824	0.653267926	0.252871244	0.463492674	0.371126992
BMK_Unigene_06149	0.268080448	0.151443734	0.110663951	0.198628542	0.085752844	0.180721662	0.212945328	0.429430545
BMK_Unigene_06150	0.633579638	0.443140488	2.690151252	0.114964272	4.864025536	4.776730748	0.575169878	0.818753698
BMK_Unigene_06152	0.730466489	0.605226431	1.025227494	0.432978965	0.373855412	0.590917177	1.340985549	1.376604429
BMK_Unigene_06154	0.134828151	0.076166981	0	0	0.258770772	0.155814853	0.142798054	0
BMK_Unigene_06175	0.527330194	0.4823124	40.98651941	42.10144435	480.4033382	459.0902832	2.925484093	2.839379614
BMK_Unigene_06177	17.74948784	10.62624704	1.22603375	1.706575182	0.271441811	0.817222626	3.894548891	4.157914591
BMK_Unigene_06199	0.11677838	0.164925809	0.686939267	0.778720254	0.448257006	0.573561055	0.216442334	0.165056479
BMK_Unigene_06210	0.793665134	0.527478234	2.775184768	2.194066693	9.199251361	9.333891787	0.296675268	0.316737691
BMK_Unigene_06229	0	0	0.053404352	0	1.876016548	1.544914094	0	0.097522421
BMK_Unigene_06230	1.836818858	2.426063902	0.480575388	0.328600107	0.066203563	0.298975953	0.958998079	0.819079635
BMK_Unigene_06233	0.812339608	0.535390407	0.041916853	0.171967389	0.043308164	0.03911602	0.860358277	0.841994363
BMK_Unigene_06234	45.2000307	38.86774539	2.802798547	5.585090142	1.40654574	1.345124048	19.31311713	21.5696792
BMK_Unigene_06271	0.534629358	0.335580302	0.294260908	0.829970582	1.976182396	2.540038479	0.251658728	0.403015417
BMK_Unigene_06278	0.954290288	0.862554715	0.354539023	0.363631484	0.671562717	0.275707633	0.555884936	1.186952406
BMK_Unigene_06289	12.65426715	6.542819122	5.046623127	6.538166095	0.823283907	1.239319461	6.360404421	11.15585691
BMK_Unigene_06295	0.027867568	0.125943345	0.034511303	0.07079275	1.925467595	2.415397492	0.059029727	0.031510782
BMK_Unigene_06296	0.171923726	0	0.212911001	0	8.359163059	6.755274651	0	0
BMK_Unigene_06306	0.120346609	0.31726839	0.447113102	0.356673104	1.745158604	1.483511296	0.127460485	0.090719931
BMK_Unigene_06308	1.743096068	0.984708054	8.681554684	8.03784603	6.496982159	7.44458839	0.923066606	0.642709718
BMK_Unigene_06316	0.32967492	0.18623962	0	0	0	0	0	0.046596794
BMK_Unigene_06319	0	0.252319485	3.318777661	2.836575497	11.14403887	10.83957351	0.473049224	0
BMK_Unigene_06330	1.293498895	1.209471025	2.319955421	1.869569972	14.23908224	15.38652963	1.062899724	1.361732944
BMK_Unigene_06342	0.548745694	0.442852655	0.825190646	0.448069435	0.100303588	0.135891603	0.913287435	0.975047754
BMK_Unigene_06343	3.683278966	0.456055715	0.687332252	0.192261678	0.968381304	0.40816717	2.3512897	3.023762929
BMK_Unigene_06354	1.269590596	2.599907368	15.13305882	17.63768097	5.888641183	5.502033652	6.72319044	5.024488506
BMK_Unigene_06361	0.326568686	0.22138182	0.72796304	0.746632284	4.345615157	3.472087367	0.069174535	0.369262032
BMK_Unigene_06383	102.0736877	59.2567501	2.548938034	1.549219415	2.097080358	2.642912353	6.781944421	7.62845546
BMK_Unigene_06397	1.158307883	0.895426465	0.528482653	0.387168607	0.936041366	0.35226435	2.518121785	1.792271815
BMK_Unigene_06420	44.15995554	45.07231601	24.67741106	22.99804847	10.14350248	11.10706471	44.26180531	44.57682314
BMK_Unigene_06426	0.875051642	0.856844355	1.372645249	1.926528744	0.373212184	0.471920391	0.926777318	1.451193157
BMK_Unigene_06470	4.26024258	3.867400853	10.49080836	12.66785165	31.22520257	29.14180583	3.886119991	4.56659177
BMK_Unigene_06482	7.709357111	10.13286473	16.57583534	9.59531902	15.8124496	15.35633172	10.89359749	11.69597589
BMK_Unigene_06483	0.484036554	0.713325487	2.528042343	2.111723902	2.342679953	2.578009226	0.44578149	0.452130746
BMK_Unigene_06486	0.18329192	0.115050094	0.277431508	0.310414341	1.485316658	1.459220019	0.129417729	0.161197747
BMK_Unigene_06496	0	0	0.160319439	0	0.828203931	0	0	0.146380766
BMK_Unigene_06501	0.625230258	0.914176199	1.11588499	0.724073219	8.870453124	11.24203727	0.603760194	0.519829827
BMK_Unigene_06519	1.169535128	1.497569877	0.531064152	0.396133639	0.099762057	0.09010529	0.908356669	0.617134986
BMK_Unigene_06526	0.232672319	0.181995244	0.310307082	0.204599042	0.18320391	0.330940278	0.18955842	0.121426292
BMK_Unigene_06545	0.364073774	0.27422958	1.277466005	0.385361097	2.01862142	2.173842708	1.413847401	0.823340553
BMK_Unigene_06547	0.121812875	0.206443215	0	0.1547223	0.233791025	0.563094728	0.129013425	0.482082484
BMK_Unigene_06551	0.54439513	0.538193498	0.252817879	0.172867742	4.962979534	4.16800654	0.216215693	0.461674206
BMK_Unigene_06556	0.384539459	0.173786912	0.190486055	0	1.180852184	0.444395026	0.325816152	1.130509914
BMK_Unigene_06567	24.46832321	26.14224608	7.453885532	5.152096823	1.450968819	2.520226824	20.55621117	19.67770108
BMK_Unigene_06583	1.977422563	2.978889438	3.418183205	3.427356403	0.079066569	0.142826167	2.988756485	2.794921499
BMK_Unigene_06587	4.563705661	4.812498043	0.753561407	0.850175858	0.077857373	0	0.773355754	1.513697731
BMK_Unigene_06606	0.843187947	1.138551752	1.451702665	1.097108409	0	0.023766696	1.067279887	1.2092163
BMK_Unigene_06614	0.232152305	0.192349291	0.153332428	0.157264772	2.33672246	2.468249771	0.229483513	0.175001535
BMK_Unigene_06634	1032.601253	946.7062123	614.170815	654.4488249	99.35505232	102.6657249	901.7829343	933.3843847
BMK_Unigene_06638	2.484038116	1.79085293	1.962935568	0.811320483	4.146989234	4.347047229	0.776734083	0.588507163
BMK_Unigene_06641	15.13578867	10.98716367	8.740827328	7.171994747	5.01719678	4.259649665	9.884083821	10.99586875
BMK_Unigene_06649	0.764554925	0.785293798	0.989865369	1.589089032	0.133398409	0.160647614	0.257647398	0.235774795
BMK_Unigene_06654	1.742950882	6.470399668	18.19287793	15.18056955	6.053187043	10.35900129	5.274226983	5.912436906
BMK_Unigene_06688	1.092537907	0.872586602	0.09331056	0.382814363	0.096407739	0.261226989	0.219453705	0.149096235
BMK_Unigene_06693	0	0	1.787349104	0.305531204	3.744646668	3.521165768	0	0.181327932
BMK_Unigene_06712	0.473864771	0.611874751	0.922170772	0.859836947	1.5590939	1.408176738	0.215089569	0.229634826
BMK_Unigene_06713	1.346250197	1.078558883	0.848757074	0.310901495	0.062637796	0.3394475	0.622179997	0.442836275
BMK_Unigene_06716	0.274102322	0.253383716	0.524603562	0.727960115	1.307215744	1.007897461	0.131956791	0.225408418
BMK_Unigene_06738	0.070408633	0.185617476	0.058129547	0.268291485	1.831799261	2.278306893	0.273425527	0.106151166
BMK_Unigene_06784	1.154757191	0	0.397237701	0	0	0	7.541936324	7.906873386
BMK_Unigene_06808	1.160485154	1.873085973	1.847763328	0.421144627	0	0	3.511666435	2.999312016
BMK_Unigene_06827	1.642708948	0.950631549	0.14885393	0.35623331	0.102529808	0.092605129	0.084868881	0.181216139
BMK_Unigene_06834	41.26268622	28.78164695	7.867470922	9.656630332	6.582840909	6.090063499	12.75095087	12.43560905
BMK_Unigene_06835	4.694890508	5.490587121	5.202152437	8.317206062	20.68252997	23.48745991	3.031427134	3.003588602
BMK_Unigene_06836	1.361917884	1.706001584	0.953298094	1.203380001	0	0.03421538	1.06613873	1.071280465
BMK_Unigene_06843	6.198271132	7.530766169	2.923431818	2.324967037	5.023343204	5.470772097	2.727476122	3.482884078
BMK_Unigene_06903	4.896772662	3.675200335	0.216577929	0.355411612	0.492286556	0.202106457	0.518622858	0.158198373
BMK_Unigene_06920	34.21907894	16.64766626	3.481399747	1.625276521	3.324082459	3.472830459	6.960893932	6.730108989
BMK_Unigene_06925	5.650164833	4.549887495	6.99718575	3.549172047	27.91877283	29.58521598	4.003943671	3.624208197
BMK_Unigene_06984	53.61111191	60.40397696	8.076661972	10.23415684	0.359140871	0.667834496	34.02961801	34.20252046
BMK_Unigene_07044	34.84477009	58.70885442	161.64296	200.9253859	40.93388525	40.70055684	85.66594914	81.40321688
BMK_Unigene_07056	0.305104078	0.114906057	0.125947353	0.452120836	0.520511265	0.23506341	0.215426173	0.229994192
BMK_Unigene_07057	0.965155969	0.598689331	1.992088076	1.057644515	4.721775351	4.527161091	0.440952407	0.641961075
BMK_Unigene_07066	6.135506455	6.474346065	2.13252341	2.279113565	1.851518028	1.956584913	4.919617133	5.023229867
BMK_Unigene_07095	1.765245023	2.031374929	1.416907716	1.453245545	1.212977145	1.020007295	0.830929523	0.739267046
BMK_Unigene_07132	23.90593189	24.98064452	8.119295604	7.928864022	5.265305934	4.574275925	11.11748178	12.57908402
BMK_Unigene_07155	0.684075459	1.108935476	0.957661014	0.679999197	1.14167059	1.168647056	0.535509042	0.201784378
BMK_Unigene_07163	0.068769491	0	0.255493201	0.174697031	1.143885471	1.43052875	0	0
BMK_Unigene_07164	23.24943771	51.46402741	13.69705997	31.19311802	0.104672299	0.151264369	59.17670724	58.8494165
BMK_Unigene_07168	0.606726678	0.609335852	2.003660372	1.626911403	0	0.23372228	1.356581515	0.990955267
BMK_Unigene_07185	219.4603867	217.5686555	375.0025618	357.5854202	103.7446856	111.7193003	341.228162	349.1696648
BMK_Unigene_07192	106.0200225	131.6090762	59.95449589	66.71673094	12.43534197	11.81417902	75.49156706	72.75355687
BMK_Unigene_07196	6.727146444	7.340129231	4.152485432	4.658258857	27.2971315	25.98686256	5.637691126	5.687183056
BMK_Unigene_07197	87.54893907	94.48368547	71.33765839	57.73478775	26.00872554	25.99710901	50.15761649	51.34087241
BMK_Unigene_07203	0	0.180405332	3.954808761	3.650609939	3.064558033	5.166774599	0	0.361096533
BMK_Unigene_07228	0.258324918	0.166780171	0.685522643	0.093747129	1.274897908	1.620616045	0.039084987	0
BMK_Unigene_07238	0.339063488	0.383086801	0	0.861332316	1.012281257	0.914294462	0.239404042	0.255593546
BMK_Unigene_07239	31.78470304	35.86827109	49.18507745	44.31404947	16.54698714	17.29223321	44.35715077	46.46855682
BMK_Unigene_07270	0.439498435	0.331041344	0.072570206	0.037215666	0.074978967	0.237024038	0.062063717	0.066260725
BMK_Unigene_07274	6.910285325	0.975937836	29.44863775	0.129076383	45.31408696	46.50616529	15.49855723	18.72987105
BMK_Unigene_07301	2.125225824	0.935188948	1.218979609	0.568291545	0.114494561	0.051705858	0.805567818	0.935929894
BMK_Unigene_07304	28.54927638	21.85772233	7.44327013	7.753442994	7.089521393	5.860619949	15.21789784	13.59225792
BMK_Unigene_07333	9.063293143	9.784939203	5.612008455	3.581469599	1.975711278	1.706880894	6.506015067	6.604373515
BMK_Unigene_07338	0.904693763	1.022157357	7.095716044	9.097114803	0.868172937	1.568271077	3.513295979	3.665632493
BMK_Unigene_07341	50.2398323	52.4394676	49.75778685	43.1699016	18.48426244	18.45893159	57.55833869	57.73154745
BMK_Unigene_07361	0.159282276	0.089981581	0	0	0	0	0	0
BMK_Unigene_07380	1.275846564	1.670309386	0.501591513	0.385841447	0	0	0.579113081	0.549577895
BMK_Unigene_07381	4.332477907	4.21982587	1.295086225	2.087328314	0	0	3.322762999	4.05424245
BMK_Unigene_07399	5.163566178	1.000113101	65.68147288	0.281081772	123.8308707	126.0379452	13.82823291	16.76516688
BMK_Unigene_07401	1.398622748	0.881981623	0.725048273	0.537075331	0.374557093	0.413478655	0.861219496	1.434355671
BMK_Unigene_07411	3.316084521	1.964700508	0.575932869	0.873213378	1.655789414	1.705818741	0.578212159	0.525859465
BMK_Unigene_07429	1.644573246	1.678285032	0.065698252	0.06738314	0.067878918	0.551775375	0.280933315	0.419903682
BMK_Unigene_07433	0.372419304	0.168309387	0.922410983	0.70955026	0.142954168	0.086077661	0.512763672	0.589549583
BMK_Unigene_07440	6.323075865	6.350267688	3.262717228	2.007835466	0.898937023	2.638745599	2.418304345	3.574855673
BMK_Unigene_07443	0.591868567	0.53497246	3.22507811	1.653894019	3.029204905	4.240775118	1.002967754	1.070792632
BMK_Unigene_07455	2.118469542	2.252731586	1.851897027	2.057673078	0.318894246	0.864077768	1.055856754	1.338619121
BMK_Unigene_07456	3.636466113	2.491677687	1.162171239	1.340973145	1.170727549	0.677822738	1.316938301	1.193769494
BMK_Unigene_07492	14.2735454	1.495199392	27.80230559	0.240129009	2.842275424	1.96632679	21.42448537	25.27820167
BMK_Unigene_07509	0.402397329	2.955184557	4.484973527	3.577773552	0	0.232516283	1.065459166	1.82001596
BMK_Unigene_07511	0.939573522	0.176927639	2.715000039	1.591216327	3.205847697	5.248144629	1.658521979	2.301881632
BMK_Unigene_07528	0.359707575	0.180627233	0.098991831	0.152295843	0.153416374	0.323320612	0.296310354	0.406733272
BMK_Unigene_07531	2.38572572	1.94074811	0.354539023	0.606052474	0.122102312	0	0.808559908	0.539523821
BMK_Unigene_07532	45.03186955	36.98683109	17.46839298	13.40224111	44.71097179	41.58203048	8.393169057	7.363290624
BMK_Unigene_07539	174.6353986	190.480296	15.74700022	16.34974776	5.490014181	5.718667941	82.59439455	91.47323469
BMK_Unigene_07550	2.94709253	1.451423828	0.187163624	0	0.193375988	0.43664395	0.160066656	0.427227584
BMK_Unigene_07552	49.9671618	59.50561404	40.11156491	34.90738763	17.35787056	16.80285467	52.12334361	51.24443809
BMK_Unigene_07553	0.611164595	0.564968422	0.802739396	0.635137466	0.497630427	0.470863695	0.529602131	0.460709369
BMK_Unigene_07576	0.445117593	0.704075056	1.43321186	0.734983911	0.62648522	0.462962215	1.885716771	1.157611179
BMK_Unigene_07607	1.7735942	1.77702039	2.279309838	1.445163644	1.070438654	1.044168127	2.197413518	1.778428315
BMK_Unigene_07630	2.640562156	5.303835315	6.540164556	8.384865943	0.938506486	1.017193129	2.485911047	4.644532829
BMK_Unigene_07639	0.952891035	3.014514903	4.248230056	4.115114071	0	0.440485392	2.825810175	3.878875657
BMK_Unigene_07645	8.275845868	10.99898179	15.64296508	20.13816507	75.293507	78.2236515	9.572350799	9.72715886
BMK_Unigene_07662	12.0289491	9.478686226	8.1740848	3.604214485	3.038765518	3.350573981	5.324666315	4.917476678
BMK_Unigene_07663	0.644838798	1.012880759	0.292160062	0.339606461	0.040247664	0.109055314	0.516381541	0.835844092
BMK_Unigene_07673	0.314327297	0.118379637	0.291948095	0.133082381	0.201092321	0.242169317	0.30516537	0.148091786
BMK_Unigene_07675	1267.159465	1373.797009	1016.099478	1153.096916	3.409276445	4.070893141	1331.468706	1404.171482
BMK_Unigene_07718	0	0	0.998515611	1.024123411	10.52291664	10.24975624	0	0.182340309
BMK_Unigene_07728	0.527581094	0.45852396	1.072177962	0.738844071	1.748192993	2.782741708	0.372511494	0.305924831
BMK_Unigene_07734	38.21362848	39.89112042	34.8076724	26.72445209	9.963187934	11.31009958	24.5150918	26.50458922
BMK_Unigene_07743	61.32628536	49.31177579	36.39782884	34.98983305	14.41782932	16.3827833	61.23908532	66.05556328
BMK_Unigene_07745	2.271229763	2.227199886	0.822581967	1.143047337	0.027415653	0	1.248129382	1.332533116
BMK_Unigene_07751	448.6767824	348.2358889	150.6285112	165.9819431	42.98692083	39.41694256	126.6542179	126.0743766
BMK_Unigene_07755	6.271379359	7.262783537	33.94607794	17.22578049	111.2032448	114.0281541	3.265694464	3.516081296
BMK_Unigene_07771	0.975783312	0.661486218	0.241682758	0	0.749114186	0.82695731	0.137795119	0.220670103
BMK_Unigene_07779	0.17353049	0.490153339	1.934107409	1.873503202	6.438981481	6.517595938	0.275682225	0.294325011
BMK_Unigene_07781	0.150882315	0.12176612	0.106773278	0.164267357	0.220634626	0.024909705	0.045657487	0.073117557
BMK_Unigene_07785	0.326158939	0.092126688	0.706853837	0.932119351	2.816932516	4.617359107	0.172719353	0.184399359
BMK_Unigene_07815	5.959031032	7.113837938	5.012617471	6.997704153	1.726332345	4.287873804	4.882309943	4.449671374
BMK_Unigene_07817	0.346466245	0.503293779	0.398417615	0.314334908	1.044937267	0.943789436	0.131052289	0.167897512
BMK_Unigene_07827	0	0.198445865	0	0	0	0.304470646	0.093011706	0.099301546
BMK_Unigene_07828	0.437918926	0.395821941	0.867712758	0.444983002	1.905092276	2.024333136	0.185522	0.198067775
BMK_Unigene_07835	0.327556293	0.296068428	0.486776361	0.166420054	0.251466758	0.151416854	0.277534928	0.148151501
BMK_Unigene_07838	72.04450221	38.8323661	28.96553577	7.501569588	232.0226354	214.5159524	22.49125573	22.9514283
BMK_Unigene_07856	27.30177194	27.23938286	7.704386916	11.04760199	2.176145755	2.362047298	14.39460771	14.57516914
BMK_Unigene_07909	1.250644015	1.413025085	0.516267444	0.529507571	0.059267052	0.053530121	1.177396929	0.890387352
BMK_Unigene_07925	0.200577681	0.679860835	0.745188503	0.169844335	1.882033788	2.78158368	0.424868285	0.151199886
BMK_Unigene_07931	4.91590386	5.004860808	5.184727986	4.700156082	11.75044446	11.33096494	2.059710587	1.64924763
BMK_Unigene_07941	2.125886479	1.701350967	0	0.075006222	0.037779043	0.204732647	0.343986953	0.166931269
BMK_Unigene_07942	1.150781146	1.769711528	0.831326869	0.487226839	0.286306799	0.406360233	0.541691389	0.614468005
BMK_Unigene_07951	0.124100258	0.607590459	0.870888664	0.998308461	0	0.047805703	0.700992103	0.140324273
BMK_Unigene_08009	12.59378671	8.786673446	2.632690809	2.836927866	1.824860769	2.052497771	3.249054858	2.738502276
BMK_Unigene_08021	2.291214278	2.882871424	3.643541861	3.373206486	1.032733139	0.932766643	2.674831821	2.531871161
BMK_Unigene_08024	5.391948487	9.779308251	0.527163919	2.703417477	0.181553875	0.163979824	7.363765162	7.059516056
BMK_Unigene_08032	0.11256438	0.423931698	0.04646672	0.142975197	0.72013575	1.084046757	0.119218237	0.084853515
BMK_Unigene_08041	0.263773389	0.298021188	0.204161234	0.041879425	0.379688012	0.876389379	0.069841362	0.074564327
BMK_Unigene_08051	1.224073381	1.341095345	2.06713249	2.261488958	0.047461002	0.171467487	2.475003261	2.432661173
BMK_Unigene_08052	3.347823837	1.067999566	14.77912034	0.400215016	19.50284732	19.61775108	5.047435223	5.077017249
BMK_Unigene_08057	6.915692434	7.181628535	4.880459912	6.523457779	0.910894714	1.087168269	4.739375796	6.181093915
BMK_Unigene_08062	26.30059719	28.38685516	7.305364247	7.318467432	3.159563029	2.513994659	29.14217178	30.91344585
BMK_Unigene_08078	0.438231601	0.087376006	3.447790042	0.327427001	7.322360877	9.29474848	0.600646794	1.136788033
BMK_Unigene_08082	16.56169767	6.694164543	5.777484443	2.666543871	1.850467993	1.293945603	4.249292852	4.589399543
BMK_Unigene_08102	4.194433268	3.479287801	0.59176734	0.472067344	1.494556244	0.797660026	1.293349043	1.080634476
BMK_Unigene_08142	0.039054789	0	0	0.049605978	0.099941917	0	0	0
BMK_Unigene_08143	0.473907698	0.698398575	0.306203012	0.287884533	0.052727758	0.142871451	0.37098518	0.465967942
BMK_Unigene_08144	106.3656077	101.2408228	93.51713339	98.37574654	607.6717199	515.4352659	79.26445496	87.25925009
BMK_Unigene_08147	0	0	2.113783729	0	2.345718448	1.534200337	0	0
BMK_Unigene_08151	7.398918627	3.204505338	0.152714152	0	0	0.095006653	0.043534891	0.139436707
BMK_Unigene_08164	0	0.04479864	0.392826642	0.251813139	0.659531281	0.733156894	0.083988605	0.1345024
BMK_Unigene_08185	26.10862251	32.11046831	33.76448685	28.99073055	8.052237268	8.863058557	28.77900864	28.60905029
BMK_Unigene_08190	2.048508576	2.234673004	0.612350552	0.583193756	0.768249168	0.489800604	0.374068816	0.319491932
BMK_Unigene_08229	2.11672492	4.279626831	1.011753076	2.405578111	0.855274368	0.729569662	3.028461134	2.981316144
BMK_Unigene_08237	0.344970679	0.29981613	0.690113321	0.842633187	0.916739573	1.380001703	0.843144085	0.510091243
BMK_Unigene_08240	0.577663721	0.978999602	0.715380963	0.51360927	1.108688995	1.20164415	0.244724132	0
BMK_Unigene_08281	0.164524477	0.2044746	0.162998194	0.083589212	0.399970081	0.53237399	0.017424978	0.130223294
BMK_Unigene_08292	0.102020673	0.086450122	0.442199771	0.032395741	0.587413714	0.677929146	0	0.086518616
BMK_Unigene_08305	1.597499536	1.867586301	3.434634614	3.071810795	8.843204729	10.14105201	1.774176849	1.668360909
BMK_Unigene_08346	0.450778048	0.169768717	0	0	0	0.086823999	0	0
BMK_Unigene_08365	0.113119528	0.255613473	0.280175312	0.718401627	3.618436668	2.353089066	0.0599031	0.127907997
BMK_Unigene_08366	3.39555598	2.877321036	0.817652406	0.239606232	0.362053736	0.436010214	1.798136311	1.706430059
BMK_Unigene_08399	13.99516204	12.30858421	3.172462256	3.630581235	1.5871274	1.682800417	5.740481779	6.433586501
BMK_Unigene_08413	0.02458841	0.027780919	0.152251907	0.093693924	1.195521618	0.966134627	0.05208374	0.05560586
BMK_Unigene_08417	0.798613439	0.563939863	0	0.380388696	1.405020616	1.095969606	0.211455183	0.338632002
BMK_Unigene_08428	30.67789452	33.08554757	22.75539858	22.34269203	8.902470307	9.585086184	31.32211804	29.64619482
BMK_Unigene_08458	0.661073204	0.726158224	0.45481977	0.489808219	0.986824056	1.443059518	0.369523758	0.228401975
BMK_Unigene_08472	0.429565798	0.416005497	1.823917468	0.77945559	0.314076203	0.780104205	0.064994015	0.485724278
BMK_Unigene_08482	2.124138903	3.437741535	2.843828915	1.750056826	3.158588348	2.852843332	1.398462216	1.363203209
BMK_Unigene_08496	0.820890551	0.463736654	1.016593999	2.432886015	2.100673886	1.581110723	0.579609786	1.082909496
BMK_Unigene_08548	0.173345342	0.176266933	0.128802921	0.154123881	2.705922728	3.004911684	0.110155234	0.09800366
BMK_Unigene_08555	0.224647003	0.217555467	0.178845241	0.407626405	0.492750665	0.704667866	0.135957851	0.217727835
BMK_Unigene_08562	0.166491465	0.313513963	0.137455778	0.31720714	1.633209664	1.988202852	0.146944198	0.313762359
BMK_Unigene_08584	449.3748277	62.11956934	1201.404988	6.354765449	1547.533706	1652.014669	724.7021133	877.7654882
BMK_Unigene_08586	7.761390903	2.813969444	1.004211244	0.073568937	0.074110227	0.267746023	0.368067712	0.327464993
BMK_Unigene_08590	1.84940321	0.485936268	0.159788931	0	0.11006178	0	1.138793219	1.264435311
BMK_Unigene_08593	1.288697395	2.204829132	1.504731911	2.244832098	0.565337165	0.468062523	1.754838411	1.582073364
BMK_Unigene_08599	0.39070442	0.735721144	1.249945444	1.364711147	0.166636623	0.188133165	1.068982227	0.589043242
BMK_Unigene_08610	4810.253757	6531.797429	3322.220746	9213.775514	6176.484838	6073.253411	23146.75729	18296.06709
BMK_Unigene_08626	1.907646828	0.574755148	6.772319777	0	11.71608723	6.172829536	8.081643303	5.895907868
BMK_Unigene_08631	0.099520932	0.037480842	0.698400251	0.505631528	6.876248745	8.165843666	0.07026918	0.262573768
BMK_Unigene_08637	0.048031906	0.135670677	0.208190136	0.18302516	0.307286307	0.527329057	0.076306721	0.081466901
BMK_Unigene_08643	0.488625328	0.092011241	1.210230952	0.517195156	2.500802245	3.011639473	0.258754369	0.092084141
BMK_Unigene_08672	0.230043075	0.129955699	0.142443112	0.194794919	0.147171106	0.17723365	0.446675683	0.043352888
BMK_Unigene_08690	48.25779847	46.52671375	39.48761254	40.77273023	12.21204463	11.40173904	38.20028608	36.62031289
BMK_Unigene_08692	0.320133836	0.506379104	0.951491921	1.463840636	4.17806444	5.401479244	0.339057449	0.144794373
BMK_Unigene_08700	0.253361281	0.357821492	1.09817253	0.08045258	1.864023895	1.317592269	0.268337864	0.572967988
BMK_Unigene_08721	0.23292892	0	2.163450492	1.923076183	1.788208057	2.691855174	0.493395427	0.526760892
BMK_Unigene_08737	30.62052055	21.63100624	26.55173361	16.09887468	8.430734841	9.377150176	29.59209055	34.23855783
BMK_Unigene_08754	0.306182184	0.043242032	0.047397149	0.04861269	1.860873755	1.63651478	0.040535137	0.043276292
BMK_Unigene_08800	0.666981204	0.163821888	0.287301591	0.405170824	0.556570781	1.038904748	0.70640751	0.852548753
BMK_Unigene_08892	0.072207965	0.1631666	0	0.275147823	1.755424242	1.251712656	0	0.081647938
BMK_Unigene_08893	0.784327897	0.379784328	2.913944007	0.711589198	18.3507144	10.48848881	0.356010321	1.140255689
BMK_Unigene_08905	93.29276336	83.21987589	28.61613542	22.29194124	25.64607819	25.42345164	39.73008531	39.22909088
BMK_Unigene_08929	136.4197859	168.8373084	93.54192463	101.6468229	22.76447486	23.92617962	116.0120264	116.629395
BMK_Unigene_08957	0.964814804	0.233589513	2.00560808	0.919104605	3.659379107	3.265337363	0.218967112	0.5065116
BMK_Unigene_08980	0.040718777	0.069008431	0.05042629	0.051719516	0.104200094	0.117642167	0.064688592	0.092084141
BMK_Unigene_09000	23.90784482	46.83693449	74.46148079	95.23125648	14.81503579	15.71437995	87.16657073	87.22208809
BMK_Unigene_09010	0.583335034	0.494305549	2.731591403	0.578852363	11.56892865	10.82828003	0.637123661	0.618371482
BMK_Unigene_09012	55.00847053	72.67470119	48.74162544	60.36383063	4.432000333	4.749663599	61.92868854	62.17960631
BMK_Unigene_09025	62.47904908	79.90215566	57.68406107	56.26213586	5.61603316	6.469913797	100.7526384	100.3239897
BMK_Unigene_09030	0.509037874	1.533680839	3.151972257	4.956971227	0.6513186	1.568726044	4.313023214	4.412825904
BMK_Unigene_09057	1.29675087	1.718696538	0.895598768	1.330338669	0.7976945	1.008670981	1.082876112	0.733139583
BMK_Unigene_09062	55.86956585	58.66027465	45.51453641	49.43700779	13.99024105	14.18494451	41.98828561	45.20659114
BMK_Unigene_09070	4.022478869	3.18132453	19.50737082	19.37411263	19.00197962	18.31547857	2.317578126	2.565269463
BMK_Unigene_09089	0.727962174	0.847402914	1.447881531	0.784535545	1.552390396	1.810012191	0.794356589	0.798187583
BMK_Unigene_09138	0.117730378	0.13301625	0	0.07476843	1.054459642	1.56464082	0	0
BMK_Unigene_09150	0.848396457	0.191710105	0	0	1.519743401	3.92181511	0	0
BMK_Unigene_09151	0.214715315	0.323458018	0.443173779	0.727262969	1.465227747	1.15797206	0.075802491	0.242785719
BMK_Unigene_09231	0.140741026	0.318029107	0.087147112	0.044691038	0.85537727	0.89456454	0	0.07957027
BMK_Unigene_09242	0.927441754	0.299388257	2.215055733	0.589001456	8.052404782	8.344751039	0.28064694	0.299625461
BMK_Unigene_09250	1.2077951	1.408632521	7.599314406	6.334338375	12.28830204	11.36897286	1.402982322	1.431775895
BMK_Unigene_09257	30.65995684	10.69576337	6.759505158	8.124443597	63.83691557	67.21795522	5.14860071	4.725294062
BMK_Unigene_09277	3.129245959	1.267794961	6.086914258	1.104070788	0.909976984	1.114121673	4.452437774	4.9322344
BMK_Unigene_09282	55.67358846	102.3784293	24.73282071	29.96171433	1.471867988	1.537612476	95.07426841	96.0186022
BMK_Unigene_09299	2.278348148	2.206426482	0	0	0	0	0.114905947	0.122676368
BMK_Unigene_09307	14.38926841	6.68037168	0.323995001	0.465225788	0.133899637	0.06046921	0.443340819	0.354991036
BMK_Unigene_09315	0.428756061	0.934247971	0.872313026	0.777986305	0.117556562	0.070784882	0.940636759	1.177392512
BMK_Unigene_09321	6.966415155	7.094914075	3.361786481	2.534074063	1.129891905	1.474085362	8.278837568	7.618282711
BMK_Unigene_09326	1.869266738	1.532880379	3.267005961	3.044433116	11.59224228	11.5328292	1.229368356	1.397730884
BMK_Unigene_09353	1.088562288	0.737939398	0.13480797	0.092176825	0.371420099	0.670934757	0.115290891	0.205145573
BMK_Unigene_09364	2.632904377	2.817436525	2.351393405	1.993669463	0.631654716	0.877710472	2.681287968	2.833981806
BMK_Unigene_09393	0.125822204	0.071079352	0	0	0.402476644	0.727035424	0.066629876	0
BMK_Unigene_09427	0.480200753	0.18084968	1.288478643	2.236423193	3.379316827	4.71704523	0.084764362	0
BMK_Unigene_09438	1.645085814	1.433028403	2.581592169	2.982761909	8.387473268	8.112549271	0.771413025	0.9939749
BMK_Unigene_09446	1.847461315	0.859489617	2.422485701	2.898714525	4.588637564	5.149185842	0.575490486	0.860170587
BMK_Unigene_09489	4.768683021	2.756568845	0.961369468	0.14086066	1.135176446	0.768970232	0.939640439	1.88096786
BMK_Unigene_09543	0.836418317	0.801832747	0.737631989	0.611678078	0.94048306	1.171649912	0.362397402	0.544531881
BMK_Unigene_09606	0.262953861	0.254653076	0.465204383	0.286280972	0.048064552	0.130235999	0.596780307	0.807040314
BMK_Unigene_09617	1.455680672	1.554563651	0.567980436	1.139765453	0.790948731	1.29050461	0.591347818	0.721528267
BMK_Unigene_09630	0.350740309	0.452891103	0.124102326	0.350033854	0.83344007	0.868574703	0.132668971	0.113312482
BMK_Unigene_09699	1.531459916	0.526613515	5.524778694	2.452649653	3.578248294	4.616972911	0.352605851	0.451740642
BMK_Unigene_09714	1.656719546	3.001982906	2.477509827	2.660159329	0.039995995	0.072248927	1.986397175	2.014689385
BMK_Unigene_09728	12.68765716	5.13825856	0.693796192	3.557945989	7.210413978	6.09353017	1.95456647	1.937689406
BMK_Unigene_09736	3.31066708	4.283123258	1.391955882	1.025315001	0.575263158	0.625856328	1.742360787	1.975726052
BMK_Unigene_09741	1.463961683	2.804675647	4.098901695	3.23386276	0.325765621	0.220674121	1.954976691	2.806897778
BMK_Unigene_09754	23.02205016	20.46525764	24.22972489	28.40754919	9.686285503	10.94582769	27.23857693	28.37700151
BMK_Unigene_09756	0.065923279	0.074482623	0.081639641	0	0	0.015236916	0.041892065	0.044724981
BMK_Unigene_09759	9.238215311	6.789913619	5.344244156	4.912870625	5.848838895	5.652101417	10.93539492	11.56645657
BMK_Unigene_09762	6.163473857	7.034305054	9.128499466	11.1081787	13.61438825	15.54514019	5.028175253	6.262901766
BMK_Unigene_09767	0.954417697	1.372429348	1.611756174	2.314327485	0.111016922	0.100270707	2.664928173	3.630008468
BMK_Unigene_09771	0.677891189	0.919088639	1.958840431	1.664663464	5.898102096	5.797222732	0.765826561	0.919816828
BMK_Unigene_09789	7.891994988	10.27435864	10.09523735	11.83919419	0.914211315	0.750652267	13.17410175	12.70623087
BMK_Unigene_09800	0.573079088	0.679860835	0.922614337	1.383018159	2.676398699	3.576321874	0.485563754	0.35639973
BMK_Unigene_09813	53.7900551	53.89931447	177.2354608	148.5160837	275.54025	276.9233019	93.4767641	96.71261331
BMK_Unigene_09828	42.9983595	40.18256928	45.11861182	49.61141401	5.011881759	5.221184982	36.32361929	37.06872319
BMK_Unigene_09836	5.128239156	10.32278492	44.6383121	41.40319625	23.83304235	23.60372437	7.491555061	7.564931419
BMK_Unigene_09838	4.913002841	5.933717608	6.713689951	6.455501586	1.777486267	1.957840442	5.741702784	7.394289296
BMK_Unigene_09859	1.656043679	0.170096456	4.971759585	0.127481617	1.733664259	2.029804307	3.561019585	3.291136969
BMK_Unigene_09863	1.613854581	1.2452448	0.292478589	0.24998288	0.05036443	0.090978509	0.958848715	1.023690079
BMK_Unigene_09872	20.49093053	0.151883803	0.166478283	0.073177613	1.670896535	1.797672431	4.006869515	5.450434174
BMK_Unigene_09884	2.178949492	2.502890851	1.101854584	0.830286809	0.325265003	0.293780003	0.67309393	1.047119409
BMK_Unigene_09885	1.493957899	0.562643449	2.775184768	4.111404254	6.690364626	6.618250824	2.109690793	2.533901531
BMK_Unigene_09890	2.316174914	8.04033764	23.03001988	22.64000425	35.0903503	34.25399613	9.350174659	9.375173898
BMK_Unigene_09891	0.953356997	1.974754698	4.525790319	1.210919515	3.659486904	3.121630584	5.048557124	7.186615589
BMK_Unigene_09906	0.824710262	0.372715584	3.063973031	5.447088885	0.211044859	0.762464562	1.222844251	1.678548984
BMK_Unigene_09915	0.618925415	0.489499801	0.766479603	0.786136638	0.989900889	1.001370125	0.327755534	0.349919735
BMK_Unigene_09919	0.077457889	0.262544589	0.623506947	0.393536815	0.991080747	1.253204566	0.082036546	0.131376301
BMK_Unigene_09928	0	0	0	0	0	0	0	0
BMK_Unigene_09943	0.307413286	0	1.675087873	0.780930435	3.854713394	2.842110098	0.260467974	0
BMK_Unigene_09946	0.050870582	0.229902059	0.787479044	0.807674628	4.751524265	4.791291497	0.457959787	0.316365788
BMK_Unigene_09947	13.05545798	11.80044163	7.185746276	6.264526331	2.598489833	2.34696123	8.910853579	15.41833833
BMK_Unigene_09950	0.100677256	0.227497971	0.249358198	0.319691506	0.322043666	0.523566874	0.15994267	0
BMK_Unigene_09970	0	0.071494616	0	0	0	0.073128295	0.100528718	0
BMK_Unigene_09981	0.192459532	0.434896171	0.873922943	0.57039529	1.313353203	1.927612777	0.339726861	0
BMK_Unigene_09985	1.161522227	0.98424893	1.582276928	0.958960242	2.229267417	2.416174564	0.86112714	0.262674332
BMK_Unigene_09998	19.92581781	29.85544241	24.21062018	27.5602613	2.473934122	2.917214619	15.52911137	13.29984184
BMK_Unigene_09999	48.67459997	17.68739159	121.7387606	30.41107519	317.8363353	310.4830168	22.501678	24.80428002
BMK_Unigene_10010	2.976511539	2.989311762	8.908131261	6.826186453	16.82075861	15.76584643	2.364343356	1.121880067
BMK_Unigene_10017	0.68518507	0.71459825	1.076987763	0.937243193	9.171636457	10.0502476	0.781509546	0.983351081
BMK_Unigene_10023	0.12655729	0.285978462	0.783645163	0.602806818	1.133518447	0.804411249	0.167547863	0.429307562
BMK_Unigene_10026	0.158119632	1.965145186	0.391631914	1.004189136	3.641679181	3.837367266	0.837331656	1.072746634
BMK_Unigene_10051	1.95613551	1.718979234	3.76831109	2.2085444	6.952481157	4.521236349	0.230196194	0.983052099
BMK_Unigene_10052	34.15384044	6.101569669	0.271129786	0	0	0	0.579691146	0.660151775
BMK_Unigene_10056	0.787930879	0.96764589	2.503079145	2.87186447	3.988825721	4.750833486	1.741579221	1.355777572
BMK_Unigene_10060	0.148034553	0.223006743	0	0	0	0	0.156785107	0.334775145
BMK_Unigene_10066	0.609492789	0.086078511	2.924843033	0.290308371	8.28592303	5.810998965	0.645520864	0.603026976
BMK_Unigene_10073	19.40150907	16.51467775	9.181011746	4.140574038	2.825542342	2.369747261	12.80792256	10.52307165
BMK_Unigene_10102	0.170794136	0.337696972	0.47590225	0.271170654	0.928763777	0.789516524	0.045222511	0.14484194
BMK_Unigene_10104	0.62992409	0.474474767	0.130016734	0	0	0.060664588	0	0.059356336
BMK_Unigene_10108	0.696113512	0.617960728	0.985222443	0.568400247	1.208784865	0.919391086	0.052661562	0.168668273
BMK_Unigene_10114	0.231518235	0.183104664	0.258041762	0.294066074	0.207360785	0.695643656	0.220683277	0.078535601
BMK_Unigene_10119	34.78084219	35.22210858	14.0578354	7.99312112	4.366624255	4.027857485	23.63501917	24.13859715
BMK_Unigene_10130	140.6254409	137.641298	103.305429	96.15141982	16.82784484	15.98386517	130.1041552	131.7809359
BMK_Unigene_10143	0	0	0.242898466	0.249127808	1.589418328	1.813346302	0	0
BMK_Unigene_10144	0.262893077	0.207918605	0.227897455	0.367308987	4.171038696	3.615383642	0.194903169	0.297261911
BMK_Unigene_10149	1.686825415	2.006146725	1.319350136	1.465951517	0.795166288	0.718195786	2.068620993	1.606188949
BMK_Unigene_10156	3.192200781	3.777255351	4.540876505	4.712123357	1.297088851	1.495574365	2.992550527	1.829152283
BMK_Unigene_10158	0.213072684	0	0	0	5.452568829	8.864587989	0	0
BMK_Unigene_10167	1.885638053	0.152176104	4.003168081	0.171076367	37.8275494	36.03375915	0.998550539	0.98992837
BMK_Unigene_10170	121.2814041	69.83500389	38.90378943	23.83429944	1.687580113	1.24709379	18.09609659	23.59052975
BMK_Unigene_10179	8.696026585	9.90216057	2.773243061	2.902118898	0.989035137	1.156033378	11.87074705	12.60922943
BMK_Unigene_10186	0.532136488	0.676381506	0.494249897	0.084487561	2.127729648	1.691157324	0.281795955	0.225639133
BMK_Unigene_10188	1.412764535	1.276956002	3.149231411	2.332775023	4.699877262	2.61226989	0.598510105	0.319491932
BMK_Unigene_10191	4.364809832	2.191790154	1.401399274	1.642673571	1.241069771	1.494582276	2.054586929	1.827938915
BMK_Unigene_10200	4.31854711	3.580746132	2.070234297	1.282843549	1.336843644	1.207439861	3.467253076	4.095523589
BMK_Unigene_10203	0.572574173	0	4.609007303	1.818157422	6.959831798	6.286134043	0	0.647428585
BMK_Unigene_10205	4.755158679	8.954264652	6.673980931	12.48231588	0	0.366354924	4.700493999	5.018361081
BMK_Unigene_10206	0.459598081	0.311562815	0.455334417	0.467011864	7.527167153	6.108074487	0.292059387	0.311809665
BMK_Unigene_10224	0.430695521	0.919163838	0.948222189	1.398026495	3.122780123	2.488677593	0.608206145	0.216445197
BMK_Unigene_10232	0.109775623	0.124028666	0.906310341	1.068986475	1.779146192	1.987516717	0.038754877	0.082751289
BMK_Unigene_10237	2.858231953	0	4.28483389	0	4.042095295	3.82467756	0	0.510299614
BMK_Unigene_10240	0.464608891	0.196849786	0.359608393	0.737661724	1.486178278	1.006739401	0.061509081	0.262674332
BMK_Unigene_10269	0.647443772	0.411472435	0.551235331	0.41117981	0.750746751	0.748221762	0.150000198	0.411798443
BMK_Unigene_10290	1.575446512	2.002499186	1.38198595	1.334050052	1.175882268	1.137920596	1.80762143	1.113380976
BMK_Unigene_10291	12.93497108	13.17356293	13.89148355	17.71877051	68.5326978	68.69631652	11.13607509	10.85914309
BMK_Unigene_10300	0.356216066	0.201233217	0.385996922	0.311061259	4.358412545	2.984556384	0.188636279	0.201392653
BMK_Unigene_10302	2.831897655	4.358056079	0.96745735	0.310083948	1.374407845	1.974903514	2.120191696	1.545851272
BMK_Unigene_10315	0.241050329	0.272347812	0.298517649	0.061234679	1.29538959	1.114284263	0.102119677	0.054512718
BMK_Unigene_10322	0	0.101837684	0.334869729	0.114485918	0.230656518	0	0	0.203836739
BMK_Unigene_10323	1.955481503	5.412974228	9.848148155	9.68674884	1.793140426	1.958547385	8.594953295	9.397292789
BMK_Unigene_10325	1.367123006	0.441322135	1.813982531	1.178319002	0	0.225703259	1.189375829	1.048970506
BMK_Unigene_10326	1.655127312	0.987938089	3.596671466	2.538605577	5.314354987	4.655577105	0.694570834	0.776852079
BMK_Unigene_10329	7.721247755	16.72053776	6.77309946	13.48496757	2.469851722	2.974366707	9.881342583	14.18733976
BMK_Unigene_10346	0.841939027	0.951254674	0.130332564	0.534700223	0.471305038	0.851367312	0.334390261	0.416503652
BMK_Unigene_10347	49.45479825	49.98823627	6.786496845	9.608110742	2.365929698	1.942647681	23.5719474	25.16598117
BMK_Unigene_10350	3.242480442	2.73095595	19.37174635	5.790834137	58.91272261	64.99670313	4.079352216	5.688444199
BMK_Unigene_10354	0.156031617	0.088145222	8.308896534	9.11654252	45.21933807	46.52223748	0.330509782	0.264645178
BMK_Unigene_10360	0.076008384	0.085877158	0.282387222	0	1.847814992	1.493271239	0.161002718	0
BMK_Unigene_10361	1.468044148	1.332845364	3.246484804	0.799138494	5.131991214	7.513305494	1.527057853	2.10459994
BMK_Unigene_10376	4.391410253	2.802971655	2.577914065	0.32597592	0	0	5.436226057	5.610384873
BMK_Unigene_10379	0.026078318	0	0.775091733	0.033123735	1.067758262	1.295914387	0.082859545	0.206413327
BMK_Unigene_10384	0.935067174	0.528237195	5.789953834	0.296922111	12.86158996	8.374768129	1.485510693	2.643278576
BMK_Unigene_10385	0.152641617	0.172460294	0.425321917	0.096939926	2.343676091	0.352802158	0.525409635	0.2588954
BMK_Unigene_10392	3570.024335	4540.798975	2649.522358	3335.835234	135.7578361	130.0933811	4580.377877	4688.985414
BMK_Unigene_10394	2.427872727	1.315186262	0.164749966	0.126731341	0.72342808	0.768707875	0.246571461	0.225639133
BMK_Unigene_10396	1.435189369	1.317494288	1.221924004	1.338710941	1.032940058	1.58083793	1.116268847	1.064973107
BMK_Unigene_10401	0	0.045324056	0.447113102	0.101906601	0.821251108	1.298072384	0.084973657	0
BMK_Unigene_10405	0.223515627	0.315670551	0	0	0.071497571	0.129153498	0.059181997	0.695025441
BMK_Unigene_10408	95.5733727	103.8647769	38.89040374	48.54022918	3.617185008	4.05428942	72.03922341	74.75407929
BMK_Unigene_10414	6.363728677	0.944139082	24.35904019	0.163292477	18.42331861	20.27997359	13.75211647	16.78991727
BMK_Unigene_10418	2.385892554	0.834374661	0.246224872	0.288616598	0.181712576	0.098473898	2.587091321	3.211675892
BMK_Unigene_10419	4.096413406	6.981647802	1.848640708	9.392065118	11.28233192	13.31950647	63.644452	55.85818081
BMK_Unigene_10436	84.18792297	12.65468235	287.473401	1.563339904	350.2449326	299.557597	143.2626888	185.934623
BMK_Unigene_10438	680.8515941	768.9859451	440.2675501	508.9380232	1.032940058	1.088445788	713.4382959	735.7823128
BMK_Unigene_10447	40.15130799	78.74926979	50.27557904	61.06906609	9.329609747	10.19278018	167.9405867	174.6169771
BMK_Unigene_10453	9.273768069	0.159967255	0.263007707	0.089917589	5.34417081	3.763319096	0	0.400234991
BMK_Unigene_10454	0.402189801	0.454409305	0.498073388	0.553417489	1.500932755	1.936636394	0.390466882	0.341076998
BMK_Unigene_10455	1538.933652	1342.719895	360.0677132	374.2775876	285.8686888	287.758486	805.7669704	799.2285736
BMK_Unigene_10458	0	0.649778497	0.53416167	1.64358213	68.61852797	72.77656769	1.979585415	2.601173253
BMK_Unigene_10470	2.885336345	2.918803666	0.415489718	0.085229062	0.55806493	0.542818085	1.812215678	1.631272694
BMK_Unigene_10476	0.94871779	0	0.440585903	0	0.303473265	0	0.376799245	0.134093329
BMK_Unigene_10496	9.297351748	8.778609315	2.12527934	1.748617913	1.254755392	1.155091772	3.095891651	2.772144159
BMK_Unigene_10499	1.14803831	1.20444746	1.523287539	1.406118213	1.521387107	2.227021886	0.607950328	0.556339264
BMK_Unigene_10511	0.740319405	0.618238976	0.199307475	0.040883778	0.453030422	0.334781988	0.85226179	0.800707864
BMK_Unigene_10513	0.448806413	0.144879578	0.127040818	0.146586251	0.032814394	0.074095066	0.054324122	0.086996619
BMK_Unigene_10518	1.188530843	1.294888435	0.052567184	0.431322518	0.651744021	0.588656507	0.269740021	0.383974628
BMK_Unigene_10538	5.491873404	5.170772545	3.117196976	4.069087526	5.270176562	3.966695036	3.635316662	3.881151993
BMK_Unigene_10544	2.333528435	3.720005866	12.94494695	12.0994665	30.6348275	26.74589167	3.927262571	4.409711568
BMK_Unigene_10555	10.63426395	9.3449962	7.316396208	10.50564416	1.133886472	1.365504715	8.134296433	11.35648595
BMK_Unigene_10564	14.65981461	17.31608848	3.648327089	5.390105764	0.94235573	1.33750192	8.654656382	8.724388434
BMK_Unigene_10575	0.214479104	0	0	0	0	0.247863892	0	0
BMK_Unigene_10577	0.217712458	0.245979799	2.561351436	4.562752847	1.810672982	3.648207741	0.115290891	0
BMK_Unigene_10581	0.653867543	0.574594512	1.079669424	0.599819179	3.346517929	4.323971053	0.34625934	0.205374914
BMK_Unigene_10602	0	0.071010609	5.526214157	0.159660246	10.05218504	9.878119218	0	0.071066871
BMK_Unigene_10605	1.078910959	0.855889797	0.625421364	0.379045041	0.3818339	0.15917222	0.850937186	1.012307535
BMK_Unigene_10613	0.451299782	0.254947813	0	0	0	0.26077347	0.23898841	0
BMK_Unigene_10626	2.40513863	3.027457785	3.218414725	3.280450947	2.829552764	3.413761789	2.137005158	2.153753363
BMK_Unigene_10628	29.80902852	43.88166134	84.97067871	89.58541517	261.9902281	251.2557979	44.27337226	49.86919403
BMK_Unigene_10630	0.057972497	0	0	0.589076517	1.780232107	1.942890295	0.306996709	0.065551422
BMK_Unigene_10655	0.526405637	0.216273844	1.48159717	1.033323931	2.510470295	2.654589432	0.304103073	0.974003387
BMK_Unigene_10689	3.189554288	2.364914683	2.468722647	1.645822869	0.892732703	0.691129687	3.800355578	2.254084184
BMK_Unigene_10704	0.197129935	0	0.162750977	0	0.798726905	0.607504626	0	0.185751123
BMK_Unigene_10708	7.783845666	9.763672393	3.462366917	3.087089974	1.95124927	1.321779192	4.121980499	4.077407426
BMK_Unigene_10719	0.214479104	0.323102179	0.154940184	0.158913759	2.21829275	1.962255814	0.11357865	0.202098857
BMK_Unigene_10733	0.902991487	0.765175546	1.223105749	0.752684015	1.408126492	1.630541888	0.986255254	0.829596941
BMK_Unigene_10736	2.259667514	2.823093135	4.036126293	3.836062931	0.027800627	0.025109582	1.748906159	1.744334086
BMK_Unigene_10737	2.133459241	3.14490126	3.61222434	4.085934589	0.042652821	0.096310284	1.712331425	1.80927978
BMK_Unigene_10745	0.139116263	0.157178835	0.073835191	0.201943356	0.178000527	0.183737638	0.231533726	0.157303367
BMK_Unigene_10746	0.545092747	0.718510891	0.750049937	0.576964214	1.007429422	1.469858291	0.449022027	0.239693388
BMK_Unigene_10749	73.86607395	20.15409674	10.92943137	2.140038625	1.847814992	1.576230752	13.36918869	13.12415007
BMK_Unigene_10760	59.48086664	47.88899531	21.32927722	22.12025849	1.802302307	2.219785991	24.47994781	27.14894498
BMK_Unigene_10768	68.57952615	70.92549427	33.75550318	42.01976438	4.856140899	7.646314662	49.78362945	49.63898855
BMK_Unigene_10771	0.53268171	0.571751817	0.395805041	0.541274406	0.749728214	0.584816569	0.197459277	0.361392513
BMK_Unigene_10772	0.217712458	0.245979799	1.95471557	1.106121902	0	0.314500667	0.864681685	1.169329769
BMK_Unigene_10775	0.634021157	0.716341172	0.523449485	0.536873801	0.946441825	1.221183079	0.783415666	0.716908726
BMK_Unigene_10790	1.202791118	1.070695022	1.293944814	1.481446496	0.777263738	1.165363437	0.70771666	0.631935809
BMK_Unigene_10802	0.716291438	0.220716343	0.846737236	0.165419533	0.583228179	0.790159292	2.103481157	1.472608104
BMK_Unigene_10807	0.57904948	0.352278815	0.11032263	0.169727924	5.414262571	7.824276505	0.42457708	0.352557924
BMK_Unigene_10811	0.368998619	0.122620191	0.564491491	0.63410821	2.66618596	2.709117572	0.436788437	0.368152026
BMK_Unigene_10826	0.29948004	0.338363918	7.78842177	9.129328695	8.046936256	6.575817639	2.537462198	4.063584022
BMK_Unigene_10839	0	0.119779723	0	1.077250857	2.84858918	2.205301253	0.112281667	0
BMK_Unigene_10865	0	0.21787825	2.865769435	0.857285502	2.960890492	6.017135022	0.204239353	0.32707631
BMK_Unigene_10868	3.101047465	2.742011333	0.834858488	1.198776823	0.517541543	0.389537134	0.928187352	0.990955267
BMK_Unigene_10871	5.686377253	0.229453032	33.70115003	0.257951084	64.96224581	73.22519037	8.388493197	14.46699405
BMK_Unigene_10873	0.948494457	0.933368265	0.568364112	0.62180299	0.939566945	0.707182291	0.486078122	0.69193168
BMK_Unigene_10879	1.550152646	1.751421306	0	0	0	0	0.126291123	0.067415729
BMK_Unigene_10903	0.868323631	1.032700002	1.754494449	1.335105471	7.894146327	6.760304639	0.532429876	0.620110923
BMK_Unigene_10907	0.119024118	0.268955935	0.515899733	0.60472049	1.218339555	1.169182151	0.126059821	0.20187677
BMK_Unigene_10919	1.323268139	1.245898815	2.230507667	2.94134268	0.564377882	0.849578726	1.829721222	1.496263121
BMK_Unigene_10926	0.726830175	0.579670817	1.482532916	2.117914165	0.547050491	0.543506811	1.041486335	0.725162609
BMK_Unigene_10931	0.045669128	0.103197428	0.056556822	0.058007271	0.058434065	0.158333294	0	0
BMK_Unigene_10933	0.272016307	0.195576404	0.918725551	0.973696634	11.35899969	10.97391917	0.130952554	0.139808113
BMK_Unigene_10949	0.443736099	0.501349889	0.549524482	0.614855471	1.393603486	1.07223058	0.08544837	0.13684012
BMK_Unigene_10957	0	0.256730665	0	0.577233195	1.453700606	0.787791182	0.240659658	0.770802214
BMK_Unigene_10963	0.050299666	0.113660944	0.809786887	0.319444067	2.445637489	1.162581414	0	0.056875499
BMK_Unigene_10968	0.390313325	1.259973748	1.76083152	2.018458934	0.677769978	0.451067624	0.974408344	1.229447718
BMK_Unigene_10971	1.810227538	2.249790172	0.672537813	0.114964272	1.27391145	0.732199604	2.204817868	1.535163184
BMK_Unigene_10989	2.154270783	0.912741342	1.445089306	0.912092231	0.689102276	0.414932372	1.711209832	1.522440837
BMK_Unigene_10990	0.136241444	0.461792265	2.024663102	2.768783126	3.312121212	5.668132781	0.577179557	0.616210855
BMK_Unigene_10997	0	0.265551429	0	0	0.075182346	0.271619383	0.248928254	0.066440456
BMK_Unigene_11005	52.17776286	37.210394	12.47954923	16.68052581	12.85618116	13.5130643	16.05587236	17.772822
BMK_Unigene_11013	0.044572818	0.151080185	0.165597445	0.169844335	0.513281942	0.618129707	0	0.100799924
BMK_Unigene_11014	8.318357582	5.873997611	1.502300021	4.622483429	0.443475598	1.001370125	0.734172396	1.17573031
BMK_Unigene_11021	0.957806464	0.757516273	0.05930756	0.060828553	0.306380526	0	0	0.10830235
BMK_Unigene_11029	45.46577484	63.75962017	143.5586192	145.4234028	361.7115791	356.0331069	67.84836612	68.47220922
BMK_Unigene_11039	0.478628901	0.240343601	1.185471726	0.337742827	5.511690381	8.972997435	0.563246008	0.841869085
BMK_Unigene_11047	1.748533685	1.317039823	2.887187741	6.6627724	9.321936619	7.409240833	3.703784509	2.965687442
BMK_Unigene_11049	0.312438311	0	0	0	0.133255889	0.240713972	0.110302343	0.117761449
BMK_Unigene_11058	0.413100102	0.368475929	0.350031669	0.524704782	3.978149707	3.718704712	0.322382492	0.270429772
BMK_Unigene_11061	1.1460663	0.676863452	2.193452651	2.051202209	3.599351047	4.003473745	0.634492677	0.471234593
BMK_Unigene_11070	4.61328666	4.419095425	6.955092691	7.069770456	8.854113503	7.707304779	4.779768203	5.66999571
BMK_Unigene_11074	8.489314818	5.788004403	6.344172387	5.57732074	7.553568042	7.386232339	4.28887309	4.909909798
BMK_Unigene_11081	3.702608821	3.029320969	1.10680257	2.432544606	2.940530734	1.475496254	1.893126267	1.443676707
BMK_Unigene_11095	0.92311319	1.877342987	6.020784379	9.301872431	4.252074271	2.489201304	2.607146293	2.922625061
BMK_Unigene_11106	14.96604414	12.77945672	2.209823832	1.75470711	3.53523506	2.428034293	3.932195489	4.133020079
BMK_Unigene_11128	0.322153607	0.794141182	1.487018788	1.041569047	0.112417767	0.203071905	0.713411099	0.56296235
BMK_Unigene_11129	3.038168658	2.51168655	1.101213568	0.470606311	3.271075	2.997259495	1.294952024	1.131154446
BMK_Unigene_11143	1.17588363	1.505699026	2.621193816	2.787987593	0	0	3.570123609	2.836502558
BMK_Unigene_11151	1.793701044	2.299401931	6.706696524	9.288429699	19.46384741	19.13446098	2.520794951	1.833178231
BMK_Unigene_11153	0.492327035	0.139062443	1.219399368	0.625335962	3.149684646	2.062481081	0.391071944	0.347931555
BMK_Unigene_11170	0.282728515	0.091267831	0.350132075	0.307809871	0.31007461	0.326736678	0.727213957	0.867731351
BMK_Unigene_11181	0.264175482	0.596950977	4.580182992	7.717560894	5.746253939	5.190028085	1.119165238	1.493559846
BMK_Unigene_11187	2.275134269	5.141066132	2.962023958	2.148820522	13.73420838	13.41602254	1.297488245	1.154358193
BMK_Unigene_11216	0.436155494	1.80687846	23.5859663	37.85590856	10.60323368	8.904801444	2.155707539	2.794660973
BMK_Unigene_11218	0.952192947	1.075823738	0	1.209440981	0	0	0	0
BMK_Unigene_11220	1.585052893	1.47482006	2.193869164	1.657992622	1.550892066	2.801537652	0.49374937	0.84342203
BMK_Unigene_11221	0.699323874	0.620810662	0.247441532	0	0.703050285	0.981358116	1.05808858	1.129640959
BMK_Unigene_11254	1.061348231	0.784060611	1.036336272	1.140688212	1.514697591	2.358755005	0.821447601	1.038549465
BMK_Unigene_11256	31.58354982	18.02359234	8.927530134	6.346078294	6.666746017	5.815205419	4.044298104	4.680969111
BMK_Unigene_11275	3.133627856	3.942820315	1.36706362	0.995055141	0.31893793	0.370369772	1.131430062	1.08714789
BMK_Unigene_11279	0.67795854	0.525245688	1.151432846	0.861118374	4.560330293	4.297982055	0.369274491	0.306636072
BMK_Unigene_11280	1.32410694	1.974754698	3.213967038	1.278192822	9.148717259	11.93564635	1.570662216	0.898326949
BMK_Unigene_11288	0.053797325	0.06078226	0	0.136662826	0.894844181	0.994738534	0	0
BMK_Unigene_11308	0.302441739	0.768847855	0.046818126	0.240094087	0.773953923	0.917485716	0.080079886	0.085495223
BMK_Unigene_11314	0.135108459	0	0	0	0.345745009	0.312277586	0.429284795	0
BMK_Unigene_11319	0.05085068	0.229812113	0.50378941	0.452120836	16.65636049	11.69440462	0.053856543	0
BMK_Unigene_11322	0.104104395	0.117621098	1.740464296	1.619812976	0.033300631	0	1.267968946	1.559714318
BMK_Unigene_11337	11.73053585	11.66317215	11.33116958	14.30371355	6.003731021	3.795807332	12.17546731	14.59051604
BMK_Unigene_11342	6.411290177	4.609639381	0.360898468	2.591078155	0	0	1.543243545	4.28377075
BMK_Unigene_11350	2.726493001	1.676725287	4.231309331	4.734354472	5.917325758	4.786155668	3.180081575	4.292695637
BMK_Unigene_11354	0.275818868	0.383545388	2.522401043	2.640987921	3.393391881	3.285592476	0.494361922	0.527792745
BMK_Unigene_11381	0.206636466	0.087549646	0.703723324	1.115464148	5.849700482	7.492365897	0.27356384	0.379682384
BMK_Unigene_11383	5.613915035	5.170772545	6.347746569	5.81298218	5.309214907	6.840345218	5.4933674	4.69188152
BMK_Unigene_11394	1.24568533	1.009095431	0.407495485	0.26867961	0.270656445	0.353105198	0.32360673	0.212609459
BMK_Unigene_11402	8.863852006	8.646852771	5.515287361	4.942775266	3.208780525	3.547768406	8.700895412	8.995940499
BMK_Unigene_11408	3.501958732	1.232397909	1.564105903	0	0	0	2.371305497	1.622860963
BMK_Unigene_11415	0	0.501194335	3.57080088	1.408606603	7.662441008	4.613821394	0.23491011	0
BMK_Unigene_11465	1.169565632	2.01085599	3.841394253	3.100257162	8.913755419	6.993136434	1.346413578	1.149970961
BMK_Unigene_11467	3.352279286	2.857261282	8.958447121	10.45810731	16.55508454	21.68124908	6.353414966	6.450556567
BMK_Unigene_11474	8.228094888	9.240746811	4.088084917	5.256804506	7.754098545	7.174334858	3.183129939	2.896985223
BMK_Unigene_11476	0.166420406	0.094014046	0.412191336	0	1.064682134	1.346272255	0.264386666	0
BMK_Unigene_11503	5.688458397	9.875689836	11.64937722	11.31372134	1.136145853	1.475118245	6.465544692	7.122405542
BMK_Unigene_11509	7.390697606	7.486467544	2.840483234	3.237033214	0.815212496	1.1780825	4.453619314	5.475214681
BMK_Unigene_11510	1.765618976	0.454968833	0.153442056	0	0	0.035797311	6.397325603	8.301003443
BMK_Unigene_11516	0.219128218	0.38905331	2.01588566	2.982093459	0.88118345	0.904416659	0.895170461	0.814119615
BMK_Unigene_11518	2.486830334	2.775863325	3.710482171	4.452599628	13.95445347	12.70756693	2.792495282	3.523396504
BMK_Unigene_11530	1.181584884	3.73799848	8.194363753	8.104354064	2.116588082	2.184807545	4.755434838	4.008171513
BMK_Unigene_11532	0.218077747	0.082130839	0.090022772	0	24.08980283	23.3541019	0.15397911	0.246587733
BMK_Unigene_11540	0.107773082	0.09132459	0.367033143	0.752892053	0.930802328	1.027525314	0.085607789	0
BMK_Unigene_11554	1.0383038	1.08287543	1.088017953	0.371973706	1.158196206	0.707645828	0.056393824	0.090311116
BMK_Unigene_11559	2.369323856	2.103319457	2.724595463	1.289755421	0.649622458	0	3.04710223	3.061797683
BMK_Unigene_11565	4.405909736	4.444610784	0.584603087	0.799460987	1.00667887	0.36369375	2.6664857	2.313028758
BMK_Unigene_11578	14.64137791	12.3503573	7.351741117	8.519069624	0.182590414	0.197899234	6.317606669	6.841645416
BMK_Unigene_11579	0.05085068	0	0.251894705	0	1.496469888	0.940253638	0.215426173	0.229994192
BMK_Unigene_11582	1.110891771	5.96185655	6.190796791	3.527536194	0.355349037	0.320951963	6.76521038	8.792854885
BMK_Unigene_11602	2.024037355	0.422184783	0.077125403	0.118655027	0.438269488	0.647747805	0.098939141	0.07041988
BMK_Unigene_11627	115.543363	199.2192205	136.5009998	106.6197815	88.85816212	89.01885888	327.5434568	335.1047512
BMK_Unigene_11629	7.767772736	6.60933081	4.75043925	5.68431312	2.20865245	1.366848055	6.804998076	7.156745003
BMK_Unigene_11631	0.543618901	1.619257897	2.448071735	1.945912362	0.252932851	0.171337094	1.25618851	0.670568618
BMK_Unigene_11660	3.560940746	2.570432745	0.36749022	0.125638275	0.126562671	1.371739897	0.7333343	0.894771926
BMK_Unigene_11667	34.82449453	52.51379021	19.56000142	20.06163464	13.79926078	11.86044647	30.14017431	27.61518596
BMK_Unigene_11674	0.515187067	0.478135423	0.615223577	0.397297253	1.671508748	1.807399361	0.155897309	0.249659607
BMK_Unigene_11690	0.082262239	0	1.222486455	0	8.104656895	9.982012319	0	0
BMK_Unigene_11694	0	0.186673653	3.682999447	0.419717018	4.439453816	5.155358905	0.349976248	0.622738512
BMK_Unigene_11711	1.442091787	2.154920384	3.283736881	1.949866463	6.725940755	7.902724141	1.083915939	0.894211492
BMK_Unigene_11712	0.814886127	2.992240163	5.298080013	11.38542717	0.260663557	0.470863695	1.94187448	4.146384323
BMK_Unigene_11716	8.416228778	46.53189029	190.4021293	237.3838763	128.2985563	130.3519188	84.38939215	93.5626507
BMK_Unigene_11717	6.54763598	4.676749691	18.26768989	5.926751026	39.77028561	42.22627639	7.133949346	9.914054803
BMK_Unigene_11724	2419.461165	2656.080974	1588.040791	1477.886904	24.15261356	19.0603091	2131.669103	2197.415516
BMK_Unigene_11728	3.853130166	4.372847613	3.770519697	4.107553527	5.634417339	6.32151336	3.643656015	3.325997272
BMK_Unigene_11729	1.49053139	0.673623579	0.738351911	2.27186276	0.3814297	0	2.210094655	0.674157288
BMK_Unigene_11744	0.110679254	0.041683208	0.799549401	1.358947523	14.77517693	15.94574624	0.253980303	0.083432466
BMK_Unigene_11751	72.41683114	67.08709393	39.02077977	49.3067931	14.50763837	13.48263494	51.63729748	49.42736756
BMK_Unigene_11754	0.217106354	0.245295	0.358487119	0.827281874	1.388947795	2.007200695	0.229939851	0
BMK_Unigene_11755	0.257205153	0.290600146	0.106174615	0	0.548493896	0.099080157	0	0
BMK_Unigene_11758	90.05311067	52.47675818	13.55311589	20.63608674	16.02402063	15.4508281	13.44309807	12.35350315
BMK_Unigene_11774	0.301448018	0.737939398	6.657439765	5.615695811	12.2140071	18.20233093	1.649546599	1.959929248
BMK_Unigene_11797	6.983270311	9.500160611	4.765284372	10.31804337	0.547050491	0.823495168	7.094182281	11.60260175
BMK_Unigene_11800	1.654981697	1.448483988	1.789735371	2.368560888	7.336912468	6.653651922	0.715936586	0.606209584
BMK_Unigene_11804	0	0	0	0.730480946	5.518916459	4.984696417	0	0
BMK_Unigene_11806	1.726712209	1.418840003	0.971985003	1.794442325	0.602548367	0.725630525	3.99006737	3.017423804
BMK_Unigene_11810	3.412499872	2.299814818	1.149189824	1.939088758	4.289722506	4.497171219	2.567997067	2.132398939
BMK_Unigene_11812	2.483586061	0.584593711	6.215441683	0.131440043	8.474056014	8.909483394	3.287993414	3.393329917
BMK_Unigene_11821	82.9249971	2.757064096	0.159052091	0	1.478982355	1.434769447	0.181366699	0.048407869
BMK_Unigene_11827	0.468657466	2.118027985	2.708473596	1.984239109	0.799535333	1.083212875	2.647256236	2.649632611
BMK_Unigene_11876	0	0.339145359	0.185866878	0.476583989	2.688506801	1.907922293	0	0.254560546
BMK_Unigene_11894	0.756016387	0.273336324	1.610356169	1.113906962	8.55119595	10.41443568	0.448395193	0.683882219
BMK_Unigene_11909	9.200757503	5.998906346	0.855694912	1.570513596	3.257200462	2.85785542	2.4265281	1.85044292
BMK_Unigene_11923	2.744450001	2.981522881	0.740750455	0.804438682	1.35059569	0.731916442	0.335386009	0.755917566
BMK_Unigene_11925	29.93384875	47.15802068	153.5765132	157.4768658	69.62700467	63.33967656	20.02984236	21.21408664
BMK_Unigene_11926	0.334339131	0.472186303	0.672826146	0.636998176	1.39031739	2.17339175	0.354102442	0.141768124
BMK_Unigene_11930	2.306433959	6.100863908	23.95928829	28.43385647	77.18003037	80.90401634	7.155881783	7.578428671
BMK_Unigene_11944	2.316833105	2.704900861	1.864963739	1.716608522	2.816188624	2.855957575	0.899721074	1.222535973
BMK_Unigene_11950	0.503776501	0.365905167	0	0.091411237	0.046041902	0.041585138	0.076222217	0.081376683
BMK_Unigene_11951	2.327267026	2.390395121	0.262008763	0.179152137	0	0.040750276	0.709573836	0.717686706
BMK_Unigene_11957	0.220744459	0.798097502	0.984134816	0.785068517	0.169466728	0.357146274	0.654620428	0.499206144
BMK_Unigene_11959	0.774095599	0.749659366	0.045649664	0.140461169	0.424483875	0.255596458	0.35136583	0.500168878
BMK_Unigene_11960	2.204086911	3.244885628	26.13750588	24.26277824	23.67216226	21.07199723	7.851985094	9.213713892
BMK_Unigene_11966	40.10204324	34.95522511	19.57348947	16.65836756	10.64943828	10.25011787	12.51025489	12.785877
BMK_Unigene_11971	0.310053285	0.140123989	0.30717694	0	0.555402407	0.071662938	0	0
BMK_Unigene_11974	0.711438477	0.525568207	0.474410533	0.139022058	0.035011231	0.158111072	0.579609786	0.525984613
BMK_Unigene_11988	9.362558189	10.05963574	0.227345645	0	0	0	3.888624979	5.916015863
BMK_Unigene_11991	0.874266842	0.08979817	5.052578547	0	10.91514033	11.94051209	0.589238445	0.718954531
BMK_Unigene_11992	0.454455725	0.51346133	0.562799708	0.115446639	2.558513066	2.310854134	0.577583179	0.411094514
BMK_Unigene_11994	0.057972497	0.130999055	0.071793362	0.073634565	0.148352676	0.133992434	0	0
BMK_Unigene_12013	12.47302746	12.92966103	12.62436993	14.25539627	0.752503843	1.019494471	33.5838193	34.94051474
BMK_Unigene_12044	5.157711794	14.35654178	3.71626474	1.548450953	0.959903892	1.246293986	20.16193133	17.17787791
BMK_Unigene_12046	6.52120377	10.92482255	0.835436245	0.285620578	1.438610288	0.519742279	1.428968764	2.796936292
BMK_Unigene_12052	1.939915481	2.831062282	2.202198859	1.642673571	1.447914733	2.615518982	1.369724619	0.274190837
BMK_Unigene_12077	0.065379445	0.147736358	0.080966155	0.33217041	0.167307192	0.151112192	0.346220634	0.295706819
BMK_Unigene_12103	65.94618065	60.35889473	29.62124298	24.14708761	8.661632775	6.780110219	55.08682854	52.94358494
BMK_Unigene_12111	1.392582184	1.638950226	0.287429851	0.368501549	0.371212833	0.402336211	0.491633301	0.524879603
BMK_Unigene_12121	0.967550897	1.27537169	0.332838537	0.751023835	0	0	1.195535074	1.701842881
BMK_Unigene_12136	10.48625226	8.028420302	1.537841241	1.752533906	2.559871088	3.348530672	1.534396926	2.652257866
BMK_Unigene_12137	16.06090208	17.30611424	16.94323332	17.18886859	14.65143924	14.77994806	12.91521807	18.49690134
BMK_Unigene_12142	0.712467001	0.747474246	0.06302299	0	1.758101187	2.587722327	0.161696152	0
BMK_Unigene_12158	3.275215394	2.775347015	7.791864927	4.269535187	40.03190702	40.53955312	5.248870122	4.970345311
BMK_Unigene_12171	162.9627477	81.39534957	40.69584693	27.4288322	11.26654865	11.90617739	28.03135283	26.68462487
BMK_Unigene_12178	20.59292283	15.96530338	6.002211595	5.260178972	2.096260705	2.024829296	11.47144369	12.94188433
BMK_Unigene_12185	1.342425623	1.730620324	1.001741748	1.11487333	1.519455919	1.113812109	0.856712691	1.148174131
BMK_Unigene_12192	1.671098621	2.09785629	5.058765378	2.122568922	11.87881066	12.66017943	2.753146485	1.259711047
BMK_Unigene_12194	11.31673109	6.760161044	2.691929225	2.988674631	3.498104933	4.247190529	11.32112822	11.37721787
BMK_Unigene_12196	119.8158405	125.8933368	34.45547788	42.53942793	8.210720141	6.839434819	59.12636642	59.35571503
BMK_Unigene_12202	58.73710999	42.54649252	5.187806618	5.03631486	5.274011766	5.022383769	9.988578682	11.24664464
BMK_Unigene_12208	6.041890959	6.410116441	3.284912583	2.620455459	0.094276275	0.255451562	4.838295977	5.831995587
BMK_Unigene_12211	0.277986938	0.488569193	0.420762329	0.588481561	3.477826696	2.784227771	0.228992697	0.523881733
BMK_Unigene_12218	0.925084251	0.522597652	0.572813938	0.293752124	1.183653732	0.534539212	0.734825574	1.046023408
BMK_Unigene_12238	0.725135779	0.706280975	0.86704503	1.11160144	0.543893216	0.809110143	0.503172213	0.480651579
BMK_Unigene_12265	0	0	0.590583016	0.055066275	2.607157244	2.454993468	0.045916386	0.098042888
BMK_Unigene_12270	0.061833652	0.139724015	0.153150063	0.510502621	0.514258692	0.678854628	0.098233105	0
BMK_Unigene_12273	1.706861432	1.999901911	0.704594576	1.043848745	1.536850018	2.045600449	2.410342253	1.286669844
BMK_Unigene_12276	0.594394835	0.13431397	0.294440335	0	0.101404481	0	1.930560035	2.105919382
BMK_Unigene_12287	1.946752187	2.673919618	2.670860642	2.08482051	5.177138039	5.602379112	2.142683755	2.762361963
BMK_Unigene_12312	1.701032373	1.004624815	0.909653068	1.178503466	1.929158424	2.189194056	0.573230975	0.874278934
BMK_Unigene_12336	31.40038569	37.81622478	11.46427437	15.30349739	4.077229573	5.537282901	15.1994576	14.07068084
BMK_Unigene_12339	1.669289539	2.731486932	2.138539193	3.216963034	2.872378486	2.261730574	2.804356473	3.189259589
BMK_Unigene_12369	79.52975179	90.00977109	68.77412435	70.65334312	5.175174156	3.93895591	109.5001443	106.1137715
BMK_Unigene_12370	0.549961935	0.310683936	0.170268741	0.232847241	0.254107139	0.335437806	0.177977265	0.276382301
BMK_Unigene_12376	7.264190722	8.825116604	8.270517588	10.07001348	1.074375604	1.421716899	8.748354591	9.869881474
BMK_Unigene_12417	21.23086783	16.67419641	5.771499797	10.52358208	0	0.897642542	19.74367997	29.86167621
BMK_Unigene_12428	0	0	0.10174508	0	4.099766512	4.557436724	0.087014744	0.278697134
BMK_Unigene_12453	84.14512458	96.35127661	73.91247571	97.53022188	0.565490395	0.488545448	94.75643136	99.07839694
BMK_Unigene_12457	376.6244791	438.4944887	339.5297483	322.6081668	16.05244684	18.34073177	431.7293334	443.0503999
BMK_Unigene_12459	1.67348932	2.331951841	18.72118206	21.61032259	11.13447317	10.89473505	4.667351337	5.424506797
BMK_Unigene_12481	6.210596409	0.868078465	2.616602782	0.650595838	0.983073986	1.701835926	18.78378267	22.37073066
BMK_Unigene_12483	5.62785484	5.180037087	5.858032798	6.131513641	10.64614573	11.66209328	4.72731386	3.757816642
BMK_Unigene_12496	168.0825031	159.0631305	2.637390093	3.770645442	1.73404684	1.342452501	42.82140697	44.84150172
BMK_Unigene_12503	2.27265702	2.017505424	0.904650156	0.756026492	1.038530491	1.532071277	0.257892572	1.009551942
BMK_Unigene_12514	2.785164369	1.018958769	0.229943881	0.606448263	0.71272864	0.7357005	0.393306641	0.239944961
BMK_Unigene_12519	0.066653506	0.075307662	0.165087914	0	0	0	0	0
BMK_Unigene_12548	1.54508398	1.745694535	0.434872253	0.416289934	0.898613199	0.541086162	0.545472106	0.87353882
BMK_Unigene_12549	8.307322025	10.14788502	5.428627941	5.02274564	2.157236842	2.338104772	10.12950122	9.497349795
BMK_Unigene_12556	0.945497118	0.640955122	3.981084648	0.080062412	7.581239007	9.761173378	0.934627808	0.997831253
BMK_Unigene_12561	1.15397776	3.568316306	1.729951627	3.394346977	1.062061888	0.889066933	7.247379377	6.592880245
BMK_Unigene_12567	4.919347425	6.435654754	2.244472143	0.65772388	1.656407861	0	0	1.171046126
BMK_Unigene_12572	0.985251192	0.979593295	0.732083308	0.450514932	0.151276546	0.318810986	0.542615287	0.178248986
BMK_Unigene_12576	53.68196094	49.00353587	44.11450711	45.42648415	328.0579199	298.2746351	36.7487824	38.42991578
BMK_Unigene_12592	302.9084777	349.8783513	68.87491514	88.02548793	74.25139629	74.58172931	116.1355771	121.0032155
BMK_Unigene_12601	0	0.34083209	0.213475751	0.766326828	2.426176183	1.792904069	0.456423489	0.341102129
BMK_Unigene_12605	4.762653019	3.818792773	0.380521789	0.7805612	0.589728189	0.177547894	1.95258616	1.563471157
BMK_Unigene_12612	1.162316535	0.61799028	1.651096251	0.564480016	4.024173628	4.898864892	0.470685222	0.618479911
BMK_Unigene_12620	0	0	0	0	4.825766832	5.029202635	0	0
BMK_Unigene_12630	0.068696796	0.077616248	0	0	0.175796352	0	0	0
BMK_Unigene_12635	0.268986625	0.24312904	0.266491253	0.478319891	1.927356697	1.989477069	0.056977369	0.24332167
BMK_Unigene_12640	2.150310726	0.269944743	2.958836702	0.910415591	5.196979665	4.417809374	0.253046552	0.810475857
BMK_Unigene_12648	0.851941579	0.69183708	0.494553615	0.541052663	1.941681874	1.661429334	0.394756768	0.240829642
BMK_Unigene_12661	0.064407501	0.291080159	0.159524992	0.081808074	0.659279878	0.223298591	0.272858918	0.072827695
BMK_Unigene_12667	0.940869039	1.290821605	0.166453688	0.113815025	0.171978645	0.155331457	0.09490336	0.101321123
BMK_Unigene_12668	0.749671736	1.005821509	0.406173402	0.416590071	1.258965514	0.64977153	0.248120628	0.105959833
BMK_Unigene_12674	0.085735051	0.096866715	1.380269997	1.088975553	9.104998674	8.075032833	0.40861343	0.290830387
BMK_Unigene_12676	1.76098633	0.918290403	1.425915676	1.978655529	2.079875134	2.074229414	1.327076862	1.5316966
BMK_Unigene_12692	1.974610123	1.101374552	9.440965107	1.428652159	17.62175874	18.60237578	2.673728798	3.67415722
BMK_Unigene_12697	12.13809926	2.305908153	0.532101542	0.204655406	0.962085492	1.241367923	0.682598302	0.607298714
BMK_Unigene_12700	0.375865637	0.084933453	2.885935346	0	22.26675845	24.32478036	0.278658551	0.425003727
BMK_Unigene_12704	1.696600316	1.889102524	0.943961826	0.499700927	0.06292219	0.113662897	1.067716666	0.806284974
BMK_Unigene_12719	165.5724041	302.297905	180.2428798	232.3859959	60.78505564	64.17403837	269.2445068	272.3664808
BMK_Unigene_12735	0.310119044	0.350384269	0.810777735	0.700270176	1.719467291	1.592847494	0.291956149	0.038962431
BMK_Unigene_12749	2.788628504	0.547947538	0	0	0.155133721	0.140117088	0	0.274190837
BMK_Unigene_12755	1.6534346	1.949335491	0.979296395	1.552272011	0.183963882	0.249234821	2.436412819	2.032166604
BMK_Unigene_12774	0.510370434	0.096105982	0.526703915	0.108042339	3.700467196	2.85075919	0.360359488	0.384728505
BMK_Unigene_12776	26.87788737	30.46975817	14.80429316	36.36936065	24.62835655	18.54444376	79.01486659	65.9655005
BMK_Unigene_12787	1.322716876	2.202355826	2.370872901	2.918011194	6.858788374	8.326872622	0.58985463	1.456280848
BMK_Unigene_12806	1.719237265	0.776983811	0.615076224	0.242634765	3.104133651	2.803659741	0.141622762	0.129599902
BMK_Unigene_12808	0.526211892	1.189068342	5.213302561	6.34956515	0.673292912	0.304059754	2.229268409	2.082518262
BMK_Unigene_12812	6.870890073	8.086450456	6.539275318	6.868594705	0.691913103	0.99254748	5.558849364	5.575079482
BMK_Unigene_12813	0.947565034	0.758338088	0.953442884	0.852523632	2.450094909	2.714832431	0.083631424	0.357147725
BMK_Unigene_12814	9.917627232	12.9372803	5.522597852	6.077246416	1.159011905	1.529970437	4.723053298	4.622242107
BMK_Unigene_12821	0.323319247	0	7.607596057	1.232005178	21.0981861	14.19853162	0.342431155	0.731175566
BMK_Unigene_12823	17.2914861	0.814024059	3.925871136	0	0.184371784	0.333049931	5.188857012	9.450160477
BMK_Unigene_12825	5.71197336	5.905656803	3.937264626	4.517352321	8.342746792	7.348362855	3.253095971	2.680977076
BMK_Unigene_12837	1.836739092	0.64143088	2.93633373	3.266143225	18.41642948	20.10716219	1.237925578	1.170594798
BMK_Unigene_12846	1.283530357	1.297530657	0.460126789	0.128707402	0.432181261	0.351312284	0.393511062	0.878436757
BMK_Unigene_12855	0.610208156	1.723590848	3.778420577	7.363110761	8.198052429	6.699307172	0.646278518	1.034973865
BMK_Unigene_12856	0.820027364	0.07720817	1.354033368	0	0	0.078972407	2.677876444	2.549888291
BMK_Unigene_12865	2.783071834	3.530577077	1.088389519	0.496134317	0.187419252	0.112851629	2.171903688	1.93231409
BMK_Unigene_12872	1.094060078	1.730554852	2.167821099	0.555854188	5.879411338	5.310296116	0.463492674	0.989671978
BMK_Unigene_12874	3.836880803	5.689757834	6.53346082	9.137750585	10.12548068	10.53101423	1.523881818	3.253866173
BMK_Unigene_12892	46.92621852	7.044910287	157.6323312	1.092398305	220.1559227	219.9038611	79.98698949	97.49128504
BMK_Unigene_12913	0.2151893	0.607822601	0	0	0.550673342	0.248684634	1.823275818	2.311555867
BMK_Unigene_12914	0.130758891	0	0.971593863	1.162596436	1.589418328	2.191126782	0.692441269	0.369633523
BMK_Unigene_12915	0.115944993	0	0.789726977	0.294538259	1.706055769	1.741901644	0	0
BMK_Unigene_12923	4.520846512	4.281558361	7.121791296	7.979990575	21.011216	22.66528287	3.062963481	3.570792183
BMK_Unigene_12930	1.433540484	1.403712665	0.177530202	0.060694373	1.650805305	2.264127304	0.202437242	0.216126895
BMK_Unigene_12933	1.447944779	1.443479098	1.160267289	0.432735764	0.435919657	0.098430877	0.631455616	0.770465472
BMK_Unigene_12964	7.616456595	7.07800321	21.72275526	20.01836522	46.32193747	51.66886945	7.333342997	8.202075986
BMK_Unigene_12966	0.302265901	0.113837163	0	0	0	0	0.106711104	0
BMK_Unigene_12984	0.48985303	0.737939398	0.505529889	0.483928332	0.835695223	0.597551268	0.057645446	0.369262032
BMK_Unigene_13004	0	0.105193367	0	0	6.313809106	3.873494752	0	0
BMK_Unigene_13011	0.770598837	0.87065182	0.318104183	0.652524482	0.657325491	1.781093107	0.816150144	2.904472111
BMK_Unigene_13032	1.605637995	1.209407174	0.815765431	1.411908374	12.51094249	11.3712762	0.915680649	1.024155323
BMK_Unigene_13038	1.671235049	1.025036321	1.980963999	0.636822662	0.030548007	0.082773063	2.149315313	2.645609166
BMK_Unigene_13044	0.158737588	0.107608652	0.314529979	0	2.396653055	1.651013273	0.033624163	0.03589797
BMK_Unigene_13050	0.309168262	0.069862008	9.954754117	0.392694324	8.069905626	7.288754951	0.261954946	0.629256232
BMK_Unigene_13051	6.16544933	12.04922587	1.031799465	1.904869545	1.066047111	1.540569423	7.059349962	6.406222845
BMK_Unigene_13055	0	0.04496324	0	0	0.152758741	0.229953335	0	0
BMK_Unigene_13074	0.190206347	0.286536469	0.471104536	0	1.216853775	1.24560674	0.805798971	0.430145236
BMK_Unigene_13089	4.7574794	3.47595027	3.02439609	3.70623715	26.49977723	28.58963021	2.855264168	2.68971978
BMK_Unigene_13091	704.4018564	668.0873052	394.4413585	394.1658593	179.0535351	179.0310454	537.4368653	544.8811673
BMK_Unigene_13099	2.001315714	1.004961097	8.812220582	1.129777204	14.86629598	14.58368381	2.590642544	3.331571132
BMK_Unigene_13106	15.08586825	43.69410322	10.43658332	12.17100012	1.037431101	1.448106135	37.13364872	38.00564897
BMK_Unigene_13110	0.370297257	0.209187949	2.06359893	1.411014478	6.159383307	4.707295458	0.196093054	1.256122126
BMK_Unigene_13120	5.144720077	7.371560515	15.03033679	14.73263623	29.59230163	31.59234461	4.23522894	5.764420827
BMK_Unigene_13122	0.58933129	0.060531715	0	0.06804975	0.102825649	0.030957444	1.532047714	1.272173151
BMK_Unigene_13132	0.524741113	0.59287243	0.783142203	0.375978392	0.964077387	0.917404307	0.24225409	0.289064129
BMK_Unigene_13135	0.397232082	0.179523154	0.590320476	0.201819919	2.134700694	3.764319234	0.67314095	1.077992338
BMK_Unigene_13142	0.915941531	0.681496801	0.663983705	0.794514168	0.514517066	0.645434508	0.47321184	0.606254887
BMK_Unigene_13159	80.16183742	73.79768573	38.2792364	29.16287588	20.51356034	22.26396521	59.08084653	53.15405115
BMK_Unigene_13179	0.680493912	1.793978328	0.655453761	0.288112904	0.04837212	0.043689796	1.201198292	0.854952233
BMK_Unigene_13183	1.933256732	1.176143687	0.460413949	0.566665997	0.475696079	0.429649653	0.787513297	0.756691418
BMK_Unigene_13189	1.231483975	0.159014554	0.217867781	0.223455189	0.945416983	0.772578467	0.447181346	0.15914054
BMK_Unigene_13192	1.453066993	1.302061922	0.310255815	0.445497632	0.512886197	0.579049802	0.159202765	0.339937445
BMK_Unigene_13196	0.087879876	0.04964501	0.435323101	0.613920092	1.855311199	1.980397305	0.279223781	0.049684344
BMK_Unigene_13202	49.15696087	96.01726865	5.055817379	4.550521691	1.066047111	1.540569423	27.53146485	20.91443341
BMK_Unigene_13203	8.460731267	6.839812034	0.180651758	0	0.093323989	0	0.077248779	0.329890659
BMK_Unigene_13208	2.521053955	2.848382462	10.06004479	16.01075695	9.318722158	6.798094596	3.263427946	3.800852297
BMK_Unigene_13210	3.695952717	1.391942562	1.144270497	1.173616307	0.394083766	0	0.65240438	0.696522696
BMK_Unigene_13212	18.56350575	15.55357002	2.952053491	2.195127062	0	0.034435011	15.27421938	15.63327785
BMK_Unigene_13232	0.072368785	0.245295	0.403298009	0.275760625	1.851930393	1.630850565	0.191616543	0.204574455
BMK_Unigene_13233	1344.23564	1371.578442	850.8214046	888.3509508	5.88188688	5.976598534	1040.63141	1058.683264
BMK_Unigene_13252	1.790799425	2.28953859	0.52525252	0.838013675	0.48238825	0.816926316	1.397536287	1.492043541
BMK_Unigene_13255	0.22198862	0.438919548	0.274911557	0.211471427	0.461559253	0.513084607	0.146944198	0.094128708
BMK_Unigene_13266	0.152552039	0.34471817	0.080966155	0.22144694	1.199034879	1.334824361	0.276976508	0.246422349
BMK_Unigene_13295	0.179522565	0.101415705	0.889285727	0.798080703	4.077188467	4.149323721	0.142600819	0.101496056
BMK_Unigene_13304	134.7953438	154.9114355	79.04747357	88.66781483	38.73831727	23.62282638	174.2161685	214.9981614
BMK_Unigene_13316	30.64698978	33.52805217	80.64083756	72.05142149	175.0496122	180.343964	31.66941931	32.52892933
BMK_Unigene_13318	0.138565391	0.15655644	0	0.26400111	0.443239204	0.160133815	0	0.391701196
BMK_Unigene_13333	1.646520818	1.70844036	2.41357848	2.005989817	7.481071038	9.086890221	1.067662804	1.291844317
BMK_Unigene_13341	0.684435688	0.966626779	1.271411663	1.695223555	0.08757417	0.118645749	0.616159693	0.348261348
BMK_Unigene_13350	1.615944381	1.184273712	1.947105442	0.832100272	4.917572156	4.542505606	0.601325677	0.790141338
BMK_Unigene_13359	1.79789063	2.576314742	1.249020405	1.893729957	0.112215485	0.152029877	2.182825317	1.88418319
BMK_Unigene_13363	6.84075459	3.513156466	18.48352726	7.504031541	5.967823539	4.312120154	12.5143022	17.93129361
BMK_Unigene_13372	2.939691861	3.48260728	2.014659825	2.066327526	2.081530722	2.110925164	1.571844721	1.645867529
BMK_Unigene_13384	0.146918995	0	2.729175677	0.933055919	2.6317787	1.811068801	0	0.055375391
BMK_Unigene_13386	3.627602332	2.099284374	0.602643935	0.899053473	10.69820729	9.049141188	0.515395019	0.300135375
BMK_Unigene_13391	0.743096523	0.686927995	0.752934745	0.600634541	0.345745009	0.312277586	0.286189863	0.30554322
BMK_Unigene_13394	0.529938285	0.252102902	7.737167492	1.204509784	5.353112101	5.221736916	0.472643173	0.346916132
BMK_Unigene_13395	0.995971933	0.45011476	0.061670773	0.379514239	0.573459825	0.978350122	0.210969079	0.225235692
BMK_Unigene_13399	22.65112931	11.1203793	0.166971698	0.171253832	0	0.623259414	0.856788325	2.286819846
BMK_Unigene_13406	0.230614509	0.312668432	0.342712668	0.175750916	0.059014673	0.159906514	0.146547897	0.104305386
BMK_Unigene_13409	103.3974951	122.1557712	134.1939904	126.2805308	35.16364351	38.69099866	105.3318232	109.8956876
BMK_Unigene_13410	0.199697182	0.676876371	0.070658787	0.036235446	0	0.032968727	0.604290273	0.935474621
BMK_Unigene_13411	10.06193378	3.23320181	44.24133332	0.938003943	49.60753317	49.17950577	20.72681303	22.96348262
BMK_Unigene_13415	1.522221967	0	0	0.297457106	0.149822837	0.270640574	0	0
BMK_Unigene_13417	2.207111387	0.554150718	0.40493262	0.415317469	0.418373206	0.377875519	4.242269741	3.789696755
BMK_Unigene_13418	1.170939975	1.587566922	0.725048273	0.594914212	4.79433079	3.247686891	1.240156074	1.32402062
BMK_Unigene_13429	1.061014998	1.198775023	0.656982517	0.336915702	1.696972952	2.452334999	3.933066407	2.849346415
BMK_Unigene_13431	4.139102514	4.823806965	4.722267763	4.67778897	1.584635725	1.732561149	5.315754247	4.864480973
BMK_Unigene_13436	16.50467774	12.93678045	6.259583422	4.45477428	1.715828207	2.74184677	14.2027398	12.59711047
BMK_Unigene_13453	0.395299079	0.357299125	0.685355849	0.803351309	3.135890406	2.01004952	0.921064822	0.178791106
BMK_Unigene_13464	1.039794698	0.440549821	1.126725016	0.495266082	0.332606699	0.901233112	1.514230567	0.881797733
BMK_Unigene_13468	19.82179435	19.59598876	7.627223498	6.11439607	2.536216656	1.963470833	7.572652369	9.2054048
BMK_Unigene_13472	0.451299782	0.764843439	1.397228442	0.716530789	3.031571471	2.738121435	0.836459436	0.637874517
BMK_Unigene_13481	27.68335581	37.53324758	6.564863063	12.02005294	0.351698926	0.136137932	21.00209932	19.31430079
BMK_Unigene_13492	5.102298362	5.916474867	14.18937446	14.15533222	40.94590039	37.0858667	6.351956422	7.591233926
BMK_Unigene_13493	8.87599342	6.662246575	12.37568069	9.302992302	38.67704446	36.15261768	4.404508465	4.421621869
BMK_Unigene_13497	0.126928064	1.720897738	3.772516795	3.869266263	0.487216844	0.146685077	1.88203373	1.57873943
BMK_Unigene_13503	37.65235954	42.99524025	38.1659431	34.71968408	8.915231096	10.52987141	40.01996437	36.3627931
BMK_Unigene_13504	1.515927868	2.606363038	3.754661746	5.022982573	10.28854392	10.58750867	2.233790252	1.86316289
BMK_Unigene_13505	1.926735079	2.222250486	0.944488454	0.815756363	0.051359898	0.092776726	1.445444418	0.816983693
BMK_Unigene_13506	2.654212781	3.98813522	4.777991797	6.881591872	17.1555034	20.39632833	3.7964441	4.981383684
BMK_Unigene_13509	0.762312828	0.645967479	0	0	0	0	0.908296128	0.430986184
BMK_Unigene_13510	21.27172426	15.75756798	3.047948646	4.317017244	0.449873803	0.812653843	14.64703721	13.98101305
BMK_Unigene_13516	42.60786636	33.62574661	2.66348234	4.503761327	5.429402727	4.030559536	1.415974266	1.380273732
BMK_Unigene_13522	5.378248437	6.456333582	19.70381186	18.78595482	31.68365534	27.58084093	4.628134178	4.687717832
BMK_Unigene_13528	0.642528503	0.725953095	0.113672822	0	0.939566945	1.272928125	0.097215624	0
BMK_Unigene_13529	1.744882212	1.139050849	3.937583162	3.102800631	8.037333706	6.273500184	1.232016625	1.096108956
BMK_Unigene_13539	0.457236121	0.426758774	0.886293331	0.505012829	4.09526449	3.997516099	0.547428943	0.179830271
BMK_Unigene_13545	16.44836526	14.30238252	42.08743302	30.51887766	94.91258148	87.26269743	14.98688611	13.81227838
BMK_Unigene_13548	0	0.568304722	0.124582598	0.127777627	2.059484202	1.976388404	0	0.113750998
BMK_Unigene_13549	1.035334794	1.439705297	0.09862789	0.050578644	0.203803124	0.230094238	0.421744253	0.495290802
BMK_Unigene_13560	5.12871709	8.572861379	5.39435915	5.800413569	0.539362214	0.324768689	5.878339792	7.546917533
BMK_Unigene_13564	0	0.052747823	0.86724524	0.415093699	7.168247814	8.039016626	0	0.052789615
BMK_Unigene_13574	6.248766212	6.746311359	1.719665775	1.940144907	1.243721629	2.728091686	4.559163517	4.082396911
BMK_Unigene_13576	1.911387312	1.645377482	3.682107895	3.429713762	8.501501749	9.291424476	1.092518446	2.024045527
BMK_Unigene_13583	0.22286409	0.050360062	0.441593187	0.339688671	1.197657865	1.339281031	0.094415174	0.352799733
BMK_Unigene_13586	1128.635394	823.9350673	696.2013523	560.5425308	289.1511874	255.9248819	467.7711911	465.9563371
BMK_Unigene_13595	2.682559556	3.030857622	1.821792398	0.439650317	1.217933983	1.000036742	2.38288311	1.663400073
BMK_Unigene_13614	5.70915313	8.920790765	5.265070168	2.93148148	2.486779055	2.807579789	4.631461377	3.021736779
BMK_Unigene_13615	8.165926946	5.574146948	1.264089397	2.376931457	15.67256695	11.59964084	3.243235388	3.462556542
BMK_Unigene_13622	0.277459449	0.592136856	0.267249767	0.313261279	1.065035681	1.353844808	0.228558176	0.139436707
BMK_Unigene_13624	1.278436104	0.481475214	1.055480109	0.270637203	4.362055063	2.462385552	0	0.481856685
BMK_Unigene_13630	24.49516355	18.92105	47.05005561	33.25584747	1.679024199	2.383068326	24.88420862	25.43647306
BMK_Unigene_13645	145.4348608	110.9790557	5.329825052	6.601865752	23.17063985	22.1138028	38.21866618	38.33252158
BMK_Unigene_13674	22.74075153	13.16919303	2.297755471	1.933688948	6.756834469	6.652587029	3.577478046	2.582130989
BMK_Unigene_13675	0.060707304	0.068589416	0.037590079	0.038554109	9.825956882	12.38265953	0	0.03432188
BMK_Unigene_13677	1.026113189	0.869506225	0.529476041	0.579258575	0.218820196	0.19763884	0.513196165	0.644588986
BMK_Unigene_13682	3.639281442	0.763619689	16.41799309	0	3.858237703	3.184356996	6.717677424	10.2288537
BMK_Unigene_13701	0.31094339	0.351315647	0.577610227	2.172219657	4.774258831	7.186866923	0.329323742	0.351593992
BMK_Unigene_13704	0.083210203	0.282042139	0.103047834	0.105690585	0.212936427	0	0.352515555	0
BMK_Unigene_13709	0.257340953	0.329520721	0.212461347	0.130746062	0.043902679	0.118958964	0.109021112	0.096994647
BMK_Unigene_13722	0.157927506	0.044608123	0.342261548	0.351039143	0	0.045627436	0	0.044643466
BMK_Unigene_13728	32.5703106	17.20762287	2.090398917	1.315641894	1.227149862	0.310341981	3.900561726	5.11866059
BMK_Unigene_13729	42.1831126	20.00995808	3.733998605	1.598831945	2.921545325	4.296419116	3.00737848	3.111448457
BMK_Unigene_13730	0.62288021	0.703753707	2.057005963	1.846039708	3.453583931	3.839118689	2.418898669	1.408622576
BMK_Unigene_13738	0.488625328	0.690084306	1.361509821	1.706744016	3.907503508	4.79980041	0.905640291	0.414378634
BMK_Unigene_13741	1.700460612	2.004777342	0.732471975	0.563442641	0.283794111	0.683529095	1.566067398	0.752387144
BMK_Unigene_13744	77.93281973	35.90802823	5.531020639	9.619211746	22.27868574	14.58669131	13.50522554	15.95550347
BMK_Unigene_13746	67.64387676	90.89611084	147.2098797	157.9936871	119.2363636	108.9541079	115.5802062	124.7056717
BMK_Unigene_13749	3.775445033	4.685212381	14.86970429	12.73541353	25.57903896	32.47300261	4.719679689	5.318779976
BMK_Unigene_13754	3.548787364	3.25776318	1.236046458	2.394631226	0	0	3.993471864	3.511140005
BMK_Unigene_13756	0.628232564	0.157733556	0.345780272	0.088662027	0	0	0.147859639	0.236787791
BMK_Unigene_13774	0.35291713	0.113925477	2.31014217	1.92112522	0.580578023	1.04875847	0.480572505	0.5700787
BMK_Unigene_13785	1.120468424	0.964531628	0.198227483	0.474392799	0.546152214	0.61660722	0.395567024	0.180992967
BMK_Unigene_13788	0.486902541	0.355960631	0.248286694	0.327412571	4.544207869	5.49451655	0.121337439	0.129542784
BMK_Unigene_13789	34.12278909	27.45766641	23.03442009	20.52112247	11.58101318	9.675494763	34.98950094	38.73728434
BMK_Unigene_13792	12.02127041	14.80753918	83.05483428	66.12732106	191.1678973	181.3329489	7.371080645	6.949727148
BMK_Unigene_13798	1.116618017	1.78917453	2.489083246	3.274955346	0.805280198	0.70386841	3.074819958	3.259795847
BMK_Unigene_13809	54.81910821	39.84816974	8.029786314	9.171594106	4.085305254	4.768429165	19.8214061	18.10695773
BMK_Unigene_13811	0.125883135	0.213341318	0.506656009	0.079946099	4.228051253	5.382667498	0.099993214	0.106755173
BMK_Unigene_13824	0.428486826	0.645494243	0.884399542	0.907080736	2.741263999	1.650610096	1.361446064	0.969008498
BMK_Unigene_13834	3.953977497	3.951889969	5.273284006	5.601683451	6.421229165	5.008803373	5.073563628	3.381829578
BMK_Unigene_13835	9.627728683	6.154529661	43.92690121	5.631680591	78.28900361	65.44041604	9.794332038	10.02693978
BMK_Unigene_13838	7.126943755	4.77172836	6.733937371	6.97368975	0.675480704	0.366057316	3.74615789	3.880101045
BMK_Unigene_13841	0.758974232	0.107189737	0.939916593	0.241005393	1.21389306	1.206029712	0.904318189	0.750922643
BMK_Unigene_13847	0.343847453	0.291368929	0.638733002	1.746970306	4.509548492	3.675664148	0.910432039	1.166399117
BMK_Unigene_13851	534.1931447	561.416217	399.4938933	548.1611308	117.3490159	118.8395416	566.5747256	602.1557136
BMK_Unigene_13857	2.728681458	3.586309596	4.482624926	7.992725969	1.567555135	1.415818942	31.02303023	28.08353248
BMK_Unigene_13871	9.55693656	8.511198961	8.215123078	12.56730542	2.589498518	3.768131525	10.598185	13.85754799
BMK_Unigene_13879	0.582844562	1.810929757	4.872129313	2.776155166	0.74575493	0.673567348	4.784054991	2.965687442
BMK_Unigene_13883	0.907099063	0.36602677	0.561677476	0.822974546	0.165805931	0.224634375	0.686227937	0.805896898
BMK_Unigene_13899	1.046122463	1.585541169	1.295522061	0.421309977	4.178804222	5.012747974	0.378327943	0.490464647
BMK_Unigene_13903	0.446817813	0.280462071	0	0.252236354	0.254092207	0.344244886	0	0.168410568
BMK_Unigene_13908	0.312438311	0.176502332	1.257505598	1.388967377	0.199883833	0.180535479	0.082726757	0.441605435
BMK_Unigene_13911	17.18505674	11.97712279	10.76333059	8.028629491	6.31851631	5.402528788	8.786637718	7.74290478
BMK_Unigene_13921	8.47658721	3.48260728	0.159052091	0.489393361	0.164331373	0.148424426	0	0
BMK_Unigene_13931	0.278232526	0.044908239	0.049223461	0.100971678	0.91543128	0.872753778	0.252582246	0.134831458
BMK_Unigene_13933	32.93223082	36.14063951	21.8960061	40.20072557	5.439829182	6.239066197	87.12579349	97.97752587
BMK_Unigene_13941	8.098089546	9.30202114	4.345772202	2.914338314	0.777118455	0.545918292	5.217541366	5.799292808
BMK_Unigene_13948	0.674607287	1.524393844	3.063266232	6.569273287	7.19305144	4.677680513	0.714484382	0.508533871
BMK_Unigene_13960	0.976931293	0.575882119	0.683820038	0.971109964	0.271737499	0.343607396	0.899721074	0.720422984
BMK_Unigene_13967	18.14109898	20.68397031	77.26114395	66.59748162	369.3349702	358.8953138	35.67374914	37.71092432
BMK_Unigene_13971	3.079076187	0.606164506	19.15236093	0.533308774	66.76607903	68.33650214	5.68219393	6.884099314
BMK_Unigene_13972	0.446647207	1.135437683	2.212518441	2.269260397	0.142872293	0.258085084	1.182623061	1.515116379
BMK_Unigene_13978	2.494708968	2.516622229	2.912916724	2.353883214	3.306002968	3.047767585	1.830649911	1.732807902
BMK_Unigene_13980	58.10046865	8.657571106	198.9586569	0.616002589	233.5693309	262.8596577	90.67576981	112.6010372
BMK_Unigene_13982	0.426300669	0.053516742	0.234636613	0.240654073	0.242424707	0	0.100333327	0
BMK_Unigene_13988	0.103236169	0.233280286	0.127848067	0	1.519053627	1.610623116	0.164007932	0
BMK_Unigene_13993	0.373602482	0.510975586	0.267862009	0.099902387	0.754780708	1.158923064	0.437337944	0.400210771
BMK_Unigene_14007	17.2789413	32.04783991	0.946827745	4.758438824	0.391301998	2.032192312	3.724845245	4.668340938
BMK_Unigene_14014	0.267945827	0.51232139	0.91890038	1.308981081	2.294384933	2.215209838	0.305614104	0.326281009
BMK_Unigene_14015	0.726925823	1.379798097	1.152291483	1.329573374	0.520860602	0.436839316	1.262628701	1.808310041
BMK_Unigene_14026	45.01550216	43.93559189	11.25416392	14.62981109	11.08688995	9.280991399	10.85590281	14.57714409
BMK_Unigene_14027	0.468014589	0.83094102	0.745188503	0.509533006	2.566409711	2.78158368	0.212434142	0.226799828
BMK_Unigene_14035	0.468014589	0.226620278	0.579591058	0.679377341	0.941016894	1.1589932	0.354056904	0.151199886
BMK_Unigene_14036	1.795960647	3.231600528	2.388874504	2.365651704	0.42554593	0.538095512	1.620326744	2.55724351
BMK_Unigene_14039	4.599548463	4.861470626	17.63953058	19.59957097	36.07036115	34.80789988	10.05715611	10.06618416
BMK_Unigene_14047	1.976353965	0.525402291	9.286195187	3.986936257	21.64323553	22.43678142	2.154743448	2.497638182
BMK_Unigene_14051	0.068443569	0.386650712	0.169521555	0.173869083	1.007102958	1.226006077	0.181223439	0.270869937
BMK_Unigene_14065	0.275475474	0.396127007	0.062027251	0.127235988	0.993334071	0.984005325	0.371329969	0.764564508
BMK_Unigene_14073	2.065483653	1.13837163	3.368945231	2.431538902	15.59899633	13.79794881	5.335555204	6.03814985
BMK_Unigene_14080	0.404484452	0.152333963	1.001830186	1.712538318	5.865470825	4.207001042	0.142798054	0.609818626
BMK_Unigene_14090	1.648723094	1.55232495	3.743272478	2.792197783	13.71211548	14.13138601	1.164121135	0.93213291
BMK_Unigene_14094	0.547260367	0.309157769	4.066375998	0.69511029	3.6761793	5.059554314	0.869414679	1.39231221
BMK_Unigene_14103	1.213579246	1.919607063	6.6127652	7.784294157	12.42228566	9.186238539	1.799442147	1.71529282
BMK_Unigene_14109	0.431235359	1.023174766	1.495321853	1.369348821	2.924378737	2.292453172	0.228363179	0.146283632
BMK_Unigene_14110	1.268042314	1.208825728	0.245366946	0.301991513	0.050702241	0.045794365	0.125906089	0.179227181
BMK_Unigene_14120	0.990370494	1.118958181	0.52563369	0.239606232	0	0.218005107	0.449534078	0.586585333
BMK_Unigene_14130	2.432154514	2.638022879	8.554050057	3.954220213	15.80877647	15.96495783	0.515184597	0.77003295
BMK_Unigene_14131	0.103896353	0.058693022	0.353830512	0.659826914	2.592258442	2.341333025	0.275094573	0.029369762
BMK_Unigene_14138	6.308009594	4.475111047	5.995150843	7.266883817	1.877012972	0.847660941	15.07083573	12.77246528
BMK_Unigene_14143	0.794464164	0.359046309	0.983867461	0.672733064	0.542146208	1.040543528	0.729236029	0.119776926
BMK_Unigene_14144	0.57638287	0	0.178448688	0.18302516	1.474974273	0.499574896	0.152613442	0.162933801
BMK_Unigene_14146	1.987017745	1.584711586	0.434246538	0.593844223	2.991067433	2.971691917	1.361718136	0.925147501
BMK_Unigene_14150	4.358614218	3.647798375	1.685003953	1.493882787	0.737683416	0.533021713	2.564588191	2.37294753
BMK_Unigene_14155	0.69053662	0.606817935	0.427581597	0.19490991	0.147257983	0.310341981	0.121892554	0
BMK_Unigene_14159	1.489289281	1.835624254	2.17967637	3.43934779	1.039395933	0.78232041	3.154647014	2.296348262
BMK_Unigene_14163	10.80810054	20.35233714	2.402398755	2.992012576	2.482139542	2.402007229	12.7677902	15.04132593
BMK_Unigene_14168	6.536531506	6.591767893	1.806292331	1.23507751	2.972171247	2.746900591	1.029855294	1.160581665
BMK_Unigene_14184	1.279540107	1.217408831	0.16679867	0.085538183	0.172335077	0	0.641925346	0.456890017
BMK_Unigene_14187	55.49697891	6.643211584	137.8385819	1.179204956	189.5330235	184.5382087	89.69576445	104.392721
BMK_Unigene_14188	0.135767065	0	0.028022409	0.028741068	0.405335461	0.287649844	0	0
BMK_Unigene_14190	13.431586	11.3433148	2.016209393	4.135833668	0	0.156790729	4.741849374	8.744340774
BMK_Unigene_14202	66.19063469	51.84677843	30.52032911	23.79297601	14.26031135	11.79149603	66.11319961	75.55392544
BMK_Unigene_14204	0	0	0	0	12.1138231	10.80615242	0	0
BMK_Unigene_14210	3.869872463	5.578488491	18.34357242	23.05139874	12.2934714	9.407121808	7.207929709	8.148028332
BMK_Unigene_14214	357.1970932	61.57497496	17.75664698	0.505889767	11.29639707	8.975508523	97.44282503	104.8579701
BMK_Unigene_14215	0.795761248	0.69928543	0.109497086	0	0	0	0.093644438	0
BMK_Unigene_14217	24.37018823	82.14872897	67.63139019	64.87086672	24.18396478	20.72761799	83.22475606	78.84886905
BMK_Unigene_14226	2.315364099	3.148051256	3.207550511	3.813189941	13.95903717	11.63276436	1.953470483	1.841515998
BMK_Unigene_14235	3.552631884	2.104849144	9.121107272	11.22603119	13.69230909	15.02055187	3.992062403	4.115056086
BMK_Unigene_14236	0.347524966	0.687132074	0.681429059	0.478198088	2.55680283	2.309309445	0.429412331	0.163732496
BMK_Unigene_14239	36.98645279	28.23029628	12.92280508	12.59151055	6.156636035	5.761674669	17.9286078	22.15638074
BMK_Unigene_14254	0	0	0.545013713	0.931651771	4.692532429	5.085965645	0	0
BMK_Unigene_14261	0.784553343	0	0	0.166085205	0	1.208897535	0.553953015	0.591413637
BMK_Unigene_14265	2.5143845	2.185266969	1.51699088	0.573224632	0.494950444	0.745067057	2.321601699	1.822498621
BMK_Unigene_14268	0.227227862	0.770191995	1.688399125	1.154466391	13.66478569	9.978688305	0.481319316	0
BMK_Unigene_14270	4.443567084	9.256566749	11.52176069	8.995217296	3.020466814	1.925711778	10.44195515	9.577931214
BMK_Unigene_14272	0.90574451	0.639590332	3.645451769	2.013276755	6.084268876	5.757005943	0.719463367	1.024155323
BMK_Unigene_14274	2.084136603	2.782870589	2.815639357	1.604360485	0	0.291944643	3.009999801	2.428014489
BMK_Unigene_14275	0.684876484	0.601844018	0	0.096656144	0.097367301	0.175884682	0	0
BMK_Unigene_14276	11.15414324	5.697732775	1.815115114	1.388360576	0.095357425	0.114836023	1.99960945	1.853932542
BMK_Unigene_14285	0.359541735	0	0.111314465	0.228338442	0	0	0.285596108	0.609818626
BMK_Unigene_14286	0.072449463	0.736705386	3.140259242	0.82820415	7.601379399	7.95402691	1.534641296	1.228815124
BMK_Unigene_14288	0	0.099357199	1.524661727	1.005276215	13.5023017	13.31320903	0.186275134	0.298307758
BMK_Unigene_14296	0.391826167	0.063242868	0.138639721	0.995366802	1.504035459	1.487823829	0.059283947	0.126585951
BMK_Unigene_14297	4.924400836	7.081168188	4.342797749	4.454172568	0.381867622	0.517355403	5.610602768	5.399450335
BMK_Unigene_14301	5.629587554	3.124466815	1.712348049	2.508946716	0.884592283	0.913103457	2.30126226	3.908677894
BMK_Unigene_14307	6.119319078	6.360731877	1.364073869	2.176310466	1.252755927	2.121546874	3.499762481	4.843521759
BMK_Unigene_14312	2.231319094	2.626071894	1.611909894	1.968153242	2.894645803	3.115851246	2.297570982	2.978572854
BMK_Unigene_14314	5.827653707	3.990487508	1.202831442	0.448610581	5.422935303	6.020465763	0.561103224	0.698888602
BMK_Unigene_14318	3.244973331	4.06265017	4.018587391	3.564668154	1.122154853	0.101353251	3.622561165	3.768366379
BMK_Unigene_14320	4.616574819	2.875476973	3.420537389	2.405664028	4.089426622	4.856371506	15.56689535	16.73113488
BMK_Unigene_14323	4.011553618	2.071956829	1.98716934	4.076264047	0.586607934	0.264912731	2.063645954	1.684798725
BMK_Unigene_14332	0.939897067	0.758522419	1.496535588	0.682184686	6.700238246	7.293036548	0.853247878	0.303649357
BMK_Unigene_14333	5.516509137	8.209002873	9.497682034	13.67194152	0.172156676	0.621969022	11.11518767	11.41042615
BMK_Unigene_14334	0.181465043	0.153769571	0.112363502	0.02881129	0	0.183497143	0.144143795	0.128242835
BMK_Unigene_14336	0.258398285	0.729870479	0.800003561	1.312832556	0	0	1.91570829	1.606987253
BMK_Unigene_14342	0.788041657	0.29678646	0.195182761	0.133458928	1.680510805	1.153558955	0.222566409	0
BMK_Unigene_14347	1.730580404	2.714039039	8.060830798	7.742633498	2.148195092	2.626805573	1.77816496	2.219681627
BMK_Unigene_14357	14.77575463	18.23066663	5.084674548	6.311237795	2.275377817	1.994680932	10.30352608	10.34973865
BMK_Unigene_14360	74.58411095	9.05005446	224.4091851	1.53570878	263.764847	246.7911604	120.6102254	153.9728212
BMK_Unigene_14362	10.26637786	1.126149849	98.00828908	0.379805277	270.6255423	311.9298655	21.00752111	24.68222182
BMK_Unigene_14367	2.792573237	2.907250199	14.94494069	4.281766309	13.96070167	14.8453582	2.788638245	3.495975255
BMK_Unigene_14373	0.10054745	0.265072094	0.041506116	0.255423456	0.514605516	0.387327279	0.212981935	0.26528211
BMK_Unigene_14376	1.083119477	0.941345771	0.206359893	0.291021736	0.133255889	0.505499342	1.036842026	1.224719073
BMK_Unigene_14389	2.235227455	2.057769864	2.716852859	2.103040687	9.745164417	10.85880661	0.964478068	0.79567736
BMK_Unigene_14392	10.99864204	3.285901837	0.13096885	0.26865532	0.270631976	0.183326508	0.224015174	0.298955022
BMK_Unigene_14393	1.418370743	1.165475717	0.958099503	2.12912006	0.164983481	0	1.775342475	1.749598676
BMK_Unigene_14397	0.281329734	0.317857014	0.278719856	0.500268769	1.943805381	1.495552784	0.119183831	0.6362177
BMK_Unigene_14408	0.293175197	0	6.414224044	7.075229739	14.2545728	13.32650467	0	0.110500969
BMK_Unigene_14410	0.804115697	1.01864413	2.86675442	2.259369077	0.062355961	0.084480044	2.580752236	2.865484446
BMK_Unigene_14412	2.654085066	2.827332573	3.850285519	4.334300598	8.053196027	5.520972974	1.927523794	2.229360274
BMK_Unigene_14414	1.860097849	2.627011454	0	0	0	0	0.615640985	1.708910335
BMK_Unigene_14422	3.770586575	3.508360348	2.472092917	1.972049245	17.02764668	8.202349144	0	1.003182859
BMK_Unigene_14423	4.223685995	0.759194669	11.23396434	0.304816643	23.52074696	24.40562342	4.473354702	7.000979045
BMK_Unigene_14437	1.209063602	0.853778723	1.497308991	1.631690579	4.834399688	6.724316826	0.640266624	0.683564134
BMK_Unigene_14442	1.129261338	1.090673604	0.383454622	0.532096407	1.118632394	1.389232656	0.520844697	0.700231757
BMK_Unigene_14445	11.63682083	9.810223284	3.658198104	3.29722598	0	0	7.30000962	7.692450378
BMK_Unigene_14447	1.135528484	0.888205284	0.432690098	0.77662692	1.56468205	2.321725087	0.185023285	0.296303002
BMK_Unigene_14460	0.523562285	0.221827704	0.405238461	0.748136075	2.093445988	1.588275878	0.485197014	0.962014982
BMK_Unigene_14472	5.143911897	5.811786934	2.871094164	2.2085444	1.575895729	0.669812792	3.68313911	3.768366379
BMK_Unigene_14477	47.32468087	36.25548318	9.851330164	12.15902206	3.277763108	4.362815896	13.85141126	15.09301099
BMK_Unigene_14484	318.5543375	190.6989205	77.25469262	92.13867986	14.8306594	14.44862705	80.69091652	81.28796735
BMK_Unigene_14492	102.0657372	104.8445509	71.71639289	53.67914587	25.76171515	23.15284452	60.38342751	68.07334236
BMK_Unigene_14510	0.932830171	0.234210431	0.898504797	0.526598705	1.856656212	2.036278962	0.329323742	0.234395995
BMK_Unigene_14511	0.715267579	0.461792265	1.898121658	1.038293672	4.052990431	4.133013486	0.865769335	2.541869775
BMK_Unigene_14513	10.99782853	11.67268756	9.18301524	13.01660856	1.385861244	0.962855889	10.76550869	12.71823653
BMK_Unigene_14518	1.030633511	0	1.205432679	0	4.98177434	7.874210011	0	0.129485717
BMK_Unigene_14521	6.62422856	5.042058036	2.676921788	1.417070334	6.959045732	6.124259346	7.975853551	9.619038215
BMK_Unigene_14523	0.318564552	0.089981581	1.873929911	1.972567115	10.7506148	13.66759775	0.253046552	0.315185056
BMK_Unigene_14534	0.227327219	0.160526826	0.246332535	0.433114195	0.109075218	0.098516956	0.300956109	0.417700427
BMK_Unigene_14538	1.660531602	3.155312306	1.121677467	1.869471272	1.207196206	1.352024123	3.997018707	5.419488582
BMK_Unigene_14554	0.117588363	0.088570531	3.494925088	0	11.78567162	10.96192266	0.041513065	0.17728141
BMK_Unigene_14560	1.434351769	0	0.683194892	0	1.270568882	0.765053576	0	0.374277476
BMK_Unigene_14565	333.3605857	384.0825921	596.1389124	589.0380403	46.07007422	44.63626304	489.0486472	500.7523091
BMK_Unigene_14580	2.732849815	2.284881325	4.738120336	4.234823519	24.26714138	23.62357611	2.026075	1.668666862
BMK_Unigene_14581	2.27125392	3.145601878	6.079125147	5.211368015	182.5212069	175.6066774	3.802259802	4.390762856
BMK_Unigene_14583	2.02066422	2.356669052	45.36605954	49.51004963	7.756374866	8.135504523	16.98279928	16.14123232
BMK_Unigene_14596	1.530973103	0.894699068	2.092097047	3.553899584	6.349518616	5.734897952	1.006430478	0.776020209
BMK_Unigene_14601	1.418546654	1.803068844	0.988162653	0.563058301	0.226880422	0.204918852	0.845099535	0.701748992
BMK_Unigene_14608	0.487055868	0.235840375	0.172334814	0.17675449	2.136659734	1.849425551	1.031693008	1.652190613
BMK_Unigene_14613	23.43246806	17.71341692	5.323603466	6.423684588	59.42486735	55.32862167	17.58657126	19.34770209
BMK_Unigene_14622	2.44362321	1.940090675	1.308623712	0.922751846	0.422518672	0.686915482	0.419686964	0.67210193
BMK_Unigene_14626	81.4407799	79.03310082	89.24554582	95.50392617	24.58090523	27.30043727	93.45900374	101.4420777
BMK_Unigene_14631	2.748701996	0.887310817	1.458858458	2.244408225	6.029124445	3.630344863	0.83176631	0.666010372
BMK_Unigene_14645	0.982999189	0.740419867	0.721392567	0.184973326	0.186334285	0.210371875	0.192797373	0.741006498
BMK_Unigene_14646	0.275548986	0.239481312	0.18374511	0.457682289	0.569532018	0.636879238	0.067347028	0.095868421
BMK_Unigene_14648	0.052663832	0	0	0	0	0.030430616	0.223107495	0.208420588
BMK_Unigene_14649	22.76799592	38.7450102	14.13279648	20.99311246	0.719305144	1.039484558	47.3345903	50.40841999
BMK_Unigene_14665	0	0	0.60739893	0	1.725789474	0.708516598	0	0
BMK_Unigene_14672	7.377369906	5.057332127	13.44761089	11.26561878	5.303040475	5.939248826	17.11937387	15.09028858
BMK_Unigene_14677	3.70393189	6.721111257	6.718279765	6.177757688	8.808237268	7.480009999	4.91350265	6.049562262
BMK_Unigene_14686	0.317010579	0.67654444	2.22466031	2.952805907	3.470286692	3.744961442	0.223833048	0.477939151
BMK_Unigene_14689	1.419376537	2.061855636	1.443875383	1.802840651	0.518887205	0.702989947	2.040163152	1.318340344
BMK_Unigene_14701	1.47418908	0	0.152136783	0.312076926	2.672171019	1.845625466	0.130110892	0
BMK_Unigene_14705	136.5608746	189.4776387	42.95911017	51.99779028	21.22009992	20.68839005	119.4484942	119.5055919
BMK_Unigene_14709	59.86723964	75.96211493	62.57111477	62.23626988	8.849590805	6.383994057	55.1770892	57.74038368
BMK_Unigene_14711	0.580007184	0.77446216	0.587686186	0.837163762	3.609423605	3.991262262	0.362990916	0.685643944
BMK_Unigene_14714	0.335417644	0.189483794	0.103845624	0	0	0.193813573	0	0.189633921
BMK_Unigene_14716	13.46580971	13.75891332	2.610173782	2.082199743	1.797874046	1.623843445	3.348421401	2.780443302
BMK_Unigene_14718	2.542976163	2.582933732	1.49508966	1.141917843	0.72305804	0.801491898	1.333045235	1.597459661
BMK_Unigene_14729	0.365301679	0.165092682	0.226195498	0.046399296	0.093481366	0.084432557	0.154758094	0
BMK_Unigene_14730	4.672280096	2.443136261	6.694741628	1.76565448	2.124493173	1.918846496	6.543425989	6.680285855
BMK_Unigene_14732	6.076036089	13.28215923	51.03632477	15.26734872	19.43585891	17.70715464	22.66309607	21.05919382
BMK_Unigene_14734	16.26478417	19.75887901	34.58070766	8.958301219	1.657508465	2.57827856	40.85510842	39.06080765
BMK_Unigene_14740	1.164864343	0.946674143	0.911098396	0.493189494	0.967488038	0.826602697	0.627682768	0.924316282
BMK_Unigene_14743	5.936327902	5.648074626	2.515011196	3.571630397	2.198722166	1.263748354	1.489081633	3.709485655
BMK_Unigene_14748	9.683088123	4.552348149	0	0.165088694	0.083151675	0	0.619457959	0.220449433
BMK_Unigene_14749	0.812339608	1.573392217	2.443153734	2.505810532	0.148485133	0	1.106174927	2.099518411
BMK_Unigene_14770	0.218260852	0.246599396	0.743311454	1.039601347	2.094500621	2.080932879	0.866859725	0.616986939
BMK_Unigene_14775	14.12870083	12.83634144	3.517445618	3.330141752	1.118214526	1.09413807	5.579312544	6.148757694
BMK_Unigene_14806	6.560872495	6.78849352	1.197369836	0.175439632	1.502208787	0.957739758	1.901748369	1.171357243
BMK_Unigene_14826	1.088893914	0.86678373	0.183885053	0.188600945	0.284982891	0.142998399	0.445577782	0.503692536
BMK_Unigene_14834	47.39556368	58.80568079	21.24537422	23.26753404	2.418281365	1.680151216	43.88404632	46.02971014
BMK_Unigene_14836	0.089084535	0.654232085	4.357743869	5.827325384	28.89506446	29.70136542	0.943504621	1.108039189
BMK_Unigene_14844	1.315789587	1.52288827	0.635894189	0.244575843	0.985501329	0.964282342	0.373884091	0.181439863
BMK_Unigene_14846	0.190020961	0.214692895	0	0	0	0.439197423	0.201253398	0
BMK_Unigene_14847	10.27704062	6.796078632	7.336814058	8.254434695	12.68546478	14.07740094	5.538306301	5.639404105
BMK_Unigene_14851	24.45424971	6.907334915	0.681395319	0.388261274	1.09513024	0.98912383	8.158430318	8.571881379
BMK_Unigene_14852	7.068526663	14.09824621	54.93387386	49.28841139	61.74081058	60.59900782	24.3688604	25.44588352
BMK_Unigene_14857	0.187444963	0.232960678	0.348198839	0.45236302	9.785371576	9.379721603	0.238230154	0.275535298
BMK_Unigene_14884	5.438544831	6.922481295	1.364073869	1.573938819	0.264253203	0	6.780789807	8.173442968
BMK_Unigene_14887	1.557334999	1.188875812	0.83399335	0.748459104	2.585026155	3.307634479	0.49035964	0.380741681
BMK_Unigene_14890	0.291640248	0.054917704	0.1805842	0.308692397	1.617010876	1.404314872	0.257399634	0.10992243
BMK_Unigene_14902	16.81862542	34.9642715	488.7973727	506.9726816	261.8503046	226.8632006	59.56600573	60.93167564
BMK_Unigene_14907	11.95994456	16.93170043	72.15275285	78.63981021	37.42747218	35.192276	28.99655389	29.27377297
BMK_Unigene_14911	9.996365138	0.048787356	1.256670046	0.054846742	1.712758747	2.37035287	10.67873263	10.93702614
BMK_Unigene_14919	269.463728	350.7431841	208.1747913	193.6174672	102.6972874	106.0714271	349.8333295	353.070407
BMK_Unigene_14922	0.243762823	0.110164996	0.301876813	0.061923741	5.738900275	7.098985505	0.10326881	0.05512614
BMK_Unigene_14931	0.40430786	0.216380069	0.527048843	0.16216964	25.83855247	26.16546691	0.112686087	0.168428949
BMK_Unigene_14932	5.641424812	6.816795025	7.260750918	7.035644574	7.741632441	9.946733142	5.830489868	5.415358924
BMK_Unigene_14939	0.881968717	1.835624254	5.288709259	3.832416108	6.770922078	8.422238013	0.934103272	1.522150848
BMK_Unigene_14959	0.839627501	1.51782884	2.91143415	3.199393293	0.644586625	0	3.201333122	2.468426039
BMK_Unigene_14967	0.897406241	1.013923638	0.926126102	1.139852892	0.382746489	0.432121745	2.138519997	3.466983798
BMK_Unigene_14968	39.81872759	43.14954893	52.5680953	39.28411117	1.7623669	2.604719977	65.64583382	74.1910745
BMK_Unigene_14976	0.242791414	0.365753276	2.204941323	3.289438484	2.692333176	2.899359327	1.114287183	1.098129182
BMK_Unigene_14977	0.448961441	0.25362684	0.138998892	0.427690917	0.143612564	1.037689248	0.118875064	0.126913894
BMK_Unigene_14978	3.710966453	3.067895688	3.362689065	2.414249702	0.579050659	0.31379983	1.150339757	2.046884245
BMK_Unigene_14992	0.04814756	0.108797881	0.059626122	0.076444107	0.215618345	0.208657416	0.012748409	0
BMK_Unigene_14998	12.83110459	14.22860482	3.38400044	4.828919748	12.0091084	10.57205205	4.026539649	3.492800282
BMK_Unigene_15000	2.025345363	2.089328419	1.526727664	0.447394834	0.563358229	0.508826283	1.212429008	1.393989189
BMK_Unigene_15008	11.60485154	1.907142082	10.62619449	0.089333709	0	0	12.5143022	19.16605823
BMK_Unigene_15011	1.991943865	2.250573798	2.9293617	2.055702127	0.955766375	0.287750036	5.537938332	3.519307682
BMK_Unigene_15025	712.5701993	538.8406593	90.16963975	80.38102254	32.28001129	32.26158663	192.0550793	187.3790091
BMK_Unigene_15035	4.145272072	4.532405564	2.152766785	2.547665029	1.539845827	0.772662133	3.540569039	1.814398627
BMK_Unigene_15040	3.498636264	1.087045318	1.191499248	1.555344357	10.63177536	8.490756104	0.463180768	0.890105383
BMK_Unigene_15055	0.24867539	0	0	0.105286157	0.318182428	0.191588672	0.614541626	0.468642503
BMK_Unigene_15063	17.01393849	20.90500552	13.28170476	12.8119323	4.276149701	4.880450467	16.31422707	18.03583488
BMK_Unigene_15066	118.7449368	57.09331318	40.09223731	2.882982706	1.681375774	0.9663958	11.76666467	10.94142407
BMK_Unigene_15069	2.406932171	0.671031473	3.135598375	0.119111612	0.319967964	0.036124463	3.409981818	4.524214759
BMK_Unigene_15070	75.15103858	45.93410454	5.721352485	5.085670665	26.53497358	23.84779562	19.57213141	19.15437413
BMK_Unigene_15073	2.504576478	2.755298068	0.734607733	0.920880138	0	0.076169127	0.418835672	0.745265156
BMK_Unigene_15074	0.228025153	0.257631474	0.141193611	0.144814644	2.625842357	2.898702992	0.483008155	0.644588986
BMK_Unigene_15079	169.8187001	0.197272891	4.843525055	0.088709669	0.223405896	0.080712262	22.04292457	28.86414753
BMK_Unigene_15086	0.178957585	0.259962522	0.031660251	0.097416617	1.341156043	1.595416603	0.32491894	0.462521759
BMK_Unigene_15092	0.181528404	0	0.337208205	0	0.116133624	0.419568488	0	0.10263009
BMK_Unigene_15096	5.615897737	5.786689662	2.392433741	2.482322221	1.264664253	2.258534415	3.04530548	2.794035909
BMK_Unigene_15098	9.809383941	6.095657899	36.14023636	7.164226339	120.3345933	138.8692531	11.42815522	18.57875726
BMK_Unigene_15104	2.430159502	2.657115928	0.38832501	0.597425913	0.401214353	0.452972011	0.332104522	0
BMK_Unigene_15112	0.210997301	0.35758914	0.130649932	0.201000845	1.046145257	0.762000399	0.083801131	0.029822705
BMK_Unigene_15116	0	0	0.630723811	0.776279125	3.649289796	12.24245607	0	0.230354685
BMK_Unigene_15120	0.171923726	0.582737858	0.212911001	0	1.539845827	1.887503211	0	0.097199926
BMK_Unigene_15125	0.495140332	0.279714172	0.229943881	0	0.871112782	0.28610575	0.065551107	0.209951841
BMK_Unigene_15127	0.353191134	0.099762188	0.328044939	0	0	0	2.711998915	1.597459661
BMK_Unigene_15131	2.483134172	2.324589666	0.263581959	0.360455664	0.816992436	1.557808327	0.450842765	0.641774187
BMK_Unigene_15132	0.550072769	0	0	0.299435358	0.402184642	0.363253975	0	0.088855072
BMK_Unigene_15142	4.203715452	2.952402646	0.844199562	0.432924897	0.872220363	0.656492652	1.804947433	1.798538499
BMK_Unigene_15147	0.951533533	0.23244945	0.063696366	0.261319658	0.263242342	0.534962275	0.190661114	0.348950428
BMK_Unigene_15151	0.085735051	0.387466861	0.106174615	0.653385332	0.219397558	0.495400787	0.908029843	0.387773849
BMK_Unigene_15153	8.15682569	12.23749502	1.32477956	2.377820694	0	0.309064853	7.789251887	9.525592793
BMK_Unigene_15169	1.686825415	1.705224716	0.439783379	0.451062005	0.340785552	0.205198796	0.658197589	0.803094474
BMK_Unigene_15174	2.456559638	0.67285196	2.857836319	0.850972649	10.19155691	7.914609233	0.157683075	0.252519397
BMK_Unigene_15176	11.4215491	15.35472123	4.297060287	5.692713583	1.294909283	0.751862997	7.656135943	8.010398388
BMK_Unigene_15181	3.24935843	0.917812127	0.287429851	0.884403717	2.375762133	1.609344843	2.58107483	3.018057716
BMK_Unigene_15182	0	0	0	0	1.595235964	1.891076674	0.082528372	0
BMK_Unigene_15187	1.110891771	1.708368251	0.267503565	0.156779386	0.355349037	0.534919938	0.588279163	0.732737907
BMK_Unigene_15193	0.455411133	0.295860952	0.324290161	0.50614088	1.267378363	1.421005258	0.506447759	0.373337629
BMK_Unigene_15205	0	1.152065431	0.084184475	0.086343459	0.086978739	0.549915602	1.295937153	1.537304276
BMK_Unigene_15212	0.59758316	0.506379104	2.960197086	3.036113911	4.014218776	3.625650451	0.791134047	1.689267687
BMK_Unigene_15222	490.5349645	559.5650225	1902.116686	2061.057303	637.8489369	599.9344967	769.1290135	743.7162242
BMK_Unigene_15239	0.883320738	0.712863788	0.15627254	0.320560571	1.453136062	1.458306007	1.202830989	0.998800021
BMK_Unigene_15242	157.0618755	175.0371863	71.82197759	109.8164945	7.039295208	6.534514041	118.2347741	121.3487082
BMK_Unigene_15252	0.955693656	0.944806601	0.887651011	1.365623387	2.292785146	1.518621972	1.26523276	0.810475857
BMK_Unigene_15259	74.37751637	98.18063668	14.02868631	14.57778604	7.056449454	9.129463866	67.25002309	64.88763898
BMK_Unigene_15260	0.995795841	0.900070355	0.967585637	0.681058968	1.195721865	1.345546844	0.519216687	0.363777943
BMK_Unigene_15267	37.29245885	9.276108328	6.086148091	3.525025493	1.183653732	1.336348031	7.409491208	7.452916781
BMK_Unigene_15268	12.40311767	9.488316221	2.640011753	3.364133424	14.96068898	15.82682404	1.984126443	2.045256504
BMK_Unigene_15270	0	0.498037588	1.871636239	1.03980282	2.256053188	2.619863698	0.13338888	0.071204597
BMK_Unigene_15274	11.51671342	10.74008002	4.867307182	4.876037373	3.859360426	2.85200352	4.356244438	7.027923796
BMK_Unigene_15286	0	0	0.377842058	0.155012858	3.90383449	4.372179418	0.064627852	0.137996515
BMK_Unigene_15300	0.98230406	0.175238592	0.640257425	0.656677382	8.798068995	9.141385983	0.109512589	0.233836577
BMK_Unigene_15306	0	0	0.704423267	0.54186661	2.72926722	2.300740987	0	0
BMK_Unigene_15307	0.180631414	0.317464355	0.223694634	0.203939091	1.104237804	1.298874158	0.255078427	0.408491847
BMK_Unigene_15317	3.571576769	10.61460142	33.17290754	35.00984847	17.38535611	17.40733012	14.88409539	15.1004789
BMK_Unigene_15329	2.485565015	2.340238092	6.73341643	5.393335817	11.79362397	13.10558111	3.674518217	4.625632197
BMK_Unigene_15335	38.96354578	26.80336299	10.32712562	11.87031538	7.358555278	4.486226775	12.6388915	13.65615958
BMK_Unigene_15342	231.7208605	236.1023351	220.3100894	239.4722545	67.51862074	58.54850445	224.8923547	234.9793256
BMK_Unigene_15356	3.528960701	5.091288657	3.227282538	4.206520605	3.264936264	3.82729183	3.795064077	4.358649334
BMK_Unigene_15357	2.281333243	2.507873743	1.908926904	1.801252353	0.788915319	0.356274949	2.938605119	2.579579073
BMK_Unigene_15358	2.581266043	2.916412366	1.128229322	1.928606237	0.388559227	0	2.412219467	2.575343846
BMK_Unigene_15359	0.260992645	0.663478646	0.888839298	0.911634354	0.333942468	0.527830638	0.621945742	0.590226059
BMK_Unigene_15360	0.782977935	0.147439699	0.808035726	0.08287585	0.667884937	1.20647003	0.138210165	0.368891287
BMK_Unigene_15371	0.371886516	0.210085751	0.345409263	0.118089194	1.011143397	1.396760904	0.196934656	0.157689151
BMK_Unigene_15376	3.560940746	2.514553772	1.102470661	0.565372239	0.379688012	1.028804923	0.785715321	1.174388153
BMK_Unigene_15377	0.830330093	0.375255384	0.754074907	0.562482773	1.770691538	3.006669241	0.351764883	0.500736929
BMK_Unigene_15394	19.03514321	13.10560108	8.471616662	10.76665395	4.186125497	5.327655698	15.43526061	15.80644296
BMK_Unigene_15398	0.777277628	0.954562794	0.502217524	0.300473442	1.513421015	0.781099941	0.071584672	0.191063818
BMK_Unigene_15401	2.268008569	2.463925173	2.268573858	1.440371155	6.920005138	6.552589742	0.369549864	0.690445652
BMK_Unigene_15413	1.016331949	0.590549358	0.899020982	0.479480121	0.928861424	1.543667082	0.461318111	0.919360162
BMK_Unigene_15417	0.649871686	0.293699881	2.253450032	0.330177388	2.660853589	2.553493818	1.789545215	0.440898866
BMK_Unigene_15441	7.494570787	0.154660285	0.042380389	0.086934541	0.043787085	0.039548583	2.029702517	2.321742319
BMK_Unigene_15450	0	0	3.952160452	3.685015489	10.76517216	13.18768691	0.102423604	0.109349917
BMK_Unigene_15465	1.900904383	2.550410297	0.147130454	1.961748648	0.15201403	0.549197509	1.25829364	0.940369307
BMK_Unigene_15467	1.168651195	0.975937836	0.125848879	0.193614575	0.71514341	0.117439811	0.215257739	0.114907184
BMK_Unigene_15478	8.166836697	8.638231782	5.379703094	5.076256631	0	0.100404758	5.705049535	7.269722842
BMK_Unigene_15485	1.382705715	1.735814897	1.141565366	0	4.128097323	2.485670522	0.97629308	0.69487607
BMK_Unigene_15487	4.325923478	1.110816492	0.243510918	0.37463395	29.31065082	28.51859697	0.104128082	0.333508976
BMK_Unigene_15489	0.150433261	0.509895626	0	0	1.15488437	1.04309388	0.318651214	0.170099871
BMK_Unigene_15505	2.096360278	0.845909794	2.59614059	3.994081304	7.088967654	9.171535128	4.123376072	2.201108012
BMK_Unigene_15509	20.09620632	16.11767637	0.070104842	1.078541119	2.317816715	2.485979839	0.779418648	1.08816503
BMK_Unigene_15517	0.656571394	0.317922551	0.497816649	0.272311248	2.623135303	2.647952959	0.198680674	0.090906983
BMK_Unigene_15524	0.100024226	0.12915562	0.070783077	0.07259837	0.05484939	0.165133596	0.045401492	0.048471731
BMK_Unigene_15529	0.576691521	0.60663225	0.049253585	0.050516736	0.050888418	0.114906303	0.315921032	0.179885298
BMK_Unigene_15544	0.781408841	0.441432686	0.241924925	0	1.666366225	2.107091445	0	0.073630405
BMK_Unigene_15546	6.359011309	5.22520173	1.610800351	1.590921439	0.678034411	0.723747866	1.836791576	1.416280025
BMK_Unigene_15549	0.077642973	0.087723979	0.865380197	0.295857874	5.066589494	4.396696784	0	0
BMK_Unigene_15553	17.51900566	5.278303374	39.25871136	2.966934165	62.76403683	58.4239694	24.7394421	29.14799951
BMK_Unigene_15555	0.145385165	0.328523356	1.26031881	0.923314843	3.534411226	2.352211702	0.61591644	0.164391822
BMK_Unigene_15559	0.449738191	0.508131281	0.556957497	0.904465163	2.973127928	2.685335109	0.516016498	0.762800807
BMK_Unigene_15561	4.821304626	2.723646497	6.592672317	5.996266316	9.63891128	11.84000225	0.851049918	1.476477399
BMK_Unigene_15563	7.895637308	1.543983017	4.700955507	1.735745613	2.914194205	2.983053526	0	0
BMK_Unigene_15564	139.419327	107.5094465	15.36284497	5.550704459	1.442979169	2.280777941	49.86718688	56.10860483
BMK_Unigene_15576	20.55035722	15.68007576	6.940811187	5.000119579	3.841709814	3.624055123	9.751904901	11.24126131
BMK_Unigene_15577	1.624679215	1.348036561	0.377251679	0.419170512	0.487216844	0.293370154	0.403292942	0.315747886
BMK_Unigene_15584	0.610208156	0.114906057	0	0.387532145	0.650639082	0.470126819	0.86170469	0.114997096
BMK_Unigene_15589	7.02563985	7.93783461	3.342295697	2.829470034	5.152443913	5.049757056	3.947326042	2.567308275
BMK_Unigene_15593	0.203721532	0.652154907	1.009158098	0.21563309	2.128752381	2.589750322	0.863055324	1.113380976
BMK_Unigene_15594	1.49053139	1.852464843	1.292115844	1.70389707	11.82432071	10.16298808	0.78931952	1.516853898
BMK_Unigene_15595	6.998618158	4.518459701	6.3676767	2.53982606	18.27509333	16.67116197	2.420348558	2.58402266
BMK_Unigene_15610	1.068282224	0.804657207	0.661482397	0.339223344	0.341719211	0.205760985	0.424286273	0.100661842
BMK_Unigene_15616	42.2212519	47.60069593	41.39150318	50.40216579	14.73867785	14.93669673	49.52013304	52.45865787
BMK_Unigene_15619	2.187068174	2.400431716	20.73916925	44.36758649	88.90832904	87.52360032	13.76573243	14.48465827
BMK_Unigene_15623	1.059742797	0.598668821	2.547579687	1.623174209	3.669042718	5.006850623	1.188408555	1.05731143
BMK_Unigene_15624	4.685981797	4.45844221	0.763570762	1.722937033	0.473349192	0.14250998	2.873302783	4.461974612
BMK_Unigene_15625	9.197998887	9.916785977	7.780016134	10.23213921	0.576908011	0.660014999	11.20614666	11.25019463
BMK_Unigene_15631	50.26558552	72.17624616	81.30158643	80.10170811	14.45255297	14.15201656	59.97926271	60.26117726
BMK_Unigene_15639	8.717790911	3.133992628	0.163577964	0	0	0	0.559582619	0.298711969
BMK_Unigene_15640	1.860205196	1.898337178	0.148624854	0.533527635	0.691011147	0.485428731	1.207520388	0.949920611
BMK_Unigene_15645	0.421083166	0.317170497	0.043455917	0.178281527	2.738797059	2.270925769	0.260151531	0
BMK_Unigene_15652	3.374704601	2.27215889	10.57605387	1.032241727	16.90174989	19.69099477	3.924313292	4.781544157
BMK_Unigene_15654	4.41270898	2.266202782	0.620990419	0.89168276	0.128320486	0	1.274604854	1.700998713
BMK_Unigene_15657	0.973725612	1.385376795	0	0.045807074	0.184576414	0.041677447	0	0.285450616
BMK_Unigene_15659	0.351916075	1.722968613	4.79395636	2.979940323	3.302052062	1.897903666	3.975662794	3.581308482
BMK_Unigene_15664	0.229839677	0.32460199	1.778964595	1.605637164	2.499696674	2.191327196	0.547708187	0.194915502
BMK_Unigene_15670	13.68909317	9.035667058	5.844194532	5.353485916	3.410878006	2.955818134	5.570390616	5.254615093
BMK_Unigene_15686	0.816165383	0.576334146	0.694885354	0.518331849	1.43590019	2.358014422	0.324153825	0.173037232
BMK_Unigene_15692	3.750503263	7.525146194	18.94691818	22.94814979	83.41643619	89.52547831	7.944402793	7.882072603
BMK_Unigene_15693	0.075919589	0.257330503	0.09401911	0.482151559	0	0.175473737	0.160814631	0.17168959
BMK_Unigene_15703	0.682442821	0.806097524	4.187283558	6.067699012	6.310795355	6.345197329	0.262830213	0.280603893
BMK_Unigene_15712	34.81020007	48.62854495	80.32936324	112.5886308	27.92523407	28.39250658	56.4963221	59.76537166
BMK_Unigene_15722	37.73258612	25.4061038	3.863640389	6.280548138	6.477394945	7.755176237	7.668410726	8.719467316
BMK_Unigene_15726	2.877221881	1.558232078	8.981525531	1.90277858	1.825503285	1.731238141	5.263516423	6.184091918
BMK_Unigene_15730	3.235589962	2.800104794	1.960856187	0.874410455	1.233181615	1.352486132	1.31241093	1.790373222
BMK_Unigene_15737	8.489314818	6.118747512	11.60077237	10.41099871	5.431077848	4.56705969	17.05214602	17.70877579
BMK_Unigene_15745	9.308972801	0.595337596	0.761300686	2.007835466	1.910241174	2.638745599	6.324795979	6.255997429
BMK_Unigene_15753	1.042923468	0.368229539	1.210837888	1.159098152	3.336075211	3.465122297	0.483250386	0.368521286
BMK_Unigene_15758	2.391807821	2.405755305	2.384068064	2.111771892	1.940703358	1.55059557	2.286050717	2.011881422
BMK_Unigene_15760	103.9942312	126.1483516	219.2758427	177.9086138	191.8957443	183.3641759	78.38494145	76.80052656
BMK_Unigene_15765	0.339654191	2.302525196	14.30138771	18.55090724	4.635633429	7.327098473	3.717227397	3.200485383
BMK_Unigene_15785	1.143469242	0.287096657	0.236012781	0	0.406410922	0.220242696	1.00921792	0.790141338
BMK_Unigene_15790	0.363847289	0.182705991	0.826081438	1.02699032	3.232957801	3.060174642	0.10704302	0.091425374
BMK_Unigene_15810	0.562388959	1.270816791	1.083389438	1.349282594	0.159907067	0.577713533	2.117804989	1.130509914
BMK_Unigene_15813	9.37538902	5.59240364	3.677865836	1.997040652	16.01936384	13.19009035	2.960372565	3.489790908
BMK_Unigene_15835	1.125318937	0.794642534	8.361595666	1.250671923	8.459153048	8.778244599	1.042858517	0.31810885
BMK_Unigene_15838	0.934190549	1.37671819	1.559306942	1.547706505	1.039395933	0.704088369	2.236931519	3.123033637
BMK_Unigene_15841	3.019849842	3.138985712	2.094284416	2.301422313	7.882407819	8.654964832	1.151408846	1.229271932
BMK_Unigene_15843	12.89745346	13.10353313	0.123815936	1.015930424	0.38377696	0.808798947	1.058902494	0.79135694
BMK_Unigene_15844	86.96882697	36.57721431	1.067536072	2.128999369	1.960835364	1.438962228	8.419718433	6.064931594
BMK_Unigene_15858	0.292532269	0.355938221	1.588428124	2.572365383	1.094100982	1.066209534	1.453790994	0.534330344
BMK_Unigene_15864	0.076186599	0.086078511	0.283049326	0.096769457	1.364740264	1.320681583	0	0.086146711
BMK_Unigene_15865	1.632097842	3.017464526	2.756176654	3.01531861	0.569532018	1.028804923	2.200002899	1.845467097
BMK_Unigene_15866	18.22243927	47.37433696	30.39601515	29.04994185	0.118958047	0.107443146	67.15471755	64.02179534
BMK_Unigene_15878	0.960607248	1.226895388	0.310335572	0.318294397	0.160318139	0.241332774	0.575046663	1.038964767
BMK_Unigene_15879	3.739541584	1.141912444	0.500655417	0.51349516	12.41455796	12.84806148	0.214086041	0.114281718
BMK_Unigene_15887	2.761059878	0.086654174	0.538224269	0	0.196266738	0.265902767	0.189536048	0.260168489
BMK_Unigene_15894	3.80295283	3.100165406	2.444218289	2.384614467	2.771722488	2.058371923	3.05905165	2.612734023
BMK_Unigene_15896	0	0	0.123625742	0	0.255458294	0.230730443	0.63436555	0.225754668
BMK_Unigene_15898	16.20292143	25.57647475	33.82927752	38.18883378	5.089391427	4.46155006	27.94034799	30.22663996
BMK_Unigene_15908	15.12134829	25.88784471	153.2414637	160.3970081	176.2726886	167.2136924	48.90135853	50.7725456
BMK_Unigene_15916	2.096360278	0.845909794	1.668947522	0.950971739	3.448686967	3.287908819	5.392107171	4.063584022
BMK_Unigene_15922	12.84556497	16.51525619	9.482106478	12.1365106	0.72869043	0.95066784	15.14632682	15.24041846
BMK_Unigene_15927	3.436821417	4.765562966	2.128086397	2.976358664	3.997676665	3.069103147	1.819988662	2.119706088
BMK_Unigene_15931	0.196930814	0.333749864	2.438798736	1.125604731	3.653634189	3.755137968	0.938572665	1.447395268
BMK_Unigene_15947	2.790307793	2.542415864	2.229372806	1.77207393	0.863763933	1.508296414	1.048636127	1.47576952
BMK_Unigene_15949	9.71176961	1.674964403	26.00249937	0.653283938	5.303435487	5.873958832	15.2845772	18.64446634
BMK_Unigene_15958	0.143618052	0.4462291	0.400178577	0.273627669	0.643162124	0.705385033	0.266188196	0.446582646
BMK_Unigene_15961	13.73440161	8.831181976	4.148472077	1.560116523	2.714573571	2.064680669	6.977476058	6.565504311
BMK_Unigene_15979	0.260365259	0.353004664	0.322437333	0.330706518	0.266511778	0.722141917	0.275755858	0.353284348
BMK_Unigene_15984	27.90625476	29.60993894	3.576904813	4.855549821	69.2387147	69.35960716	15.56517457	15.51310826
BMK_Unigene_15991	9.621886614	13.90084386	10.3530558	12.22137176	0.605473359	1.276017756	16.03774652	11.59321453
BMK_Unigene_16003	0.274980967	0.103561312	0.056756247	0.116423621	0.469120872	0.476674777	0.145617762	0.518216815
BMK_Unigene_16004	3.497067369	3.12796958	0.721796935	1.480616089	0.559316197	0.168391837	1.080270482	1.482843721
BMK_Unigene_16009	0	0.330743109	5.981648251	5.763231431	7.116584767	10.14902153	0.465058528	0.165502577
BMK_Unigene_16011	0.320133836	0.54254904	0.991137417	2.033111994	2.252877884	2.404768157	2.203873418	1.809929665
BMK_Unigene_16018	1.544371878	0.418773594	0.076502242	0.235392624	1.580830316	1.356418657	2.747912366	2.374930522
BMK_Unigene_16019	2.5746934	0.969662115	0.826650782	0.363364697	0.213522275	0.247954818	2.272406306	2.156511941
BMK_Unigene_16020	0.07427105	0.041957126	0.781809195	0.566018379	2.945945044	3.261605549	0.078661328	0.125971105
BMK_Unigene_16026	19.05226278	20.73705987	20.75318525	22.48905846	1.148680079	0.345830051	20.81235064	19.62558269
BMK_Unigene_16029	19.97312063	13.00093508	18.97564411	19.2351047	30.51437602	38.10259259	8.272068568	11.05617952
BMK_Unigene_16036	6.874772809	1.792472146	4.366023053	1.119498376	11.80362832	10.45734624	0.809016824	0.996606841
BMK_Unigene_16043	5.296759824	5.610450305	15.98884861	14.19943899	32.354864	30.66499814	5.34015482	5.21177474
BMK_Unigene_16044	0.656436047	0.278124887	0.50808307	0.10422266	1.784821299	1.706880894	0.434524382	0.092781748
BMK_Unigene_16054	3.689075216	3.891503664	2.468324144	2.576040959	0.604007322	0.444514583	4.425625571	4.823752282
BMK_Unigene_16063	2060.483608	2801.206094	2125.988754	1934.345064	32.64160494	30.72096797	2225.139807	2248.416364
BMK_Unigene_16064	0.27305533	1.54254139	1.352611064	1.040474962	39.47957662	28.71576093	1.445980297	0
BMK_Unigene_16065	1097.720645	1154.651602	494.4428642	470.4875761	9.034896508	8.575269023	643.2881405	701.9467219
BMK_Unigene_16075	0.203084902	0.315497919	0.754503359	1.128535993	2.371121972	3.021712583	0.053772392	0.229634826
BMK_Unigene_16083	0.672102778	0.993018689	1.472592077	2.2327031	0.264603579	0.597476208	1.916470306	1.344560319
BMK_Unigene_16084	0.117093997	0.099222933	0.036252414	0.111546415	0.149822837	0.507451077	0.093011706	0
BMK_Unigene_16085	2.011208313	1.562233407	2.879858082	0.319320491	0.482504882	0.871598755	1.397874182	2.629474219
BMK_Unigene_16090	1.253610506	0.453240556	1.428277963	0.700607883	0.513281942	0.17384898	1.593256068	0.907199314
BMK_Unigene_16101	12.81619461	13.16383927	3.687347093	5.755083951	2.484611792	1.047249632	8.363642211	12.73512662
BMK_Unigene_16104	1.209785	1.261717864	0.576231682	0.354605786	0.7541202	0.394334297	0.29568399	0.175377433
BMK_Unigene_16109	2.25926762	1.051073192	0.32916302	0.337604691	3.230842164	2.150181249	0.563015641	0
BMK_Unigene_16126	1.089846927	1.368167146	0.649841402	0.666507149	0.516470029	0.186590706	0.555759384	0.775908978
BMK_Unigene_16141	2.898624826	3.471474949	1.220487146	2.650844327	4.969814631	6.163651972	0.675392759	0.524411378
BMK_Unigene_16147	2.337200869	2.49395503	0.562799708	0.742156966	0.041534303	0.075027732	1.168918338	1.137850887
BMK_Unigene_16154	3.255619237	1.839161102	0.465204383	0.318089969	12.01613795	15.0494932	0.663089231	1.55744622
BMK_Unigene_16168	1.665670321	1.970153384	1.547079374	1.157009268	0.233104414	0.360926357	0.799371727	0.853428589
BMK_Unigene_16169	0.756083402	1.057644999	0.490462017	0.731695042	0	0	0.610115565	0.9770612
BMK_Unigene_16182	0	0.04373137	0.047933507	0.098325607	0.198098093	0.134191946	0.245963057	0.087532036
BMK_Unigene_16185	2.662035265	2.860439971	3.873016383	4.70533516	16.4350202	14.60749745	8.497609102	7.156765711
BMK_Unigene_16187	10.2575086	16.10060256	13.89650254	15.38962401	1.849772423	2.784530273	16.11348976	17.8258899
BMK_Unigene_16201	0.122617299	0.831226077	1.518497326	1.557440508	4.39291866	4.534506225	1.428519403	1.386474423
BMK_Unigene_16217	56.03338093	174.2619291	137.7108353	145.8283463	7.02169697	6.175115769	140.4104707	154.9677867
BMK_Unigene_16218	3.343202717	3.180865133	11.62171239	6.928361251	31.21940131	32.73883824	5.839254729	7.693181183
BMK_Unigene_16222	0.520939227	0.490480762	0	0	0.888728653	0.852870347	0.09195546	0.343608558
BMK_Unigene_16224	0.697952885	0.876192961	0.240096534	0.295504822	0.297679026	0.268864294	0.698142754	0.876887165
BMK_Unigene_16225	5.230974746	6.744528508	45.04156415	56.90557252	44.48929562	42.95650251	31.41611283	30.61797683
BMK_Unigene_16229	0.599739606	0.74710689	0.685587529	0.527377512	1.888916414	2.079276584	0.521182487	0.782475508
BMK_Unigene_16232	0.536640534	0.606316847	0.996866535	0.340810681	3.570509563	4.341199962	0.170508659	0
BMK_Unigene_16240	1.402758446	2.228751202	0.570012656	0.361914506	0.532843784	0.531925108	0.812479991	0.718722154
BMK_Unigene_16243	11.91106651	11.88890071	6.907796869	5.940222869	1.807645101	1.182277321	11.48004297	11.87077782
BMK_Unigene_16248	0.048534107	0	0.360628939	0.184938791	0.248399327	0	0.051403034	0.109758244
BMK_Unigene_16252	0.258913022	0.658191963	1.603194388	1.31544776	3.147174937	3.066945352	0.548435555	0.585523063
BMK_Unigene_16260	4.474159629	3.980871875	41.69464345	8.169190963	141.7585779	151.3689005	9.358802596	12.64770127
BMK_Unigene_16272	0.05740916	0	1.101983704	0.182297586	7.602648697	7.430661703	0.060802705	0.097371658
BMK_Unigene_16288	2.011764202	2.151201447	1.957510097	2.144601607	3.309519389	3.819488038	1.864347399	1.543592862
BMK_Unigene_16298	0.552298883	0.208002748	1.139948418	0.545618913	1.25630481	0.992859897	0.454958107	0.555113461
BMK_Unigene_16302	2.932633962	3.247133156	14.85400115	16.72491506	18.79918276	17.72506459	5.839254729	5.803046151
BMK_Unigene_16308	5.056209915	4.200513166	5.156636229	6.422214637	7.99169413	9.108572644	1.260021275	3.531226619
BMK_Unigene_16309	4.099657833	1.543983017	0.28205733	0.482151559	0.388559227	0.087736868	7.156251086	6.953428384
BMK_Unigene_16314	0.826808761	0.840743933	0.61435388	0.630109519	1.58686402	1.433258766	0	0.373960022
BMK_Unigene_16315	2.263095725	0.473505826	8.580880849	0.425852177	4.218356667	3.77773983	4.882514725	5.4970194
BMK_Unigene_16319	2.162120629	2.233459168	3.060089669	3.138568325	0.869456674	1.213637746	3.009618306	3.841799375
BMK_Unigene_16323	2.532394728	5.053540455	33.15334597	56.85367217	134.321936	124.3604396	14.52507698	16.02795305
BMK_Unigene_16334	3.366142983	5.588369821	10.80444556	11.86684058	26.98474008	32.62921151	2.473757413	4.116920352
BMK_Unigene_16336	0.727221622	0.298779126	0.245616556	0	0.338358798	0.534811104	0.420113909	0.523277732
BMK_Unigene_16348	13.96589312	12.5432934	12.68818007	11.73847369	13.07154903	12.65930201	12.44607339	12.82032142
BMK_Unigene_16354	0.106361978	0.120171801	0	0.675485654	0	0.491671092	0.225298403	0.721602073
BMK_Unigene_16364	0.262045035	0.296068428	0.432690098	0	2.347023075	0.201889138	0.092511643	0.098767667
BMK_Unigene_16370	0.030872764	0.279049768	0.038232949	0.235280799	0.513525782	0.570852328	0.294279316	0.349088572
BMK_Unigene_16373	4.671382099	4.03604487	34.0297498	34.02991048	26.19365649	17.94209684	13.96945362	16.46768141
BMK_Unigene_16378	1.512736699	2.05097682	2.697665641	6.225411642	11.92305204	11.39827726	2.819796214	2.805222458
BMK_Unigene_16384	23.64574744	29.94621256	12.82326755	10.99282623	3.361661044	3.036258999	16.45013209	16.60142382
BMK_Unigene_16387	2.181548063	1.816165339	5.829849275	3.208437514	16.60095271	20.30162929	1.824081152	2.596577541
BMK_Unigene_16399	9.462014391	15.66288866	12.26280854	9.7823436	4.880233726	3.814474233	11.96344692	13.43596997
BMK_Unigene_16414	33.76447502	38.53646689	47.30135223	18.5419384	1.406370818	1.389321658	52.16717838	58.60785671
BMK_Unigene_16416	0.443094331	0.166874932	5.487297156	1.31320552	5.291470204	5.803395041	1.407858998	2.505107195
BMK_Unigene_16419	0	0.548971739	0.902583457	1.54288499	1.865084291	1.544168884	0.643258525	0.412055015
BMK_Unigene_16420	63.81199377	104.0297723	541.5323927	426.1557153	788.3620798	761.0096058	140.2088389	157.8625236
BMK_Unigene_16422	1.896512703	2.571302456	3.340300214	2.890658064	0.053924562	0.048704773	3.169153704	2.573339687
BMK_Unigene_16423	39.07853263	61.24652214	8.300447085	8.762246721	0.250758971	0.226486005	53.71790639	54.82427601
BMK_Unigene_16426	0.553724907	1.421862319	0.623395494	0.447568109	2.254305664	2.966878952	0.266571116	0.512275987
BMK_Unigene_16438	1.341062598	1.760888855	1.301690123	2.393924173	0.510132973	0.167546591	2.149696084	2.254084184
BMK_Unigene_16447	1.501804317	2.313812084	7.101208084	6.069437276	59.39405332	66.1093617	3.325754683	3.087527076
BMK_Unigene_16454	5.074073225	4.740651225	1.510517235	1.735166452	0.686688004	0.56383453	3.720468223	2.923878869
BMK_Unigene_16455	0.679030035	1.2636135	3.264722586	2.841108438	5.621809595	6.508598075	1.015296798	1.038790609
BMK_Unigene_16457	0.903464952	0.879973276	0.270068316	0.395706361	0.079723561	0.288025923	0.296959712	0.493175466
BMK_Unigene_16471	1.01542451	0.860448869	0.864535099	0.322438855	5.602993701	5.354005305	0.537723923	0.502326182
BMK_Unigene_16475	0.31525307	0.457951997	0.223091776	0.457626317	1.325355867	2.081850571	0.095396621	0.35646709
BMK_Unigene_16477	2.205446898	1.66119842	7.283290343	1.120511497	18.06009223	21.74921538	2.958698146	4.322537906
BMK_Unigene_16479	14.65875984	11.81424332	13.07049428	15.63998153	5.00160449	4.96920513	20.49334602	17.90115698
BMK_Unigene_16485	0.284551429	0.321497006	2.276978813	1.417905589	9.774312715	10.82653452	0.30137171	0.297001594
BMK_Unigene_16499	0.240693217	0.589212723	3.626584046	4.127217348	12.57540758	11.07997499	1.317091683	1.36079897
BMK_Unigene_16515	0.571315768	0.161373561	0.530639725	0	2.924014932	2.475915143	0.151271785	0.161501416
BMK_Unigene_16539	0.935067174	1.811098955	0.082713626	0.254504667	3.332903711	3.010285318	0.282954418	0.075522245
BMK_Unigene_16548	0.126990071	0.071739101	1.022222431	1.008113666	2.071683149	2.201351031	0.773355754	0.430775639
BMK_Unigene_16572	308.0593303	434.2413447	368.9202987	261.6037249	69.56163996	60.06280108	200.7058016	208.6769398
BMK_Unigene_16574	2.253890241	2.440425308	2.326021916	2.385674767	2.763711729	3.798549967	3.381755076	1.69903224
BMK_Unigene_16577	0.14220387	0.160667331	0.352211634	0.903111017	7.823899365	8.216932095	0	0.160794627
BMK_Unigene_16585	0.302265901	0.512267234	0.561490872	0	2.707263826	2.794521278	0	0
BMK_Unigene_16586	4.718038002	3.783019539	13.19350136	6.379305502	25.51023274	27.26212576	4.190972401	7.572033615
BMK_Unigene_16588	0.282552907	0.638478001	5.423676319	2.332775023	10.30357708	15.02055187	0.748137632	1.118221763
BMK_Unigene_16589	3.427593281	2.943195006	2.037477425	1.219009343	0.350850948	0.15844464	2.468538515	2.325415962
BMK_Unigene_16591	8.246614441	10.75704335	2.084212016	3.206495165	0.4306783	0.416774469	5.118224598	4.730324501
BMK_Unigene_16592	0.757097873	1.034434692	0.501503181	0.60381939	0.157697568	0.34590813	0.708612615	0.93571059
BMK_Unigene_16599	1.151347475	2.168060142	1.901110826	1.462399848	4.255794371	2.808961472	0.270978985	0.723259295
BMK_Unigene_16606	2.151029653	2.209377236	6.619247121	8.693236138	34.6951822	36.15779788	3.244681163	2.137423458
BMK_Unigene_16608	1.642472669	3.278452753	2.712059251	2.364370511	17.93330135	19.29767616	2.319415741	2.785797387
BMK_Unigene_16610	0.970475051	0.626559745	4.764437211	0.308165562	4.390408421	4.085590109	1.284801693	1.920359507
BMK_Unigene_16627	15.50481267	3.41108129	0.76044433	0.51996439	0.589263836	0.532224279	0.975524345	0.462885949
BMK_Unigene_16630	0.106188184	0.119975441	1.052030827	0.944134687	2.445637489	1.963470833	0.112465134	0
BMK_Unigene_16635	0	0	0.13435786	0	4.858612041	4.012167444	0	0
BMK_Unigene_16654	0	0.055921531	1.409785408	1.068738689	3.736442349	3.660759024	0.314525493	0.671590048
BMK_Unigene_16655	0.575673738	0.216806014	0.871342462	0.162488872	2.537108183	1.700160891	0.812936954	0.07232593
BMK_Unigene_16656	15.75173754	21.15289999	56.29166334	65.28091705	137.7415552	138.8672905	23.73730868	23.81586674
BMK_Unigene_16663	89.27764465	83.90489452	49.10665929	67.15472294	17.72814473	16.01209588	72.94241803	78.46505249
BMK_Unigene_16668	0.088058494	0.198983659	0.872415808	0.615167897	1.070380636	1.933539875	0.139895655	0
BMK_Unigene_16669	1.007329894	1.008048749	1.140554236	1.242917536	2.651426295	3.824985529	0.487714169	0.488151978
BMK_Unigene_16678	1.675678114	3.045654591	3.879658527	3.053770683	15.00831796	14.27120819	1.96763552	1.729984341
BMK_Unigene_16681	1.429717709	1.615349343	1.207205374	0.412721735	0.166303349	0	1.30774458	1.396179744
BMK_Unigene_16688	0.731457309	0.889999638	0.209039892	0.285867868	0.071992792	0.130048068	0.238367661	0.06362177
BMK_Unigene_16690	0.282092973	0.517918943	0.283842826	0.15675812	0.744439844	1.242883429	0.149383966	0.079742967
BMK_Unigene_16693	68.13671739	84.40112609	137.4483662	58.4290019	58.63186342	58.64679638	66.29163294	66.66150096
BMK_Unigene_16703	29.69293246	21.63961122	9.174313317	4.207543172	10.01827405	10.71902219	27.87592711	31.53169218
BMK_Unigene_16705	14.09127715	3.05331559	0.079683523	0.163454152	0.246985172	0.520514174	0.340735951	0.291022354
BMK_Unigene_16718	1.965903977	1.332691766	0.626035631	0.642090858	1.365498546	1.168409394	0.297444521	0.381070757
BMK_Unigene_16720	4.013242693	0.772894423	0.169432333	0.057925858	0.116704105	0.052703691	0.144902447	0.051567119
BMK_Unigene_16725	55.68314881	7.804389451	139.5749381	0.447637456	190.5634366	196.391272	100.1076311	127.1210578
BMK_Unigene_16726	5.974156755	5.268159293	1.263144637	1.295539078	0.372877465	0.505175511	1.080270482	0.823802067
BMK_Unigene_16731	409.8695684	411.5433228	25.65809442	17.24441308	44.12801743	37.70009801	140.8602422	151.5498909
BMK_Unigene_16745	0.429809316	0.388491906	0	0.109185644	0.219977975	0.397369097	0	0.194399853
BMK_Unigene_16754	186.4385985	408.1210491	2676.340555	2347.061344	2731.01532	2784.233829	932.4060227	944.3682405
BMK_Unigene_16757	0.562659468	0.953571041	2.787198555	3.573348353	1.079891878	0.487680256	1.340818093	1.113380976
BMK_Unigene_16770	2.733105222	3.774180708	3.572726186	4.242933722	0.582838841	1.754737368	3.377107254	2.403654256
BMK_Unigene_16774	0.324935843	0.2447499	1.743741096	1.513313027	1.801619617	2.378254046	0.114714437	0.367415722
BMK_Unigene_16778	0	0	0.410614073	0.140381542	4.101017967	3.576321874	0.234111096	0.124971334
BMK_Unigene_16790	0	0.079723095	0.349534672	0.448123491	0.31599442	0.366951593	0.709959056	0.638290071
BMK_Unigene_16793	206.3794225	219.3590608	121.8677984	131.759134	32.47834476	30.75305435	199.1517847	209.6338457
BMK_Unigene_16794	39.80075398	47.07629665	27.34021741	27.64643199	11.13993727	12.39734544	37.21358287	36.7415722
BMK_Unigene_16804	3.896113226	2.582492955	2.444647174	1.055723063	2.791662938	3.361914088	2.145737668	1.527227621
BMK_Unigene_16806	1.140125765	1.131065009	2.066247966	2.083918045	8.930710456	9.512373456	1.178068671	1.257734607
BMK_Unigene_16807	0.866083161	0.768847855	0.383057393	0.550033726	0.158308757	0.250223377	0.491399301	0.769457009
BMK_Unigene_16828	0.856973652	1.613735608	8.490235599	9.977888093	72.00386771	67.01476988	2.269076773	2.745524076
BMK_Unigene_16832	0.407187773	0.782095547	1.714493848	2.534256266	3.282302946	4.141004275	0.646885922	0.690631056
BMK_Unigene_16839	6.394618421	10.41727265	4.41997391	5.288882642	0	0	10.86768349	10.92998715
BMK_Unigene_16841	6.8108823	8.65709255	20.20795022	15.49959353	6.899047241	3.935515774	25.54775668	25.51052393
BMK_Unigene_16844	22.43767506	10.66594303	51.33799697	38.40484353	150.8984075	166.174737	13.76573243	15.93423973
BMK_Unigene_16849	37.84356148	39.09369401	23.74830244	26.76954944	17.72084869	15.47020488	27.61976962	29.80178843
BMK_Unigene_16862	23.38638594	24.47499005	25.43439235	24.46816282	18.7978411	17.93110863	20.64065992	25.59620485
BMK_Unigene_16872	0.235973742	0.106644837	0.292230785	0.119890119	0.845405552	0.490867708	0.299907025	0.106729331
BMK_Unigene_16874	119.1011378	83.55395494	12.08320061	12.89612512	7.831459662	6.324442893	23.10812701	26.13638709
BMK_Unigene_16880	104.6053708	103.517171	72.48179809	80.51456793	1.107553043	1.154243228	106.2401429	107.702498
BMK_Unigene_16891	0.177657651	0.080289743	0.792042892	1.44418759	0.954721251	0.985492742	0.037631855	0.040176678
BMK_Unigene_16892	1.14603928	1.218671704	0.417429244	0.42813458	0.172513848	0.23372228	0.571192217	0.83850061
BMK_Unigene_16900	0.742581913	0.864421394	0.613077522	0.457309401	3.685392782	3.952776808	1.024803487	0.407108833
BMK_Unigene_16901	0.322677103	0.218743704	0.879130031	0.573793872	1.568899522	1.193291112	0.410101264	0.218917014
BMK_Unigene_16902	20.12343139	26.34179658	16.86746625	17.17468441	7.913861711	8.402485564	21.19681208	21.84902134
BMK_Unigene_16904	2.071496108	2.585386273	3.281259975	3.273626806	6.410507163	6.402384971	2.653143388	2.287836964
BMK_Unigene_16914	79.75451185	60.66607809	36.44139866	16.75712307	16.94988188	16.68950208	18.40031068	25.78355944
BMK_Unigene_16920	146.9781484	34.9360745	0.144230033	2.884614275	0.447052014	0.538371035	0.431720999	0.131690223
BMK_Unigene_16926	4.834931581	4.33801793	1.056634901	0.903111017	0.727804592	1.150370493	2.108536695	1.125562387
BMK_Unigene_16941	1.819718156	1.334204104	1.702146392	1.499912173	3.120974383	4.116445553	2.193823905	2.25462135
BMK_Unigene_16945	0.638745158	0.581998812	0.842058283	0.68045435	0.421822065	0.547673895	0.261871891	0.302879162
BMK_Unigene_16956	2.134796219	2.524158637	1.475575706	0.315295443	1.14341493	2.639210795	0.841297627	0.785915983
BMK_Unigene_16959	0.526425019	1.189549942	0.651926758	0.835807482	0.067356561	0.273764615	0.919945666	1.666689383
BMK_Unigene_16964	0.514138992	0.638983126	1.719121577	0.587736648	3.486581294	3.92150484	0.326718333	0.872030986
BMK_Unigene_16971	3.886905781	6.58736056	2.348077558	2.528710847	57.49656277	54.28653138	9.689228148	8.575713424
BMK_Unigene_16975	7.635104509	4.915059477	1.209404291	1.127655013	8.519638795	4.822171707	4.231270213	3.111991088
BMK_Unigene_16979	30.40651023	15.0834241	17.6022932	8.364128179	0.046041902	0.083170276	15.70177674	18.67594866
BMK_Unigene_16982	1.224248074	0.345800487	0.379028375	2.462076283	0.913754666	2.12221298	1.512717849	0.576790772
BMK_Unigene_16984	4.24752736	2.015587416	0.210406165	0.107901107	0.108695	0	4.228689046	4.13042511
BMK_Unigene_16998	1.483301994	0.523715907	0.803655504	0	0.474474606	0.321409812	1.472795909	2.306175716
BMK_Unigene_16999	3.421731364	7.499462509	7.933336981	9.672655066	0.01645916	0.118927568	11.36245135	12.42173502
BMK_Unigene_17001	0.058441698	0	1.157990767	0.074230528	3.738834291	4.187384065	0.061896279	0
BMK_Unigene_17002	4.135547093	3.485831916	0.812932912	0.083378128	0.251974772	0.227584119	2.920003848	4.305073106
BMK_Unigene_17003	0.318044871	0.059889861	0.196933993	0.538625429	0.474764863	0.367550209	0.056140834	0.359623871
BMK_Unigene_17004	0	0.094741897	0	0.106508835	1.180217317	1.356695008	0.088811177	0.094816961
BMK_Unigene_17012	0.184622638	1.042968326	0.304849842	0.234500986	1.102389626	1.635760857	0.456250601	0.904622043
BMK_Unigene_17015	0.868812415	0.883455523	5.056920908	4.634843011	6.669920426	5.522261717	1.012186208	1.37535297
BMK_Unigene_17019	1.542991433	2.891877316	3.327120957	3.297162462	0	0.041956849	1.499618896	1.642081439
BMK_Unigene_17029	0.443766705	0.30640162	0.183187462	0.125256976	0.189267848	0.199438284	0.182777176	0.473904953
BMK_Unigene_17032	0.144777875	0.327151078	0.246528527	0.298823868	0.162089034	0.250969956	0.095834951	0.266020851
BMK_Unigene_17038	6.520094219	10.50653356	10.32478281	10.18227964	2.872015078	2.59400978	5.433841747	5.680440439
BMK_Unigene_17040	154.6072485	181.9951395	76.83635759	79.34081473	610.5677947	557.1983504	112.1916097	113.0290539
BMK_Unigene_17043	261.7943489	490.5973341	1993.843734	2105.682848	576.2199755	581.8499278	867.8172871	903.3264268
BMK_Unigene_17046	9.014988328	5.484487099	12.63639772	11.45051154	4.943468462	4.922894287	7.869130579	6.272951351
BMK_Unigene_17054	3.070259934	1.830806342	1.267407217	0.866607317	1.309475191	0.788480413	0.451631641	0.192869145
BMK_Unigene_17057	1.524390375	2.08490656	0.496792335	0.101906601	1.33453305	2.3179864	0.849736569	0.544319588
[truncated: 9,664 more rows]
